# Supplementary material for: DRAM for distilling microbial metabolism to automate the curation of microbiome function
Source: Nucleic Acids Res. 2020 Aug 7;48(16):8883–900. doi: 10.1093/nar/gkaa621 (PMC7498326; doi:10.1093/nar/gkaa621)
Supplement: gkaa621_Supplemental_Files [file gkaa621_supplemental_files.zip]

Archive with 11 entries (11 files):
- DRAM_SuppFile01_HMPannotations.tsv
- DRAM_SuppFile02_HMPmetabolism_summary.xlsx
- DRAM_SuppFile03_liquor_SOIL.html
- DRAM_SuppFile04_All_rev3.xlsx
- DRAM_SuppFile05_metabolism_summary_SOIL.xlsx
- DRAM_SuppFile06_Emerson_distillate.xlsx
- DRAM_SuppFile07_Emerson_liquor.html
- DRAM_SuppFile08_HMPv_distillate.xlsx
- DRAM_SuppFile09_HMPv_liquor.html
- DRAM_SuppFile10_viral_sequences.fasta.zip
- SOM_SUBMIT_NAR_flat_with_reviewcomments_FINAL06292020.pdf
