# Supplementary material for: DRAM for distilling microbial metabolism to automate the curation of microbiome function
Source: Nucleic Acids Res. 2020 Aug 7;48(16):8883–900. doi: 10.1093/nar/gkaa621 (PMC7498326; doi:10.1093/nar/gkaa621)
Supplement: gkaa621_Supplemental_Files [file gkaa621_supplemental_files.zip › DRAM_SuppFile01_HMPannotations.tsv]

	fasta	scaffold	gene_position	start_position	end_position	strandedness	ranks	kegg_id	kegg_hit	kegg_RBH	kegg_identity	kegg_bitScore	kegg_eVal	peptidase_id	peptidase_family	peptidase_hit	peptidase_RBH	peptidase_identity	peptidase_bitScore	peptidase_eVal	pfam_hits	cazy_hits	vogdb_description	vogdb_categories	heme_regulatory_motif_count	bin_taxonomy	bin_completeness
bin.1_scaffold_10035_1	bin.1	scaffold_10035	1	1	261	1	C		rob:CK5_33360 Response regulators consisting of a CheY-like receiver domain and a winged-helix DNA-binding domain	False	0.9840000000000001	181.0	4.15e-51								Transcriptional regulatory protein, C terminal [PF00486.28]				0	d__Bacteria;p__Firmicutes_A;c__Clostridia;o__Lachnospirales;f__Lachnospiraceae;g__Blautia_A;s__Blautia_A sp900066165	72.78
bin.1_scaffold_10035_2	bin.1	scaffold_10035	2	265	1692	1	A		blab:EYS05_10095 cell wall metabolism sensor histidine kinase WalK	True	0.7709999999999999	748.0	7.029999999999996e-240								Histidine kinase-, DNA gyrase B-, and HSP90-like ATPase [PF02518.26]; His Kinase A (phospho-acceptor) domain [PF00512.25]				0	d__Bacteria;p__Firmicutes_A;c__Clostridia;o__Lachnospirales;f__Lachnospiraceae;g__Blautia_A;s__Blautia_A sp900066165	72.78
bin.1_scaffold_10035_3	bin.1	scaffold_10035	3	1703	2641	1	C		blab:EYS05_10100 GerMN domain-containing protein	False	0.503	289.0	2.18e-84								Sporulation and spore germination [PF10646.9]				0	d__Bacteria;p__Firmicutes_A;c__Clostridia;o__Lachnospirales;f__Lachnospiraceae;g__Blautia_A;s__Blautia_A sp900066165	72.78
bin.1_scaffold_10035_4	bin.1	scaffold_10035	4	2703	5081	1	A	K02238	rum:CK1_20940 DNA internalization-related competence protein ComEC/Rec2; K02238	True	0.498	722.0	4.239999999999998e-225								Competence protein [PF03772.16]; Domain of unknown function (DUF4131) [PF13567.6]; Metallo-beta-lactamase superfamily [PF00753.27]		sp|P39695|COMEC_BACSU ComE operon protein 3; Xh	Xh	0	d__Bacteria;p__Firmicutes_A;c__Clostridia;o__Lachnospirales;f__Lachnospiraceae;g__Blautia_A;s__Blautia_A sp900066165	72.78
bin.1_scaffold_10035_5	bin.1	scaffold_10035	5	5251	6225	1	A	K02340	csh:Closa_0839 DNA polymerase III, delta subunit; K02340	True	0.7140000000000001	467.0	1.7499999999999993e-145								DNA polymerase III, delta subunit [PF06144.13]		REFSEQ HolA DNA polymerase III subunit delta; Xu	Xu	0	d__Bacteria;p__Firmicutes_A;c__Clostridia;o__Lachnospirales;f__Lachnospiraceae;g__Blautia_A;s__Blautia_A sp900066165	72.78
bin.1_scaffold_10035_6	bin.1	scaffold_10035	6	6354	6617	-1	C	K02968	csh:Closa_0873 ribosomal protein S20; K02968	False	0.732	131.0	9.02e-34								Ribosomal protein S20 [PF01649.18]				0	d__Bacteria;p__Firmicutes_A;c__Clostridia;o__Lachnospirales;f__Lachnospiraceae;g__Blautia_A;s__Blautia_A sp900066165	72.78
bin.1_scaffold_10121_1	bin.1	scaffold_10121	1	1	315	-1	C	K03696	rum:CK1_20170 ATPases with chaperone activity, ATP-binding subunit; K03696	False	0.531	104.0	6.1399999999999995e-24								Clp amino terminal domain, pathogenicity island component [PF02861.20]				0	d__Bacteria;p__Firmicutes_A;c__Clostridia;o__Lachnospirales;f__Lachnospiraceae;g__Blautia_A;s__Blautia_A sp900066165	72.78
bin.1_scaffold_10121_2	bin.1	scaffold_10121	2	378	749	-1	C		rum:CK1_20160 transcriptional regulator, GntR family	False	0.7879999999999999	199.0	1.2099999999999999e-56								Bacterial regulatory proteins, gntR family [PF00392.21]				0	d__Bacteria;p__Firmicutes_A;c__Clostridia;o__Lachnospirales;f__Lachnospiraceae;g__Blautia_A;s__Blautia_A sp900066165	72.78
bin.1_scaffold_10121_3	bin.1	scaffold_10121	3	896	1789	-1	A		rum:CK1_20150 hypothetical protein	True	0.6890000000000001	354.0	4.809999999999999e-107								SseB protein N-terminal domain [PF07179.12]				0	d__Bacteria;p__Firmicutes_A;c__Clostridia;o__Lachnospirales;f__Lachnospiraceae;g__Blautia_A;s__Blautia_A sp900066165	72.78
bin.1_scaffold_10121_4	bin.1	scaffold_10121	4	1998	3191	-1	A		arf:AR1Y2_1833 Alkyldihydroxyacetonephosphate synthase	True	0.727	578.0	1.7499999999999996e-182								Flavodoxin domain [PF12724.7]; Flavodoxin [PF00258.25]; Metallo-beta-lactamase superfamily [PF00753.27]				0	d__Bacteria;p__Firmicutes_A;c__Clostridia;o__Lachnospirales;f__Lachnospiraceae;g__Blautia_A;s__Blautia_A sp900066165	72.78
bin.1_scaffold_10121_5	bin.1	scaffold_10121	5	3334	4608	-1	A	K01945	blab:EYS05_17320 purD; phosphoribosylamine--glycine ligase; K01945	True	0.9059999999999999	804.0	2.6199999999999988e-260								Phosphoribosylglycinamide synthetase, ATP-grasp (A) domain [PF01071.19]; Phosphoribosylglycinamide synthetase, N domain [PF02844.15]; Phosphoribosylglycinamide synthetase, C domain [PF02843.16]; ATP-grasp domain [PF02655.14]; RimK-like ATP-grasp domain [PF08443.11]; ATP-grasp domain [PF13535.6]; Carbamoyl-phosphate synthase L chain, ATP binding domain [PF02786.17]				0	d__Bacteria;p__Firmicutes_A;c__Clostridia;o__Lachnospirales;f__Lachnospiraceae;g__Blautia_A;s__Blautia_A sp900066165	72.78
bin.1_scaffold_10121_6	bin.1	scaffold_10121	6	4619	5245	-1	C	K11175	rob:CK5_10230 formyltetrahydrofolate-dependent phosphoribosylglycinamide formyltransferase; K11175	False	0.7709999999999999	329.0	5.159999999999998e-100								Formyl transferase [PF00551.19]		sp|P08179|PUR3_ECOLI Phosphoribosylglycinamide formyltransferase; Xh	Xh	0	d__Bacteria;p__Firmicutes_A;c__Clostridia;o__Lachnospirales;f__Lachnospiraceae;g__Blautia_A;s__Blautia_A sp900066165	72.78
bin.1_scaffold_10121_7	bin.1	scaffold_10121	7	5239	6264	-1	A	K01933	rob:CK5_10220 phosphoribosylaminoimidazole synthetase; K01933	True	0.89	634.0	3.799999999999998e-203								AIR synthase related protein, N-terminal domain [PF00586.24]; AIR synthase related protein, C-terminal domain [PF02769.22]		sp|Q3AMJ2|PUR5_SYNSC Phosphoribosylformylglycinamidine cyclo-ligase; Xh	Xh	0	d__Bacteria;p__Firmicutes_A;c__Clostridia;o__Lachnospirales;f__Lachnospiraceae;g__Blautia_A;s__Blautia_A sp900066165	72.78
bin.1_scaffold_10121_8	bin.1	scaffold_10121	8	6394	6816	-1	C	K01588	rob:CK5_10210 5-(carboxyamino)imidazole ribonucleotide mutase; K01588	False	0.884	256.0	4.789999999999999e-76								AIR carboxylase [PF00731.20]				0	d__Bacteria;p__Firmicutes_A;c__Clostridia;o__Lachnospirales;f__Lachnospiraceae;g__Blautia_A;s__Blautia_A sp900066165	72.78
bin.1_scaffold_10150_1	bin.1	scaffold_10150	1	1	594	-1	C	K10119	ppsc:EHS13_02970 carbohydrate ABC transporter permease; K10119	False	0.469	169.0	5.999999999999999e-45								Binding-protein-dependent transport system inner membrane component [PF00528.22]				0	d__Bacteria;p__Firmicutes_A;c__Clostridia;o__Lachnospirales;f__Lachnospiraceae;g__Blautia_A;s__Blautia_A sp900066165	72.78
bin.1_scaffold_10150_2	bin.1	scaffold_10150	2	594	1472	-1	C	K10118	pri:PRIO_5841 sugar ABC transporter permease; K10118	False	0.489	259.0	2.2199999999999997e-74								Binding-protein-dependent transport system inner membrane component [PF00528.22]				0	d__Bacteria;p__Firmicutes_A;c__Clostridia;o__Lachnospirales;f__Lachnospiraceae;g__Blautia_A;s__Blautia_A sp900066165	72.78
bin.1_scaffold_10150_3	bin.1	scaffold_10150	3	1586	2896	-1	A	K10117	cthd:CDO33_08670 hypothetical protein; K10117	True	0.528	406.0	2.1e-122								Bacterial extracellular solute-binding protein [PF01547.25]; Bacterial extracellular solute-binding protein [PF13416.6]				0	d__Bacteria;p__Firmicutes_A;c__Clostridia;o__Lachnospirales;f__Lachnospiraceae;g__Blautia_A;s__Blautia_A sp900066165	72.78
bin.1_scaffold_10150_4	bin.1	scaffold_10150	4	2874	3071	-1	E																		0	d__Bacteria;p__Firmicutes_A;c__Clostridia;o__Lachnospirales;f__Lachnospiraceae;g__Blautia_A;s__Blautia_A sp900066165	72.78
bin.1_scaffold_10150_5	bin.1	scaffold_10150	5	3161	4918	1	C	K07718	ppsc:EHS13_02955 sensor histidine kinase; K07718	False	0.29600000000000004	247.0	4.519999999999999e-66								Histidine kinase [PF06580.13]; Cache domain [PF02743.18]; Histidine kinase-, DNA gyrase B-, and HSP90-like ATPase [PF02518.26]				0	d__Bacteria;p__Firmicutes_A;c__Clostridia;o__Lachnospirales;f__Lachnospiraceae;g__Blautia_A;s__Blautia_A sp900066165	72.78
bin.1_scaffold_10150_6	bin.1	scaffold_10150	6	4908	6431	1	C	K07720	cthd:CDO33_11970 DNA-binding response regulator; K07720	False	0.308	250.0	6.539999999999999e-68								Response regulator receiver domain [PF00072.24]; Helix-turn-helix domain [PF12833.7]; Bacterial regulatory helix-turn-helix proteins, AraC family [PF00165.23]				0	d__Bacteria;p__Firmicutes_A;c__Clostridia;o__Lachnospirales;f__Lachnospiraceae;g__Blautia_A;s__Blautia_A sp900066165	72.78
bin.1_scaffold_10150_7	bin.1	scaffold_10150	7	6556	6798	1	C	K03630	rob:CK5_26740 DNA replication and repair protein RadC; K03630	False	0.8590000000000001	83.0	5.4899999999999996e-17												0	d__Bacteria;p__Firmicutes_A;c__Clostridia;o__Lachnospirales;f__Lachnospiraceae;g__Blautia_A;s__Blautia_A sp900066165	72.78
bin.1_scaffold_10161_1	bin.1	scaffold_10161	1	314	1291	1	C		csh:Closa_0951 transcriptional regulator, AraC family	False	0.545	319.0	2.2099999999999994e-94								Helix-turn-helix domain [PF12833.7]; AraC-like ligand binding domain [PF02311.19]; Bacterial regulatory helix-turn-helix proteins, AraC family [PF00165.23]				0	d__Bacteria;p__Firmicutes_A;c__Clostridia;o__Lachnospirales;f__Lachnospiraceae;g__Blautia_A;s__Blautia_A sp900066165	72.78
bin.1_scaffold_10161_2	bin.1	scaffold_10161	2	1445	3121	1	A	K01182	byl:A4V09_02090 glucohydrolase; K01182	True	0.8109999999999999	923.0	8.279999999999994e-299								Alpha amylase, catalytic domain [PF00128.24]	GH13 alpha-amylase (EC 3.2.1.1); pullulanase (EC 3.2.1.41); cyclomaltodextrin glucanotransferase (EC 2.4.1.19); cyclomaltodextrinase (EC 3.2.1.54); trehalose-6-phosphate hydrolase (EC 3.2.1.93); oligo-alpha-glucosidase (EC 3.2.1.10); maltogenic amylase (EC 3.2.1.133); neopullulanase (EC 3.2.1.135); alpha-glucosidase (EC 3.2.1.20); maltotetraose-forming alpha-amylase (EC 3.2.1.60); isoamylase (EC …			0	d__Bacteria;p__Firmicutes_A;c__Clostridia;o__Lachnospirales;f__Lachnospiraceae;g__Blautia_A;s__Blautia_A sp900066165	72.78
bin.1_scaffold_10161_3	bin.1	scaffold_10161	3	3540	4382	1	A	K00941	rto:RTO_10880 phosphomethylpyrimidine kinase; K00941	True	0.785	426.0	4.0499999999999984e-132								Phosphomethylpyrimidine kinase [PF08543.12]; pfkB family carbohydrate kinase [PF00294.24]				0	d__Bacteria;p__Firmicutes_A;c__Clostridia;o__Lachnospirales;f__Lachnospiraceae;g__Blautia_A;s__Blautia_A sp900066165	72.78
bin.1_scaffold_10161_4	bin.1	scaffold_10161	4	4384	5559	1	A		rto:RTO_10870 probable hydroxymethylpyrimidine transporter CytX	True	0.753	596.0	6.8799999999999975e-189								Permease for cytosine/purines, uracil, thiamine, allantoin [PF02133.15]				0	d__Bacteria;p__Firmicutes_A;c__Clostridia;o__Lachnospirales;f__Lachnospiraceae;g__Blautia_A;s__Blautia_A sp900066165	72.78
bin.1_scaffold_10161_5	bin.1	scaffold_10161	5	5873	6673	1	C		bprs:CK3_26900 prepilin-type N-terminal cleavage/methylation domain	False	0.523	126.0	4.4400000000000004e-29												0	d__Bacteria;p__Firmicutes_A;c__Clostridia;o__Lachnospirales;f__Lachnospiraceae;g__Blautia_A;s__Blautia_A sp900066165	72.78
bin.1_scaffold_10173_1	bin.1	scaffold_10173	1	3	815	-1	A		rob:CK5_07510 Na+/melibiose symporter and related transporters	True	0.925	527.0	2.3399999999999992e-167								MFS/sugar transport protein [PF13347.6]				0	d__Bacteria;p__Firmicutes_A;c__Clostridia;o__Lachnospirales;f__Lachnospiraceae;g__Blautia_A;s__Blautia_A sp900066165	72.78
bin.1_scaffold_10173_2	bin.1	scaffold_10173	2	1203	2528	-1	A		bprs:CK3_14150 transporter, NhaC family (TC 2.A.35)	True	0.8009999999999999	702.0	7.989999999999997e-225								Na+/H+ antiporter family [PF03553.14]				0	d__Bacteria;p__Firmicutes_A;c__Clostridia;o__Lachnospirales;f__Lachnospiraceae;g__Blautia_A;s__Blautia_A sp900066165	72.78
bin.1_scaffold_10173_3	bin.1	scaffold_10173	3	2706	3458	-1	A		ehl:EHLA_0389 adenosinetriphosphatase	True	0.78	387.0	1.9399999999999995e-119								ABC transporter [PF00005.27]				0	d__Bacteria;p__Firmicutes_A;c__Clostridia;o__Lachnospirales;f__Lachnospiraceae;g__Blautia_A;s__Blautia_A sp900066165	72.78
bin.1_scaffold_10173_4	bin.1	scaffold_10173	4	3573	4580	-1	A		ehl:EHLA_0388 SsuA/THI5-like	True	0.708	488.0	1.1799999999999997e-152								NMT1/THI5 like [PF09084.11]; NMT1-like family [PF13379.6]				0	d__Bacteria;p__Firmicutes_A;c__Clostridia;o__Lachnospirales;f__Lachnospiraceae;g__Blautia_A;s__Blautia_A sp900066165	72.78
bin.1_scaffold_10173_5	bin.1	scaffold_10173	5	4573	5355	-1	A		ehl:EHLA_0387 Binding-protein-dependent transport system inner membrane component	True	0.706	366.0	7.459999999999998e-112								Binding-protein-dependent transport system inner membrane component [PF00528.22]				0	d__Bacteria;p__Firmicutes_A;c__Clostridia;o__Lachnospirales;f__Lachnospiraceae;g__Blautia_A;s__Blautia_A sp900066165	72.78
bin.1_scaffold_10173_6	bin.1	scaffold_10173	6	5324	5620	-1	C		ehl:EHLA_0386 MTH1187/YkoF-like	False	0.8140000000000001	166.0	9.03e-46								Thiamine-binding protein [PF01910.17]				0	d__Bacteria;p__Firmicutes_A;c__Clostridia;o__Lachnospirales;f__Lachnospiraceae;g__Blautia_A;s__Blautia_A sp900066165	72.78
bin.1_scaffold_10173_7	bin.1	scaffold_10173	7	6077	6583	-1	C		blab:EYS05_11240 NUDIX domain-containing protein	False	0.902	315.0	6.8099999999999985e-96								NUDIX domain [PF00293.28]				0	d__Bacteria;p__Firmicutes_A;c__Clostridia;o__Lachnospirales;f__Lachnospiraceae;g__Blautia_A;s__Blautia_A sp900066165	72.78
bin.1_scaffold_10173_8	bin.1	scaffold_10173	8	6676	6783	-1	E																		0	d__Bacteria;p__Firmicutes_A;c__Clostridia;o__Lachnospirales;f__Lachnospiraceae;g__Blautia_A;s__Blautia_A sp900066165	72.78
bin.1_scaffold_10219_1	bin.1	scaffold_10219	1	3	797	1	A	K01626	rum:CK1_33810 3-deoxy-D-arabinoheptulosonate-7-phosphate synthase; K01626	True	0.884	487.0	8.669999999999998e-154								DAHP synthetase I family [PF00793.20]		sp|P00888|AROF_ECOLI Phospho-2-dehydro-3-deoxyheptonate aldolase, Tyr-sensitive; Xh	Xh	0	d__Bacteria;p__Firmicutes_A;c__Clostridia;o__Lachnospirales;f__Lachnospiraceae;g__Blautia_A;s__Blautia_A sp900066165	72.78
bin.1_scaffold_10219_2	bin.1	scaffold_10219	2	1194	2075	-1	A	K04763	rum:CK1_33800 tyrosine recombinase XerD subunit; K04763	True	0.698	413.0	2.3699999999999994e-127								Phage integrase family [PF00589.22]; Phage integrase, N-terminal SAM-like domain [PF02899.17]; Phage integrase, N-terminal SAM-like domain [PF13495.6]		sp|O10330|VLF1_NPVOP Very late expression factor 1; Xr	Xr	0	d__Bacteria;p__Firmicutes_A;c__Clostridia;o__Lachnospirales;f__Lachnospiraceae;g__Blautia_A;s__Blautia_A sp900066165	72.78
bin.1_scaffold_10219_3	bin.1	scaffold_10219	3	2456	3076	-1	C	K06384	blab:EYS05_10955 stage II sporulation protein M; K06384	False	0.465	164.0	5.13e-43												0	d__Bacteria;p__Firmicutes_A;c__Clostridia;o__Lachnospirales;f__Lachnospiraceae;g__Blautia_A;s__Blautia_A sp900066165	72.78
bin.1_scaffold_10219_4	bin.1	scaffold_10219	4	3274	4830	-1	A	K18682	blab:EYS05_10950 rny; ribonuclease Y; K18682	True	0.826	880.0	1.0799999999999995e-284	MER0331877	I87	MER0331877 - family I87 unassigned peptidase inhibitors (Clostridium thermocellum) [I87.UPW]#I87#{inhibitor unit: 38-142}~source YP_005687637~	False	0.42	72.0	1.1999999999999999e-11	Domain of unknown function (DUF3552) [PF12072.8]; HD domain [PF01966.22]				0	d__Bacteria;p__Firmicutes_A;c__Clostridia;o__Lachnospirales;f__Lachnospiraceae;g__Blautia_A;s__Blautia_A sp900066165	72.78
bin.1_scaffold_10219_5	bin.1	scaffold_10219	5	4982	5470	-1	C	K03565	rum:CK1_33760 Uncharacterized protein conserved in bacteria; K03565	False	0.655	205.0	8.82e-58								RecX family [PF02631.16]				0	d__Bacteria;p__Firmicutes_A;c__Clostridia;o__Lachnospirales;f__Lachnospiraceae;g__Blautia_A;s__Blautia_A sp900066165	72.78
bin.1_scaffold_10219_6	bin.1	scaffold_10219	6	5474	6550	-1	A	K03553	blab:EYS05_10940 recA; recombinase RecA; K03553	True	0.867	624.0	2.189999999999999e-199								recA bacterial DNA recombination protein [PF00154.21]; Rad51 [PF08423.11]; KaiC [PF06745.13]; AAA domain [PF13481.6]		sp|P04529|UVSX_BPT4 Recombination and repair protein; XhXr	Xr;Xh	0	d__Bacteria;p__Firmicutes_A;c__Clostridia;o__Lachnospirales;f__Lachnospiraceae;g__Blautia_A;s__Blautia_A sp900066165	72.78
bin.1_scaffold_10346_1	bin.1	scaffold_10346	1	1	624	1	C	K01739	bprl:CL2_19730 Cystathionine beta-lyases/cystathionine gamma-synthases; K01739	False	0.767	307.0	2.2899999999999998e-92								Cys/Met metabolism PLP-dependent enzyme [PF01053.20]		sp|Q83A83|METC_COXBU Cystathionine beta-lyase; Xh	Xh	0	d__Bacteria;p__Firmicutes_A;c__Clostridia;o__Lachnospirales;f__Lachnospiraceae;g__Blautia_A;s__Blautia_A sp900066165	72.78
bin.1_scaffold_10346_2	bin.1	scaffold_10346	2	605	1780	1	A	K14155	rho:RHOM_14860 aminotransferase class I and II; K14155	True	0.701	549.0	1.2699999999999996e-172								Aminotransferase class I and II [PF00155.21]				0	d__Bacteria;p__Firmicutes_A;c__Clostridia;o__Lachnospirales;f__Lachnospiraceae;g__Blautia_A;s__Blautia_A sp900066165	72.78
bin.1_scaffold_10346_3	bin.1	scaffold_10346	3	1867	2502	1	C		cbol:CGC65_15065 DUF4317 domain-containing protein	False	0.7659999999999999	316.0	2.6799999999999995e-95								Domain of unknown function (DUF4317) [PF14199.6]				0	d__Bacteria;p__Firmicutes_A;c__Clostridia;o__Lachnospirales;f__Lachnospiraceae;g__Blautia_A;s__Blautia_A sp900066165	72.78
bin.1_scaffold_10346_4	bin.1	scaffold_10346	4	2618	3067	-1	C		shi:Shel_05990 hypothetical protein	False	0.575	161.0	7.99e-43								HD domain [PF13328.6]		sp|O87331|RELA_CORGL GTP pyrophosphokinase; Xh	Xh	0	d__Bacteria;p__Firmicutes_A;c__Clostridia;o__Lachnospirales;f__Lachnospiraceae;g__Blautia_A;s__Blautia_A sp900066165	72.78
bin.1_scaffold_10346_5	bin.1	scaffold_10346	5	3071	3829	-1	E																		0	d__Bacteria;p__Firmicutes_A;c__Clostridia;o__Lachnospirales;f__Lachnospiraceae;g__Blautia_A;s__Blautia_A sp900066165	72.78
bin.1_scaffold_10346_6	bin.1	scaffold_10346	6	4271	5443	1	C		bco:Bcell_3644 glycosyl transferase family protein	False	0.516	294.0	1.4499999999999996e-84								Glycosyl transferases group 1 [PF13524.6]				0	d__Bacteria;p__Firmicutes_A;c__Clostridia;o__Lachnospirales;f__Lachnospiraceae;g__Blautia_A;s__Blautia_A sp900066165	72.78
bin.1_scaffold_10346_7	bin.1	scaffold_10346	7	5431	6159	1	C		cso:CLS_11620 Glycosyltransferases involved in cell wall biogenesis	False	0.5710000000000001	258.0	1.3499999999999997e-74								Glycosyl transferase family 2 [PF00535.26]	GT2 cellulose synthase (EC 2.4.1.12); chitin synthase (EC 2.4.1.16); dolichyl-phosphate beta-D-mannosyltransferase (EC 2.4.1.83); dolichyl-phosphate beta-glucosyltransferase (EC 2.4.1.117); N-acetylglucosaminyltransferase (EC 2.4.1.-); N-acetylgalactosaminyltransferase (EC 2.4.1.-); hyaluronan synthase (EC 2.4.1.212); chitin oligosaccharide synthase (EC 2.4.1.-); beta-1,3-glucan synthase (EC 2.4.…			0	d__Bacteria;p__Firmicutes_A;c__Clostridia;o__Lachnospirales;f__Lachnospiraceae;g__Blautia_A;s__Blautia_A sp900066165	72.78
bin.1_scaffold_10346_8	bin.1	scaffold_10346	8	6156	6590	1	C		scon:SCRE_1146 hypothetical protein	False	0.44	85.0	1.67e-16								Uncharacterized conserved protein (DUF2304) [PF10066.9]				0	d__Bacteria;p__Firmicutes_A;c__Clostridia;o__Lachnospirales;f__Lachnospiraceae;g__Blautia_A;s__Blautia_A sp900066165	72.78
bin.1_scaffold_10427_1	bin.1	scaffold_10427	1	3	68	-1	E																		0	d__Bacteria;p__Firmicutes_A;c__Clostridia;o__Lachnospirales;f__Lachnospiraceae;g__Blautia_A;s__Blautia_A sp900066165	72.78
bin.1_scaffold_10427_2	bin.1	scaffold_10427	2	80	961	-1	A	K10201	pod:PODO_22100 ABC transporter permease; K10201	True	0.619	354.0	5.539999999999999e-107								Binding-protein-dependent transport system inner membrane component [PF00528.22]				0	d__Bacteria;p__Firmicutes_A;c__Clostridia;o__Lachnospirales;f__Lachnospiraceae;g__Blautia_A;s__Blautia_A sp900066165	72.78
bin.1_scaffold_10427_3	bin.1	scaffold_10427	3	1113	2459	-1	A	K10200	paej:H70737_22445 ABC transporter substrate-binding protein; K10200	True	0.568	460.0	7.459999999999997e-141								Bacterial extracellular solute-binding protein [PF01547.25]; Bacterial extracellular solute-binding protein [PF13416.6]				0	d__Bacteria;p__Firmicutes_A;c__Clostridia;o__Lachnospirales;f__Lachnospiraceae;g__Blautia_A;s__Blautia_A sp900066165	72.78
bin.1_scaffold_10427_4	bin.1	scaffold_10427	4	2732	4501	1	A	K07718	pod:PODO_22115 hypothetical protein; K07718	True	0.413	412.0	6.16e-122								Histidine kinase [PF06580.13]; Histidine kinase-, DNA gyrase B-, and HSP90-like ATPase [PF02518.26]; HAMP domain [PF00672.25]				0	d__Bacteria;p__Firmicutes_A;c__Clostridia;o__Lachnospirales;f__Lachnospiraceae;g__Blautia_A;s__Blautia_A sp900066165	72.78
bin.1_scaffold_10427_5	bin.1	scaffold_10427	5	4554	5732	1	C	K07720	paej:H70737_22455 hypothetical protein; K07720	False	0.303	241.0	2.9699999999999995e-66								Response regulator receiver domain [PF00072.24]; Helix-turn-helix domain [PF12833.7]; Bacterial regulatory helix-turn-helix proteins, AraC family [PF00165.23]				0	d__Bacteria;p__Firmicutes_A;c__Clostridia;o__Lachnospirales;f__Lachnospiraceae;g__Blautia_A;s__Blautia_A sp900066165	72.78
bin.1_scaffold_10427_6	bin.1	scaffold_10427	6	5776	6618	1	C	K15923	ruk:A4V00_04220 hypothetical protein; K15923	False	0.409	193.0	1.01e-51								Glycosyl hydrolase family 65, N-terminal domain [PF14498.6]				0	d__Bacteria;p__Firmicutes_A;c__Clostridia;o__Lachnospirales;f__Lachnospiraceae;g__Blautia_A;s__Blautia_A sp900066165	72.78
bin.1_scaffold_10589_1	bin.1	scaffold_10589	1	2	793	1	A		rum:CK1_04700 EDD domain protein, DegV family	True	0.7709999999999999	413.0	3.259999999999999e-128								Uncharacterised protein, DegV family COG1307 [PF02645.16]				0	d__Bacteria;p__Firmicutes_A;c__Clostridia;o__Lachnospirales;f__Lachnospiraceae;g__Blautia_A;s__Blautia_A sp900066165	72.78
bin.1_scaffold_10589_2	bin.1	scaffold_10589	2	966	2732	1	A	K01887	blab:EYS05_13825 argS; arginine--tRNA ligase; K01887	True	0.882	1079.0	0.0								tRNA synthetases class I (R) [PF00750.19]; DALR anticodon binding domain [PF05746.15]; Arginyl tRNA synthetase N terminal domain [PF03485.16]		sp|Q5UQ59|SYR_MIMIV Arginine--tRNA ligase; Xh	Xh	0	d__Bacteria;p__Firmicutes_A;c__Clostridia;o__Lachnospirales;f__Lachnospiraceae;g__Blautia_A;s__Blautia_A sp900066165	72.78
bin.1_scaffold_10589_3	bin.1	scaffold_10589	3	2957	4837	1	A	K18889	rix:RO1_08060 ABC-type multidrug transport system, ATPase and permease components; K18889	True	0.6609999999999999	797.0	6.1899999999999965e-254								ABC transporter [PF00005.27]; RecF/RecN/SMC N terminal domain [PF02463.19]				0	d__Bacteria;p__Firmicutes_A;c__Clostridia;o__Lachnospirales;f__Lachnospiraceae;g__Blautia_A;s__Blautia_A sp900066165	72.78
bin.1_scaffold_10589_4	bin.1	scaffold_10589	4	4818	6524	1	A		rim:ROI_19640 ABC-type multidrug transport system, ATPase and permease components	True	0.642	664.0	2.639999999999999e-209								ABC transporter transmembrane region [PF00664.23]; ABC transporter [PF00005.27]				0	d__Bacteria;p__Firmicutes_A;c__Clostridia;o__Lachnospirales;f__Lachnospiraceae;g__Blautia_A;s__Blautia_A sp900066165	72.78
bin.1_scaffold_10713_1	bin.1	scaffold_10713	1	203	745	-1	C		blab:EYS05_17115 acyl-CoA thioesterase	False	0.723	233.0	3.729999999999999e-67								Thioesterase superfamily [PF03061.22]				0	d__Bacteria;p__Firmicutes_A;c__Clostridia;o__Lachnospirales;f__Lachnospiraceae;g__Blautia_A;s__Blautia_A sp900066165	72.78
bin.1_scaffold_10713_2	bin.1	scaffold_10713	2	925	1395	-1	C	K03664	blab:EYS05_17120 smpB; SsrA-binding protein SmpB; K03664	False	0.884	289.0	3.1199999999999995e-87								SmpB protein [PF01668.18]				0	d__Bacteria;p__Firmicutes_A;c__Clostridia;o__Lachnospirales;f__Lachnospiraceae;g__Blautia_A;s__Blautia_A sp900066165	72.78
bin.1_scaffold_10713_3	bin.1	scaffold_10713	3	1522	3966	-1	A	K12573	rum:CK1_31160 RNAse R; K12573	True	0.7090000000000001	1154.0	0.0								RNB domain [PF00773.19]; Cold shock domain [PF17876.1]; Ribonuclease B OB domain [PF08206.11]; S1 RNA binding domain [PF00575.23]		REFSEQ putative exoribonuclease; Xu	Xu	0	d__Bacteria;p__Firmicutes_A;c__Clostridia;o__Lachnospirales;f__Lachnospiraceae;g__Blautia_A;s__Blautia_A sp900066165	72.78
bin.1_scaffold_10713_4	bin.1	scaffold_10713	4	4164	4400	-1	C	K03075	blau:DQQ01_06260 secG; preprotein translocase subunit SecG; K03075	False	0.8	130.0	1.0899999999999999e-33								Preprotein translocase SecG subunit [PF03840.14]				0	d__Bacteria;p__Firmicutes_A;c__Clostridia;o__Lachnospirales;f__Lachnospiraceae;g__Blautia_A;s__Blautia_A sp900066165	72.78
bin.1_scaffold_10713_5	bin.1	scaffold_10713	5	4510	5829	-1	A	K01689	rob:CK5_30190 enolase; K01689	True	0.795	715.0	2.2499999999999994e-229								Enolase, C-terminal TIM barrel domain [PF00113.22]; Enolase, N-terminal domain [PF03952.16]				0	d__Bacteria;p__Firmicutes_A;c__Clostridia;o__Lachnospirales;f__Lachnospiraceae;g__Blautia_A;s__Blautia_A sp900066165	72.78
bin.1_scaffold_10713_6	bin.1	scaffold_10713	6	5920	6336	-1	C		bpro:PMF13cell1_03801 hypothetical protein	False	0.713	189.0	8.979999999999998e-53												0	d__Bacteria;p__Firmicutes_A;c__Clostridia;o__Lachnospirales;f__Lachnospiraceae;g__Blautia_A;s__Blautia_A sp900066165	72.78
bin.1_scaffold_10739_1	bin.1	scaffold_10739	1	2	397	-1	C	K06217	bpro:PMF13cell1_03810 PhoH-like protein; K06217	False	0.344	76.0	7.57e-14												0	d__Bacteria;p__Firmicutes_A;c__Clostridia;o__Lachnospirales;f__Lachnospiraceae;g__Blautia_A;s__Blautia_A sp900066165	72.78
bin.1_scaffold_10739_2	bin.1	scaffold_10739	2	474	1673	-1	C	K06438	rob:CK5_27830 Putative stage IV sporulation protein YqfD.; K06438	False	0.46	326.0	1.4799999999999998e-95								Putative stage IV sporulation protein YqfD [PF06898.11]				0	d__Bacteria;p__Firmicutes_A;c__Clostridia;o__Lachnospirales;f__Lachnospiraceae;g__Blautia_A;s__Blautia_A sp900066165	72.78
bin.1_scaffold_10739_3	bin.1	scaffold_10739	3	1783	2049	-1	C		rob:CK5_27840 YabP family.	False	0.502	79.0	1.01e-15								YabP family [PF07873.11]				0	d__Bacteria;p__Firmicutes_A;c__Clostridia;o__Lachnospirales;f__Lachnospiraceae;g__Blautia_A;s__Blautia_A sp900066165	72.78
bin.1_scaffold_10739_4	bin.1	scaffold_10739	4	2124	2672	-1	C		rob:CK5_27850 Predicted metal-binding protein	False	0.812	299.0	2.9e-90								Predicted metal-binding protein (DUF2284) [PF10050.9]				0	d__Bacteria;p__Firmicutes_A;c__Clostridia;o__Lachnospirales;f__Lachnospiraceae;g__Blautia_A;s__Blautia_A sp900066165	72.78
bin.1_scaffold_10739_5	bin.1	scaffold_10739	5	2752	3693	-1	A		blab:EYS05_14875 tRNA-dihydrouridine synthase family protein	True	0.669	424.0	4.559999999999998e-131								Dihydrouridine synthase (Dus) [PF01207.17]				0	d__Bacteria;p__Firmicutes_A;c__Clostridia;o__Lachnospirales;f__Lachnospiraceae;g__Blautia_A;s__Blautia_A sp900066165	72.78
bin.1_scaffold_10739_6	bin.1	scaffold_10739	6	4104	5261	1	A		rum:CK1_12060 Aspartate/tyrosine/aromatic aminotransferase	True	0.871	698.0	1.9899999999999993e-224								Aminotransferase class I and II [PF00155.21]; Alanine-glyoxylate amino-transferase [PF12897.7]				0	d__Bacteria;p__Firmicutes_A;c__Clostridia;o__Lachnospirales;f__Lachnospiraceae;g__Blautia_A;s__Blautia_A sp900066165	72.78
bin.1_scaffold_10739_7	bin.1	scaffold_10739	7	5503	5982	-1	C	K00783	rob:CK5_27870 conserved hypothetical protein TIGR00246; K00783	False	0.8140000000000001	268.0	6.619999999999999e-80								Predicted SPOUT methyltransferase [PF02590.17]				0	d__Bacteria;p__Firmicutes_A;c__Clostridia;o__Lachnospirales;f__Lachnospiraceae;g__Blautia_A;s__Blautia_A sp900066165	72.78
bin.1_scaffold_10739_8	bin.1	scaffold_10739	8	5983	6285	-1	C		blau:DQQ01_09335 Dabb family protein	False	0.605	119.0	2.2300000000000002e-29								Stress responsive A/B Barrel Domain [PF07876.12]				0	d__Bacteria;p__Firmicutes_A;c__Clostridia;o__Lachnospirales;f__Lachnospiraceae;g__Blautia_A;s__Blautia_A sp900066165	72.78
bin.1_scaffold_10774_1	bin.1	scaffold_10774	1	315	2477	1	A	K15533	blab:EYS05_12380 gnpA; 1,3-beta-galactosyl-N-acetylhexosamine phosphorylase; K15533	True	0.899	1351.0	0.0								Lacto-N-biose phosphorylase N-terminal TIM barrel domain [PF09508.10]; Lacto-N-biose phosphorylase central domain [PF17385.2]; Lacto-N-biose phosphorylase C-terminal domain [PF17386.2]	GH112 lacto-N-biose phosphorylase or galacto-N-biose phosphorylase (EC 2.4.1.211); D-galactosyl-beta-1,4-L-rhamnose phosphorylase (EC 2.4.1.247); galacto-N-biose/lacto-N-biose phosphorylase (EC 2.4.1.-) [GH112]			0	d__Bacteria;p__Firmicutes_A;c__Clostridia;o__Lachnospirales;f__Lachnospiraceae;g__Blautia_A;s__Blautia_A sp900066165	72.78
bin.1_scaffold_10774_2	bin.1	scaffold_10774	2	2595	3311	1	A		rob:CK5_32110 Response regulator of the LytR/AlgR family	True	0.79	382.0	9.239999999999998e-118								Response regulator receiver domain [PF00072.24]				0	d__Bacteria;p__Firmicutes_A;c__Clostridia;o__Lachnospirales;f__Lachnospiraceae;g__Blautia_A;s__Blautia_A sp900066165	72.78
bin.1_scaffold_10774_3	bin.1	scaffold_10774	3	3314	4657	1	A		rob:CK5_32120 Histidine kinase-, DNA gyrase B-, and HSP90-like ATPase.	True	0.674	590.0	9.189999999999997e-186								GHKL domain [PF14501.6]				0	d__Bacteria;p__Firmicutes_A;c__Clostridia;o__Lachnospirales;f__Lachnospiraceae;g__Blautia_A;s__Blautia_A sp900066165	72.78
bin.1_scaffold_10774_4	bin.1	scaffold_10774	4	4824	5756	-1	A	K07088	rob:CK5_09480 Predicted permeases; K07088	True	0.7070000000000001	441.0	5.269999999999998e-137								Membrane transport protein [PF03547.18]				0	d__Bacteria;p__Firmicutes_A;c__Clostridia;o__Lachnospirales;f__Lachnospiraceae;g__Blautia_A;s__Blautia_A sp900066165	72.78
bin.1_scaffold_10774_5	bin.1	scaffold_10774	5	5890	6147	-1	C		rum:CK1_10920 hypothetical protein	False	0.877	157.0	6.92e-43												0	d__Bacteria;p__Firmicutes_A;c__Clostridia;o__Lachnospirales;f__Lachnospiraceae;g__Blautia_A;s__Blautia_A sp900066165	72.78
bin.1_scaffold_10849_1	bin.1	scaffold_10849	1	54	422	1	E																		0	d__Bacteria;p__Firmicutes_A;c__Clostridia;o__Lachnospirales;f__Lachnospiraceae;g__Blautia_A;s__Blautia_A sp900066165	72.78
bin.1_scaffold_10849_2	bin.1	scaffold_10849	2	355	555	-1	E																		0	d__Bacteria;p__Firmicutes_A;c__Clostridia;o__Lachnospirales;f__Lachnospiraceae;g__Blautia_A;s__Blautia_A sp900066165	72.78
bin.1_scaffold_10849_3	bin.1	scaffold_10849	3	494	652	-1	E																		0	d__Bacteria;p__Firmicutes_A;c__Clostridia;o__Lachnospirales;f__Lachnospiraceae;g__Blautia_A;s__Blautia_A sp900066165	72.78
bin.1_scaffold_10849_4	bin.1	scaffold_10849	4	839	1204	1	C		blab:EYS05_15370 hypothetical protein	False	0.512	110.0	1.14e-25												0	d__Bacteria;p__Firmicutes_A;c__Clostridia;o__Lachnospirales;f__Lachnospiraceae;g__Blautia_A;s__Blautia_A sp900066165	72.78
bin.1_scaffold_10849_5	bin.1	scaffold_10849	5	1280	1552	1	C		rum:CK1_08070 hypothetical protein	False	0.698	128.0	9.559999999999999e-33												0	d__Bacteria;p__Firmicutes_A;c__Clostridia;o__Lachnospirales;f__Lachnospiraceae;g__Blautia_A;s__Blautia_A sp900066165	72.78
bin.1_scaffold_10849_6	bin.1	scaffold_10849	6	1577	2839	-1	A	K03742	blab:EYS05_16225 competence/damage-inducible protein A; K03742	True	0.7559999999999999	639.0	3.1799999999999987e-203								Competence-damaged protein [PF02464.17]; Probable molybdopterin binding domain [PF00994.24]; Damage-inducible protein CinA KH domain [PF18146.1]				0	d__Bacteria;p__Firmicutes_A;c__Clostridia;o__Lachnospirales;f__Lachnospiraceae;g__Blautia_A;s__Blautia_A sp900066165	72.78
bin.1_scaffold_10849_7	bin.1	scaffold_10849	7	2967	3506	-1	C	K00995	rob:CK5_25400 CDP-diacylglycerol--glycerol-3-phosphate 3-phosphatidyltransferase; K00995	False	0.841	313.0	4.039999999999999e-95								CDP-alcohol phosphatidyltransferase [PF01066.21]				0	d__Bacteria;p__Firmicutes_A;c__Clostridia;o__Lachnospirales;f__Lachnospiraceae;g__Blautia_A;s__Blautia_A sp900066165	72.78
bin.1_scaffold_10849_8	bin.1	scaffold_10849	8	3490	4827	-1	A	K14441	blab:EYS05_16235 rimO; 30S ribosomal protein S12 methylthiotransferase RimO; K14441	True	0.8170000000000001	749.0	9.649999999999995e-241								Uncharacterized protein family UPF0004 [PF00919.20]; TRAM domain [PF18693.1]; Radical SAM superfamily [PF04055.21]				0	d__Bacteria;p__Firmicutes_A;c__Clostridia;o__Lachnospirales;f__Lachnospiraceae;g__Blautia_A;s__Blautia_A sp900066165	72.78
bin.1_scaffold_10849_9	bin.1	scaffold_10849	9	4829	5173	-1	C	K03060	blab:EYS05_16240 DNA-directed RNA polymerase subunit omega; K03060	False	0.794	139.0	5.769999999999999e-36								RNA polymerase Rpb6 [PF01192.22]				0	d__Bacteria;p__Firmicutes_A;c__Clostridia;o__Lachnospirales;f__Lachnospiraceae;g__Blautia_A;s__Blautia_A sp900066165	72.78
bin.1_scaffold_10849_10	bin.1	scaffold_10849	10	5309	5935	-1	C	K00942	blab:EYS05_16245 guanylate kinase; K00942	False	0.701	291.0	5.239999999999999e-87								Guanylate kinase [PF00625.21]				0	d__Bacteria;p__Firmicutes_A;c__Clostridia;o__Lachnospirales;f__Lachnospiraceae;g__Blautia_A;s__Blautia_A sp900066165	72.78
bin.1_scaffold_10849_11	bin.1	scaffold_10849	11	5928	6194	-1	C	K09777	blab:EYS05_16250 DUF370 domain-containing protein; K09777	False	0.726	134.0	7.52e-35								Domain of unknown function (DUF370) [PF04025.12]				0	d__Bacteria;p__Firmicutes_A;c__Clostridia;o__Lachnospirales;f__Lachnospiraceae;g__Blautia_A;s__Blautia_A sp900066165	72.78
bin.1_scaffold_10880_1	bin.1	scaffold_10880	1	53	2134	1	C		bprs:CK3_17710 hypothetical protein	False	0.239	109.0	4.68e-21												0	d__Bacteria;p__Firmicutes_A;c__Clostridia;o__Lachnospirales;f__Lachnospiraceae;g__Blautia_A;s__Blautia_A sp900066165	72.78
bin.1_scaffold_10880_2	bin.1	scaffold_10880	2	2112	4061	1	A		blab:EYS05_16470 GHKL domain-containing protein	True	0.44	492.0	1.7799999999999992e-148								GHKL domain [PF14501.6]				0	d__Bacteria;p__Firmicutes_A;c__Clostridia;o__Lachnospirales;f__Lachnospiraceae;g__Blautia_A;s__Blautia_A sp900066165	72.78
bin.1_scaffold_10880_3	bin.1	scaffold_10880	3	4134	4838	-1	C		blab:EYS05_16465 response regulator transcription factor	False	0.61	280.0	1.1299999999999997e-82								Response regulator receiver domain [PF00072.24]; LytTr DNA-binding domain [PF04397.15]				0	d__Bacteria;p__Firmicutes_A;c__Clostridia;o__Lachnospirales;f__Lachnospiraceae;g__Blautia_A;s__Blautia_A sp900066165	72.78
bin.1_scaffold_10880_4	bin.1	scaffold_10880	4	5062	5685	1	C		rob:CK5_22370 hypothetical protein	False	0.5870000000000001	226.0	3.5699999999999994e-64												0	d__Bacteria;p__Firmicutes_A;c__Clostridia;o__Lachnospirales;f__Lachnospiraceae;g__Blautia_A;s__Blautia_A sp900066165	72.78
bin.1_scaffold_10880_5	bin.1	scaffold_10880	5	5860	6354	-1	C		cpy:Cphy_0711 glycoside hydrolase family 2 sugar binding	False	0.618	190.0	1.55e-52								Glycosyl hydrolases family 2, TIM barrel domain [PF02836.17]				0	d__Bacteria;p__Firmicutes_A;c__Clostridia;o__Lachnospirales;f__Lachnospiraceae;g__Blautia_A;s__Blautia_A sp900066165	72.78
bin.1_scaffold_10916_1	bin.1	scaffold_10916	1	400	1635	1	A	K00849	rob:CK5_12960 Galactokinase; K00849	True	0.809	684.0	5.479999999999998e-219								Galactokinase galactose-binding signature [PF10509.9]				0	d__Bacteria;p__Firmicutes_A;c__Clostridia;o__Lachnospirales;f__Lachnospiraceae;g__Blautia_A;s__Blautia_A sp900066165	72.78
bin.1_scaffold_10916_2	bin.1	scaffold_10916	2	1850	3100	1	A	K02346	blab:EYS05_16015 DNA polymerase IV; K02346	True	0.7829999999999999	657.0	9.969999999999995e-210								impB/mucB/samB family [PF00817.20]; impB/mucB/samB family C-terminal domain [PF11799.8]; IMS family HHH motif [PF11798.8]		sp|P04152|UMUC_ECOLI Protein UmuC; Xh	Xh	0	d__Bacteria;p__Firmicutes_A;c__Clostridia;o__Lachnospirales;f__Lachnospiraceae;g__Blautia_A;s__Blautia_A sp900066165	72.78
bin.1_scaffold_10916_3	bin.1	scaffold_10916	3	3275	3631	1	C		bfi:CIY_33780 Predicted transcriptional regulators	False	0.606	137.0	3.37e-35								Bacterial regulatory proteins, gntR family [PF00392.21]				0	d__Bacteria;p__Firmicutes_A;c__Clostridia;o__Lachnospirales;f__Lachnospiraceae;g__Blautia_A;s__Blautia_A sp900066165	72.78
bin.1_scaffold_10916_4	bin.1	scaffold_10916	4	3648	4358	1	C	K01990	bfi:CIY_33770 ABC-type multidrug transport system, ATPase component; K01990	False	0.649	294.0	2.0199999999999993e-87								ABC transporter [PF00005.27]				0	d__Bacteria;p__Firmicutes_A;c__Clostridia;o__Lachnospirales;f__Lachnospiraceae;g__Blautia_A;s__Blautia_A sp900066165	72.78
bin.1_scaffold_10916_5	bin.1	scaffold_10916	5	4352	5092	1	C		pxv:FXF36_02405 hypothetical protein	False	0.359	147.0	2.21e-36												0	d__Bacteria;p__Firmicutes_A;c__Clostridia;o__Lachnospirales;f__Lachnospiraceae;g__Blautia_A;s__Blautia_A sp900066165	72.78
bin.1_scaffold_10916_6	bin.1	scaffold_10916	6	5219	5452	-1	C		bhan:CGC63_06720 acid-soluble spore protein	False	0.8240000000000001	126.0	2.47e-32								Small, acid-soluble spore proteins, alpha/beta type [PF00269.20]		sp|P02958|SSPC_BACSU Small, acid-soluble spore protein C; Xh	Xh	0	d__Bacteria;p__Firmicutes_A;c__Clostridia;o__Lachnospirales;f__Lachnospiraceae;g__Blautia_A;s__Blautia_A sp900066165	72.78
bin.1_scaffold_10916_7	bin.1	scaffold_10916	7	5713	6339	1	C	K01791	spn:SP_0357 cps4I; UDP-N-acetylglucosamine-2-epimerase; K01791	False	0.754	316.0	1.6999999999999996e-95								UDP-N-acetylglucosamine 2-epimerase [PF02350.19]				0	d__Bacteria;p__Firmicutes_A;c__Clostridia;o__Lachnospirales;f__Lachnospiraceae;g__Blautia_A;s__Blautia_A sp900066165	72.78
bin.1_scaffold_10923_1	bin.1	scaffold_10923	1	177	1394	-1	A		blab:EYS05_00570 MBL fold metallo-hydrolase	True	0.612	458.0	4.3699999999999994e-141								Metallo-beta-lactamase superfamily [PF00753.27]		sp|P39695|COMEC_BACSU ComE operon protein 3; Xh	Xh	0	d__Bacteria;p__Firmicutes_A;c__Clostridia;o__Lachnospirales;f__Lachnospiraceae;g__Blautia_A;s__Blautia_A sp900066165	72.78
bin.1_scaffold_10923_2	bin.1	scaffold_10923	2	1477	2751	1	A		rob:CK5_30070 Putative peptidoglycan-binding domain-containing protein	True	0.785	678.0	1.1099999999999996e-216								Putative peptidoglycan binding domain [PF01471.18]				0	d__Bacteria;p__Firmicutes_A;c__Clostridia;o__Lachnospirales;f__Lachnospiraceae;g__Blautia_A;s__Blautia_A sp900066165	72.78
bin.1_scaffold_10923_3	bin.1	scaffold_10923	3	2863	3945	-1	A		rto:RTO_07930 Dioxygenases related to 2-nitropropane dioxygenase	True	0.777	550.0	9.039999999999997e-174								Nitronate monooxygenase [PF03060.15]				0	d__Bacteria;p__Firmicutes_A;c__Clostridia;o__Lachnospirales;f__Lachnospiraceae;g__Blautia_A;s__Blautia_A sp900066165	72.78
bin.1_scaffold_10923_4	bin.1	scaffold_10923	4	4046	4258	-1	E																		0	d__Bacteria;p__Firmicutes_A;c__Clostridia;o__Lachnospirales;f__Lachnospiraceae;g__Blautia_A;s__Blautia_A sp900066165	72.78
bin.1_scaffold_10923_5	bin.1	scaffold_10923	5	4302	5588	-1	A	K11749	blab:EYS05_17080 rseP; RIP metalloprotease RseP; K11749	True	0.705	607.0	5.3299999999999976e-192	MER0933492	M50B	MER0933492 - subfamily M50B unassigned peptidases (Ruminococcus obeum) [M50.UPB]#M50B#{peptidase unit: 3-428}~source R7DBF5~	True	0.693	591.0	2.849999999999999e-188	Peptidase family M50 [PF02163.22]; PDZ domain [PF13180.6]				0	d__Bacteria;p__Firmicutes_A;c__Clostridia;o__Lachnospirales;f__Lachnospiraceae;g__Blautia_A;s__Blautia_A sp900066165	72.78
bin.1_scaffold_10923_6	bin.1	scaffold_10923	6	5590	6336	-1	A	K00099	rob:CK5_30100 1-deoxy-D-xylulose 5-phosphate reductoisomerase; K00099	True	0.852	439.0	1.5099999999999995e-137								1-deoxy-D-xylulose 5-phosphate reductoisomerase C-terminal domain [PF08436.12]; DXP reductoisomerase C-terminal domain [PF13288.6]				0	d__Bacteria;p__Firmicutes_A;c__Clostridia;o__Lachnospirales;f__Lachnospiraceae;g__Blautia_A;s__Blautia_A sp900066165	72.78
bin.1_scaffold_10937_1	bin.1	scaffold_10937	1	191	1132	1	A	K00194	rum:CK1_12660 CO dehydrogenase/acetyl-CoA synthase delta subunit (corrinoid Fe-S protein); K00194	True	0.9359999999999999	616.0	1.4799999999999996e-197								CO dehydrogenase/acetyl-CoA synthase delta subunit [PF03599.16]				0	d__Bacteria;p__Firmicutes_A;c__Clostridia;o__Lachnospirales;f__Lachnospiraceae;g__Blautia_A;s__Blautia_A sp900066165	72.78
bin.1_scaffold_10937_2	bin.1	scaffold_10937	2	1154	2500	1	A	K00197	rum:CK1_12650 acetyl-CoA decarbonylase/synthase gamma subunit; K00197	True	0.9570000000000001	903.0	3.659999999999998e-294								CO dehydrogenase/acetyl-CoA synthase delta subunit [PF03599.16]; Putative Fe-S cluster [PF04060.13]				0	d__Bacteria;p__Firmicutes_A;c__Clostridia;o__Lachnospirales;f__Lachnospiraceae;g__Blautia_A;s__Blautia_A sp900066165	72.78
bin.1_scaffold_10937_3	bin.1	scaffold_10937	3	2611	3396	1	A	K15023	rum:CK1_12640 Pterin binding enzyme.; K15023	True	0.955	526.0	2.889999999999999e-167								Pterin binding enzyme [PF00809.22]				0	d__Bacteria;p__Firmicutes_A;c__Clostridia;o__Lachnospirales;f__Lachnospiraceae;g__Blautia_A;s__Blautia_A sp900066165	72.78
bin.1_scaffold_10937_4	bin.1	scaffold_10937	4	3545	5485	1	A		rum:CK1_12630 Uncharacterized metal-binding protein	True	0.9620000000000001	1309.0	0.0								C-terminal domain of RACo the ASKHA domain [PF14574.6]; RACo middle region [PF17651.1]; RACo linker region [PF17650.1]; 2Fe-2S iron-sulfur cluster binding domain [PF00111.27]				0	d__Bacteria;p__Firmicutes_A;c__Clostridia;o__Lachnospirales;f__Lachnospiraceae;g__Blautia_A;s__Blautia_A sp900066165	72.78
bin.1_scaffold_10937_5	bin.1	scaffold_10937	5	5513	6175	1	A		rum:CK1_12620 hypothetical protein	True	0.99	462.0	6.349999999999998e-146								Domain of unknown function (DUF3786) [PF12654.7]				0	d__Bacteria;p__Firmicutes_A;c__Clostridia;o__Lachnospirales;f__Lachnospiraceae;g__Blautia_A;s__Blautia_A sp900066165	72.78
bin.1_scaffold_11048_1	bin.1	scaffold_11048	1	186	1061	1	C	K10118	bpro:PMF13cell1_02971 lacF_22; Lactose transport system permease protein LacF; K10118	False	0.457	242.0	2.89e-68								Glycosyltransferase family 36 [PF06165.11]				0	d__Bacteria;p__Firmicutes_A;c__Clostridia;o__Lachnospirales;f__Lachnospiraceae;g__Blautia_A;s__Blautia_A sp900066165	72.78
bin.1_scaffold_11048_2	bin.1	scaffold_11048	2	1458	2429	1	C		rum:CK1_31130 hypothetical protein	False	0.45399999999999996	280.0	4.62e-81												0	d__Bacteria;p__Firmicutes_A;c__Clostridia;o__Lachnospirales;f__Lachnospiraceae;g__Blautia_A;s__Blautia_A sp900066165	72.78
bin.1_scaffold_11048_3	bin.1	scaffold_11048	3	2464	3165	1	A	K09903	rob:CK5_30140 uridylate kinase; K09903	True	0.846	406.0	3.269999999999999e-126								Amino acid kinase family [PF00696.28]				0	d__Bacteria;p__Firmicutes_A;c__Clostridia;o__Lachnospirales;f__Lachnospiraceae;g__Blautia_A;s__Blautia_A sp900066165	72.78
bin.1_scaffold_11048_4	bin.1	scaffold_11048	4	3312	3866	1	C	K02838	rob:CK5_30130 ribosome recycling factor; K02838	False	0.799	303.0	1.3599999999999996e-91								Ribosome recycling factor [PF01765.19]				0	d__Bacteria;p__Firmicutes_A;c__Clostridia;o__Lachnospirales;f__Lachnospiraceae;g__Blautia_A;s__Blautia_A sp900066165	72.78
bin.1_scaffold_11048_5	bin.1	scaffold_11048	5	4049	4756	1	A	K00806	blab:EYS05_17095 isoprenyl transferase; K00806	True	0.868	425.0	7.0099999999999975e-133								Putative undecaprenyl diphosphate synthase [PF01255.19]				0	d__Bacteria;p__Firmicutes_A;c__Clostridia;o__Lachnospirales;f__Lachnospiraceae;g__Blautia_A;s__Blautia_A sp900066165	72.78
bin.1_scaffold_11048_6	bin.1	scaffold_11048	6	4758	5552	1	A	K00981	rum:CK1_31090 CDP-diglyceride synthetase; K00981	True	0.785	425.0	2.6799999999999994e-132								Cytidylyltransferase family [PF01148.20]				0	d__Bacteria;p__Firmicutes_A;c__Clostridia;o__Lachnospirales;f__Lachnospiraceae;g__Blautia_A;s__Blautia_A sp900066165	72.78
bin.1_scaffold_11048_7	bin.1	scaffold_11048	7	5645	6268	1	C	K00099	rob:CK5_30100 1-deoxy-D-xylulose 5-phosphate reductoisomerase; K00099	False	0.8270000000000001	355.0	4.509999999999999e-109								1-deoxy-D-xylulose 5-phosphate reductoisomerase [PF02670.16]; 1-deoxy-D-xylulose 5-phosphate reductoisomerase C-terminal domain [PF08436.12]				0	d__Bacteria;p__Firmicutes_A;c__Clostridia;o__Lachnospirales;f__Lachnospiraceae;g__Blautia_A;s__Blautia_A sp900066165	72.78
bin.1_scaffold_11185_1	bin.1	scaffold_11185	1	2	736	1	C		rum:CK1_00170 Signal transduction histidine kinase	False	0.599	298.0	1.2299999999999998e-88								Histidine kinase [PF07730.13]				0	d__Bacteria;p__Firmicutes_A;c__Clostridia;o__Lachnospirales;f__Lachnospiraceae;g__Blautia_A;s__Blautia_A sp900066165	72.78
bin.1_scaffold_11185_2	bin.1	scaffold_11185	2	834	1454	1	C		blab:EYS05_11800 response regulator transcription factor	False	0.775	328.0	1.2099999999999996e-99								Response regulator receiver domain [PF00072.24]; Bacterial regulatory proteins, luxR family [PF00196.19]				0	d__Bacteria;p__Firmicutes_A;c__Clostridia;o__Lachnospirales;f__Lachnospiraceae;g__Blautia_A;s__Blautia_A sp900066165	72.78
bin.1_scaffold_11185_3	bin.1	scaffold_11185	3	1467	2255	1	C		rus:RBI_I01057 putative two-component system response regulator	False	0.5870000000000001	294.0	6.25e-87								LytTr DNA-binding domain [PF04397.15]				0	d__Bacteria;p__Firmicutes_A;c__Clostridia;o__Lachnospirales;f__Lachnospiraceae;g__Blautia_A;s__Blautia_A sp900066165	72.78
bin.1_scaffold_11185_4	bin.1	scaffold_11185	4	2543	3412	1	C		clt:CM240_3219 DegV family protein	False	0.499	263.0	8.55e-76								Uncharacterised protein, DegV family COG1307 [PF02645.16]				0	d__Bacteria;p__Firmicutes_A;c__Clostridia;o__Lachnospirales;f__Lachnospiraceae;g__Blautia_A;s__Blautia_A sp900066165	72.78
bin.1_scaffold_11185_5	bin.1	scaffold_11185	5	3453	4343	-1	A	K01567	rob:CK5_30210 Predicted xylanase/chitin deacetylase; K01567	True	0.693	374.0	4.9399999999999995e-114								Polysaccharide deacetylase [PF01522.21]	CE4 acetyl xylan esterase (EC 3.1.1.72); chitin deacetylase (EC 3.5.1.41); chitooligosaccharide deacetylase (EC 3.5.1.-); peptidoglycan GlcNAc deacetylase (EC 3.5.1.-); peptidoglycan N-acetylmuramic acid deacetylase (EC 3.5.1.-). [CE4]			0	d__Bacteria;p__Firmicutes_A;c__Clostridia;o__Lachnospirales;f__Lachnospiraceae;g__Blautia_A;s__Blautia_A sp900066165	72.78
bin.1_scaffold_11185_6	bin.1	scaffold_11185	6	4883	6046	1	A	K01262	hsd:SD1D_1740 yqhT; putative peptidase YqhT; K01262	True	0.563	382.0	4.319999999999999e-115	MER0396873	M24B	MER0396873 - hyperthermophile prolidase (Marvinbryantia formatexigens) [M24.008]#M24B#{peptidase unit: 125-350}~source ZP_05348961~	True	0.769	355.0	3.72e-107	Metallopeptidase family M24 [PF00557.24]; Creatinase/Prolidase N-terminal domain [PF01321.18]				0	d__Bacteria;p__Firmicutes_A;c__Clostridia;o__Lachnospirales;f__Lachnospiraceae;g__Blautia_A;s__Blautia_A sp900066165	72.78
bin.1_scaffold_11352_1	bin.1	scaffold_11352	1	2	79	1	E																		0	d__Bacteria;p__Firmicutes_A;c__Clostridia;o__Lachnospirales;f__Lachnospiraceae;g__Blautia_A;s__Blautia_A sp900066165	72.78
bin.1_scaffold_11352_2	bin.1	scaffold_11352	2	107	319	1	E																		0	d__Bacteria;p__Firmicutes_A;c__Clostridia;o__Lachnospirales;f__Lachnospiraceae;g__Blautia_A;s__Blautia_A sp900066165	72.78
bin.1_scaffold_11352_3	bin.1	scaffold_11352	3	510	1550	1	A	K03705	rum:CK1_34980 heat-inducible transcription repressor HrcA; K03705	True	0.8079999999999999	574.0	4.0899999999999984e-182								HrcA protein C terminal domain [PF01628.21]; Winged helix-turn-helix transcription repressor, HrcA DNA-binding [PF03444.15]				0	d__Bacteria;p__Firmicutes_A;c__Clostridia;o__Lachnospirales;f__Lachnospiraceae;g__Blautia_A;s__Blautia_A sp900066165	72.78
bin.1_scaffold_11352_4	bin.1	scaffold_11352	4	1567	2229	1	C	K03687	blab:EYS05_11365 grpE; nucleotide exchange factor GrpE; K03687	False	0.626	272.0	6.239999999999999e-80								GrpE [PF01025.19]				0	d__Bacteria;p__Firmicutes_A;c__Clostridia;o__Lachnospirales;f__Lachnospiraceae;g__Blautia_A;s__Blautia_A sp900066165	72.78
bin.1_scaffold_11352_5	bin.1	scaffold_11352	5	2345	4228	1	A	K04043	rum:CK1_35000 chaperone protein DnaK; K04043	True	0.865	1131.0	0.0								Hsp70 protein [PF00012.20]; MreB/Mbl protein [PF06723.13]		sp|Q83047|MVP_LIYV9 Movement protein Hsp70h; XhXs	Xs;Xh	0	d__Bacteria;p__Firmicutes_A;c__Clostridia;o__Lachnospirales;f__Lachnospiraceae;g__Blautia_A;s__Blautia_A sp900066165	72.78
bin.1_scaffold_11352_6	bin.1	scaffold_11352	6	4384	5571	1	A	K03686	blab:EYS05_11375 dnaJ; molecular chaperone DnaJ; K03686	True	0.87	717.0	1.1699999999999995e-230								DnaJ C terminal domain [PF01556.18]; DnaJ central domain [PF00684.19]; DnaJ domain [PF00226.31]		sp|Q04960|DNJH_CUCSA DnaJ protein homolog; Xh	Xh	2	d__Bacteria;p__Firmicutes_A;c__Clostridia;o__Lachnospirales;f__Lachnospiraceae;g__Blautia_A;s__Blautia_A sp900066165	72.78
bin.1_scaffold_11352_7	bin.1	scaffold_11352	7	5732	6121	1	C		bprl:CL2_08890 PAP2 superfamily.	False	0.496	119.0	8.209999999999999e-29												0	d__Bacteria;p__Firmicutes_A;c__Clostridia;o__Lachnospirales;f__Lachnospiraceae;g__Blautia_A;s__Blautia_A sp900066165	72.78
bin.1_scaffold_11361_1	bin.1	scaffold_11361	1	3	3272	-1	A		rix:RO1_34020 conserved hypothetical protein TIGR02680	True	0.636	1358.0	0.0												0	d__Bacteria;p__Firmicutes_A;c__Clostridia;o__Lachnospirales;f__Lachnospiraceae;g__Blautia_A;s__Blautia_A sp900066165	72.78
bin.1_scaffold_11361_2	bin.1	scaffold_11361	2	3262	4404	-1	A		rix:RO1_34010 conserved hypothetical protein TIGR02678	True	0.785	611.0	2.669999999999999e-194								Protein of unknown function (DUF2398) [PF09661.10]				0	d__Bacteria;p__Firmicutes_A;c__Clostridia;o__Lachnospirales;f__Lachnospiraceae;g__Blautia_A;s__Blautia_A sp900066165	72.78
bin.1_scaffold_11361_3	bin.1	scaffold_11361	3	4404	5888	-1	A		rix:RO1_34000 conserved hypothetical protein TIGR02677	True	0.79	799.0	2.0499999999999987e-257								Protein of unknown function (DUF2397) [PF09660.10]				0	d__Bacteria;p__Firmicutes_A;c__Clostridia;o__Lachnospirales;f__Lachnospiraceae;g__Blautia_A;s__Blautia_A sp900066165	72.78
bin.1_scaffold_11412_1	bin.1	scaffold_11412	1	3	1184	1	C	K12308	hau:Haur_2392 Beta-galactosidase; K12308	False	0.313	190.0	3.699999999999999e-49												0	d__Bacteria;p__Firmicutes_A;c__Clostridia;o__Lachnospirales;f__Lachnospiraceae;g__Blautia_A;s__Blautia_A sp900066165	72.78
bin.1_scaffold_11412_2	bin.1	scaffold_11412	2	1186	1809	1	E																		0	d__Bacteria;p__Firmicutes_A;c__Clostridia;o__Lachnospirales;f__Lachnospiraceae;g__Blautia_A;s__Blautia_A sp900066165	72.78
bin.1_scaffold_11412_3	bin.1	scaffold_11412	3	1843	3645	1	C	K07718	ppsc:EHS13_09000 sensor histidine kinase; K07718	False	0.344	309.0	8.74e-87								Histidine kinase [PF06580.13]; Cache domain [PF02743.18]; HAMP domain [PF00672.25]				0	d__Bacteria;p__Firmicutes_A;c__Clostridia;o__Lachnospirales;f__Lachnospiraceae;g__Blautia_A;s__Blautia_A sp900066165	72.78
bin.1_scaffold_11412_4	bin.1	scaffold_11412	4	3617	4861	1	C	K07720	ppsc:EHS13_09005 response regulator; K07720	False	0.26	186.0	1.45e-47								Response regulator receiver domain [PF00072.24]; Helix-turn-helix domain [PF12833.7]				0	d__Bacteria;p__Firmicutes_A;c__Clostridia;o__Lachnospirales;f__Lachnospiraceae;g__Blautia_A;s__Blautia_A sp900066165	72.78
bin.1_scaffold_11412_5	bin.1	scaffold_11412	5	4930	6084	-1	A		rob:CK5_13900 Signal transduction histidine kinase	True	0.5660000000000001	414.0	4.709999999999999e-126								Histidine kinase-, DNA gyrase B-, and HSP90-like ATPase [PF02518.26]; His Kinase A (phospho-acceptor) domain [PF00512.25]; HAMP domain [PF00672.25]				0	d__Bacteria;p__Firmicutes_A;c__Clostridia;o__Lachnospirales;f__Lachnospiraceae;g__Blautia_A;s__Blautia_A sp900066165	72.78
bin.1_scaffold_11441_1	bin.1	scaffold_11441	1	1	1173	1	A	K07862	eel:EUBELI_00345 dicarboxylate/amino acid:cation (Na+ or H+) symporter, DAACS family; K07862	True	0.7070000000000001	552.0	9.789999999999997e-174								Sodium:dicarboxylate symporter family [PF00375.18]				0	d__Bacteria;p__Firmicutes_A;c__Clostridia;o__Lachnospirales;f__Lachnospiraceae;g__Blautia_A;s__Blautia_A sp900066165	72.78
bin.1_scaffold_11441_2	bin.1	scaffold_11441	2	1365	2081	-1	C	K03091	rum:CK1_32630 RNA polymerase sigma factor, sigma-70 family/RNA polymerase sigma-70 factor, sigma-B/F/G subfamily; K03091	False	0.6829999999999999	322.0	5.849999999999999e-97								Sigma-70 region 2 [PF04542.14]; Sigma-70 region 3 [PF04539.16]; Sigma-70, region 4 [PF04545.16]		sp|P33658|RPSG_CLOAB RNA polymerase sigma-G factor; Xh	Xh	0	d__Bacteria;p__Firmicutes_A;c__Clostridia;o__Lachnospirales;f__Lachnospiraceae;g__Blautia_A;s__Blautia_A sp900066165	72.78
bin.1_scaffold_11441_3	bin.1	scaffold_11441	3	2094	2519	-1	C	K06379	rum:CK1_32620 anti-sigma F factor; K06379	False	0.765	219.0	3.899999999999999e-63								Histidine kinase-like ATPase domain [PF13581.6]				0	d__Bacteria;p__Firmicutes_A;c__Clostridia;o__Lachnospirales;f__Lachnospiraceae;g__Blautia_A;s__Blautia_A sp900066165	72.78
bin.1_scaffold_11441_4	bin.1	scaffold_11441	4	2519	2863	-1	C	K06378	blab:EYS05_10465 anti-sigma factor antagonist; K06378	False	0.677	132.0	1.71e-33								STAS domain [PF01740.21]; STAS domain [PF13466.6]				0	d__Bacteria;p__Firmicutes_A;c__Clostridia;o__Lachnospirales;f__Lachnospiraceae;g__Blautia_A;s__Blautia_A sp900066165	72.78
bin.1_scaffold_11441_5	bin.1	scaffold_11441	5	2987	4351	-1	A		blab:EYS05_10460 hypothetical protein	True	0.643	551.0	4.089999999999999e-172												0	d__Bacteria;p__Firmicutes_A;c__Clostridia;o__Lachnospirales;f__Lachnospiraceae;g__Blautia_A;s__Blautia_A sp900066165	72.78
bin.1_scaffold_11441_6	bin.1	scaffold_11441	6	4367	4519	-1	C		rob:CK5_20400 hypothetical protein	False	0.823	87.0	2.74e-19												0	d__Bacteria;p__Firmicutes_A;c__Clostridia;o__Lachnospirales;f__Lachnospiraceae;g__Blautia_A;s__Blautia_A sp900066165	72.78
bin.1_scaffold_11441_7	bin.1	scaffold_11441	7	4587	5879	-1	A	K11754	rob:CK5_20390 folylpolyglutamate synthase/dihydrofolate synthase; K11754	True	0.767	672.0	2.239999999999999e-214								Mur ligase middle domain [PF08245.12]				0	d__Bacteria;p__Firmicutes_A;c__Clostridia;o__Lachnospirales;f__Lachnospiraceae;g__Blautia_A;s__Blautia_A sp900066165	72.78
bin.1_scaffold_11470_1	bin.1	scaffold_11470	1	2	1450	1	A	K03628	blab:EYS05_09205 transcription termination factor Rho; K03628	True	0.8909999999999999	723.0	2.8599999999999985e-231								ATP synthase alpha/beta family, nucleotide-binding domain [PF00006.25]; Rho termination factor, RNA-binding domain [PF07497.12]				0	d__Bacteria;p__Firmicutes_A;c__Clostridia;o__Lachnospirales;f__Lachnospiraceae;g__Blautia_A;s__Blautia_A sp900066165	72.78
bin.1_scaffold_11470_2	bin.1	scaffold_11470	2	1619	1822	1	C	K02909	rum:CK1_23090 LSU ribosomal protein L31P; K02909	False	1.0	145.0	7.059999999999999e-39								Ribosomal protein L31 [PF01197.18]				1	d__Bacteria;p__Firmicutes_A;c__Clostridia;o__Lachnospirales;f__Lachnospiraceae;g__Blautia_A;s__Blautia_A sp900066165	72.78
bin.1_scaffold_11470_3	bin.1	scaffold_11470	3	1892	2962	1	A		rum:CK1_23080 Predicted metal-dependent enzyme	True	0.784	524.0	1.4999999999999993e-164								Protein of unknown function (DUF1385) [PF07136.11]				0	d__Bacteria;p__Firmicutes_A;c__Clostridia;o__Lachnospirales;f__Lachnospiraceae;g__Blautia_A;s__Blautia_A sp900066165	72.78
bin.1_scaffold_11470_4	bin.1	scaffold_11470	4	2959	3828	1	A	K02493	blab:EYS05_09220 prmC; peptide chain release factor N(5)-glutamine methyltransferase; K02493	True	0.648	372.0	3.289999999999999e-113								Methyltransferase small domain [PF05175.14]; PrmC N-terminal domain [PF17827.1]; N-6 DNA Methylase [PF02384.16]				0	d__Bacteria;p__Firmicutes_A;c__Clostridia;o__Lachnospirales;f__Lachnospiraceae;g__Blautia_A;s__Blautia_A sp900066165	72.78
bin.1_scaffold_11470_5	bin.1	scaffold_11470	5	3870	4943	1	A	K02835	rob:CK5_16820 bacterial peptide chain release factor 1 (bRF-1); K02835	True	0.889	662.0	1.5399999999999993e-212								PCRF domain [PF03462.18]; RF-1 domain [PF00472.20]		REFSEQ hypothetical protein; Xu	Xu	0	d__Bacteria;p__Firmicutes_A;c__Clostridia;o__Lachnospirales;f__Lachnospiraceae;g__Blautia_A;s__Blautia_A sp900066165	72.78
bin.1_scaffold_11470_6	bin.1	scaffold_11470	6	5035	5952	1	A		rob:CK5_16830 dTDP-glucose pyrophosphorylase	True	0.799	501.0	9.329999999999996e-158								Nucleotidyl transferase [PF00483.23]; MobA-like NTP transferase domain [PF12804.7]; 2-C-methyl-D-erythritol 4-phosphate cytidylyltransferase [PF01128.19]				0	d__Bacteria;p__Firmicutes_A;c__Clostridia;o__Lachnospirales;f__Lachnospiraceae;g__Blautia_A;s__Blautia_A sp900066165	72.78
bin.1_scaffold_11523_1	bin.1	scaffold_11523	1	673	1911	-1	A	K01258	pxv:FXF36_06065 pepT; peptidase T; K01258	True	0.696	564.0	1.4999999999999996e-177	MER0932248	M20B	MER0932248 - subfamily M20B unassigned peptidases () [M20.UPB]#M20B#{peptidase unit: 18-405}~source A0A0D0SHM8~	True	0.71	553.0	2.5199999999999992e-175	Peptidase family M20/M25/M40 [PF01546.28]; Peptidase dimerisation domain [PF07687.14]				0	d__Bacteria;p__Firmicutes_A;c__Clostridia;o__Lachnospirales;f__Lachnospiraceae;g__Blautia_A;s__Blautia_A sp900066165	72.78
bin.1_scaffold_11523_2	bin.1	scaffold_11523	2	1948	3459	-1	A		ebm:SG0102_13200 iron hydrogenase	True	0.722	729.0	6.4899999999999975e-233								Iron only hydrogenase large subunit, C-terminal domain [PF02906.14]; 4Fe-4S dicluster domain [PF14697.6]; 4Fe-4S dicluster domain [PF13247.6]; 4Fe-4S dicluster domain [PF12838.7]; 4Fe-4S dicluster domain [PF13237.6]; 4Fe-4S dicluster domain [PF13187.6]; 4Fe-4S double cluster binding domain [PF13484.6]; 4Fe-4S dicluster domain [PF13183.6]; 4Fe-4S dicluster domain [PF13534.6]; 4Fe-4S binding domain…				0	d__Bacteria;p__Firmicutes_A;c__Clostridia;o__Lachnospirales;f__Lachnospiraceae;g__Blautia_A;s__Blautia_A sp900066165	72.78
bin.1_scaffold_11523_3	bin.1	scaffold_11523	3	3407	3604	-1	E																		0	d__Bacteria;p__Firmicutes_A;c__Clostridia;o__Lachnospirales;f__Lachnospiraceae;g__Blautia_A;s__Blautia_A sp900066165	72.78
bin.1_scaffold_11523_4	bin.1	scaffold_11523	4	3823	4677	-1	A	K04069	blab:EYS05_10195 glycyl-radical enzyme activating protein; K04069	True	0.828	451.0	8.509999999999996e-141								4Fe-4S single cluster domain [PF13353.6]; Radical SAM superfamily [PF04055.21]				0	d__Bacteria;p__Firmicutes_A;c__Clostridia;o__Lachnospirales;f__Lachnospiraceae;g__Blautia_A;s__Blautia_A sp900066165	72.78
bin.1_scaffold_11523_5	bin.1	scaffold_11523	5	4788	6023	-1	A	K00656	rum:CK1_20720 glycerol dehydratase, cobalamin-independent, large subunit; K00656	True	0.851	725.0	2.389999999999999e-233								Pyruvate formate lyase-like [PF02901.15]; Glycine radical [PF01228.21]		sp|P13316|GRCA_BPT4 Autonomous glycyl radical cofactor; Xh	Xh	0	d__Bacteria;p__Firmicutes_A;c__Clostridia;o__Lachnospirales;f__Lachnospiraceae;g__Blautia_A;s__Blautia_A sp900066165	72.78
bin.1_scaffold_11564_1	bin.1	scaffold_11564	1	1	2271	1	A	K00702	rob:CK5_31770 cellobiose phosphorylase; K00702	True	0.809	1255.0	0.0								Glycosyl hydrolase 36 superfamily, catalytic domain [PF17167.4]; Glycosyltransferase family 36 [PF06165.11]	GH94 cellobiose phosphorylase (EC 2.4.1.20); laminaribiose phosphorylase (EC 2.4.1.31); cellodextrin phosphorylase (EC 2.4.1.49); chitobiose phosphorylase (EC 2.4.1.-); cyclic beta-1,2-glucan synthase (EC 2.4.1.-); cellobionic acid phosphorylase (EC 2.4.1.321); beta-1,2-oligoglucan phosphorylase (EC 2.4.1.-) [GH94]			0	d__Bacteria;p__Firmicutes_A;c__Clostridia;o__Lachnospirales;f__Lachnospiraceae;g__Blautia_A;s__Blautia_A sp900066165	72.78
bin.1_scaffold_11564_2	bin.1	scaffold_11564	2	2344	3672	-1	A		blau:DQQ01_15035 MATE family efflux transporter	True	0.655	570.0	6.819999999999998e-179								MatE [PF01554.18]				0	d__Bacteria;p__Firmicutes_A;c__Clostridia;o__Lachnospirales;f__Lachnospiraceae;g__Blautia_A;s__Blautia_A sp900066165	72.78
bin.1_scaffold_11564_3	bin.1	scaffold_11564	3	4181	4834	1	A		rum:CK1_33600 Uncharacterized conserved protein	True	0.809	357.0	1.08e-109								L-rhamnose mutarotase [PF05336.13]				0	d__Bacteria;p__Firmicutes_A;c__Clostridia;o__Lachnospirales;f__Lachnospiraceae;g__Blautia_A;s__Blautia_A sp900066165	72.78
bin.1_scaffold_11564_4	bin.1	scaffold_11564	4	4873	6003	-1	C	K01042	dte:Dester_0654 L-seryl-tRNA(Sec) selenium transferase; K01042	False	0.503	344.0	4.5399999999999985e-102								L-seryl-tRNA selenium transferase [PF03841.13]; Aminotransferase class-V [PF00266.19]; Cys/Met metabolism PLP-dependent enzyme [PF01053.20]; Beta-eliminating lyase [PF01212.21]				0	d__Bacteria;p__Firmicutes_A;c__Clostridia;o__Lachnospirales;f__Lachnospiraceae;g__Blautia_A;s__Blautia_A sp900066165	72.78
bin.1_scaffold_11656_1	bin.1	scaffold_11656	1	74	1540	-1	A	K03308	eel:EUBELI_01705 neurotransmitter:Na+ symporter, NSS family; K03308	True	0.657	617.0	2.059999999999999e-194								Sodium:neurotransmitter symporter family [PF00209.18]				0	d__Bacteria;p__Firmicutes_A;c__Clostridia;o__Lachnospirales;f__Lachnospiraceae;g__Blautia_A;s__Blautia_A sp900066165	72.78
bin.1_scaffold_11656_2	bin.1	scaffold_11656	2	1881	2282	-1	C	K02114	rob:CK5_16510 ATP synthase F1 subcomplex epsilon subunit; K02114	False	0.7959999999999999	218.0	6.909999999999999e-63								ATP synthase, Delta/Epsilon chain, beta-sandwich domain [PF02823.16]; ATP synthase, Delta/Epsilon chain, long alpha-helix domain [PF00401.20]				0	d__Bacteria;p__Firmicutes_A;c__Clostridia;o__Lachnospirales;f__Lachnospiraceae;g__Blautia_A;s__Blautia_A sp900066165	72.78
bin.1_scaffold_11656_3	bin.1	scaffold_11656	3	2295	3698	-1	A	K02112	rob:CK5_16500 ATP synthase F1 subcomplex beta subunit; K02112	True	0.903	872.0	5.659999999999997e-283								ATP synthase alpha/beta family, nucleotide-binding domain [PF00006.25]; ATP synthase alpha/beta family, beta-barrel domain [PF02874.23]; T3SS EscN ATPase C-terminal domain [PF18269.1]				0	d__Bacteria;p__Firmicutes_A;c__Clostridia;o__Lachnospirales;f__Lachnospiraceae;g__Blautia_A;s__Blautia_A sp900066165	72.78
bin.1_scaffold_11656_4	bin.1	scaffold_11656	4	3733	4587	-1	A	K02115	rob:CK5_16490 ATP synthase F1 subcomplex gamma subunit; K02115	True	0.742	430.0	2.0799999999999994e-133								ATP synthase [PF00231.19]				0	d__Bacteria;p__Firmicutes_A;c__Clostridia;o__Lachnospirales;f__Lachnospiraceae;g__Blautia_A;s__Blautia_A sp900066165	72.78
bin.1_scaffold_11656_5	bin.1	scaffold_11656	5	4610	5962	-1	A	K02111	rob:CK5_16480 ATP synthase F1 subcomplex alpha subunit; K02111	True	0.847	790.0	7.2699999999999965e-255								ATP synthase alpha/beta family, nucleotide-binding domain [PF00006.25]; ATP synthase alpha/beta chain, C terminal domain [PF00306.27]; ATP synthase alpha/beta family, beta-barrel domain [PF02874.23]				0	d__Bacteria;p__Firmicutes_A;c__Clostridia;o__Lachnospirales;f__Lachnospiraceae;g__Blautia_A;s__Blautia_A sp900066165	72.78
bin.1_scaffold_11658_1	bin.1	scaffold_11658	1	2	808	1	C	K10117	ccel:CCDG5_0771 extracellular solute-binding protein; K10117	False	0.652	344.0	6.649999999999999e-104								Bacterial extracellular solute-binding protein [PF01547.25]; Bacterial extracellular solute-binding protein [PF13416.6]				0	d__Bacteria;p__Firmicutes_A;c__Clostridia;o__Lachnospirales;f__Lachnospiraceae;g__Blautia_A;s__Blautia_A sp900066165	72.78
bin.1_scaffold_11658_2	bin.1	scaffold_11658	2	939	1826	1	A	K10118	blau:DQQ01_14995 sugar ABC transporter permease; K10118	True	0.708	411.0	6.659999999999998e-127								Binding-protein-dependent transport system inner membrane component [PF00528.22]				0	d__Bacteria;p__Firmicutes_A;c__Clostridia;o__Lachnospirales;f__Lachnospiraceae;g__Blautia_A;s__Blautia_A sp900066165	72.78
bin.1_scaffold_11658_3	bin.1	scaffold_11658	3	1823	2665	1	A	K10119	blau:DQQ01_14990 carbohydrate ABC transporter permease; K10119	True	0.7340000000000001	417.0	4.139999999999999e-129								Binding-protein-dependent transport system inner membrane component [PF00528.22]				0	d__Bacteria;p__Firmicutes_A;c__Clostridia;o__Lachnospirales;f__Lachnospiraceae;g__Blautia_A;s__Blautia_A sp900066165	72.78
bin.1_scaffold_11658_4	bin.1	scaffold_11658	4	2706	4442	1	A	K01182	rob:CK5_14090 Glycosidases; K01182	True	0.887	1030.0	0.0								Alpha amylase, catalytic domain [PF00128.24]; Maltogenic Amylase, C-terminal domain [PF16657.5]; Domain of unknown function (DUF3459) [PF11941.8]; Alpha amylase, C-terminal all-beta domain [PF02806.18]	GH13 alpha-amylase (EC 3.2.1.1); pullulanase (EC 3.2.1.41); cyclomaltodextrin glucanotransferase (EC 2.4.1.19); cyclomaltodextrinase (EC 3.2.1.54); trehalose-6-phosphate hydrolase (EC 3.2.1.93); oligo-alpha-glucosidase (EC 3.2.1.10); maltogenic amylase (EC 3.2.1.133); neopullulanase (EC 3.2.1.135); alpha-glucosidase (EC 3.2.1.20); maltotetraose-forming alpha-amylase (EC 3.2.1.60); isoamylase (EC …			0	d__Bacteria;p__Firmicutes_A;c__Clostridia;o__Lachnospirales;f__Lachnospiraceae;g__Blautia_A;s__Blautia_A sp900066165	72.78
bin.1_scaffold_11658_5	bin.1	scaffold_11658	5	4537	5961	1	A	K01187	rob:CK5_14100 Alpha-glucosidases, family 31 of glycosyl hydrolases; K01187	True	0.899	891.0	1.1299999999999994e-289								Glycosyl hydrolases family 31 [PF01055.26]; Galactose mutarotase-like [PF13802.6]	GH31 alpha-glucosidase (EC 3.2.1.20); alpha-galactosidase (EC 3.2.1.22); alpha-mannosidase (EC 3.2.1.24); alpha-1,3-glucosidase (EC 3.2.1.84); sucrase-isomaltase (EC 3.2.1.48) (EC 3.2.1.10); alpha-xylosidase (EC 3.2.1.177); alpha-glucan lyase (EC 4.2.2.13); isomaltosyltransferase (EC 2.4.1.-); oligosaccharide alpha-1,4-glucosyltransferase (EC 2.4.1.161); sulfoquinovosidase (EC 3.2.1.-) [GH31]			0	d__Bacteria;p__Firmicutes_A;c__Clostridia;o__Lachnospirales;f__Lachnospiraceae;g__Blautia_A;s__Blautia_A sp900066165	72.78
bin.1_scaffold_11706_1	bin.1	scaffold_11706	1	3	632	1	C		ddt:AAY81_03215 hypothetical protein	False	0.38799999999999996	136.0	3.7099999999999994e-33	MER0822825	M04	MER0822825 - coccolysin (Eubacterium sp. CAG:603) [M04.007]#M04#{peptidase unit: 339-556}~source R5NJG7~	False	0.48100000000000004	158.0	1.6099999999999997e-42	Thermolysin metallopeptidase, alpha-helical domain [PF02868.15]				0	d__Bacteria;p__Firmicutes_A;c__Clostridia;o__Lachnospirales;f__Lachnospiraceae;g__Blautia_A;s__Blautia_A sp900066165	72.78
bin.1_scaffold_11706_2	bin.1	scaffold_11706	2	658	2058	1	E																		0	d__Bacteria;p__Firmicutes_A;c__Clostridia;o__Lachnospirales;f__Lachnospiraceae;g__Blautia_A;s__Blautia_A sp900066165	72.78
bin.1_scaffold_11706_3	bin.1	scaffold_11706	3	2112	3374	1	E																		0	d__Bacteria;p__Firmicutes_A;c__Clostridia;o__Lachnospirales;f__Lachnospiraceae;g__Blautia_A;s__Blautia_A sp900066165	72.78
bin.1_scaffold_11706_4	bin.1	scaffold_11706	4	3429	3833	-1	C		rob:CK5_12970 transcriptional regulator, AraC family	False	0.6970000000000001	178.0	3.77e-49								Helix-turn-helix domain [PF12833.7]				0	d__Bacteria;p__Firmicutes_A;c__Clostridia;o__Lachnospirales;f__Lachnospiraceae;g__Blautia_A;s__Blautia_A sp900066165	72.78
bin.1_scaffold_11706_5	bin.1	scaffold_11706	5	3772	4041	-1	C		efm:M7W_311 hypothetical protein	False	0.604	102.0	2.0600000000000002e-23												0	d__Bacteria;p__Firmicutes_A;c__Clostridia;o__Lachnospirales;f__Lachnospiraceae;g__Blautia_A;s__Blautia_A sp900066165	72.78
bin.1_scaffold_11706_6	bin.1	scaffold_11706	6	4259	5110	1	E																		0	d__Bacteria;p__Firmicutes_A;c__Clostridia;o__Lachnospirales;f__Lachnospiraceae;g__Blautia_A;s__Blautia_A sp900066165	72.78
bin.1_scaffold_11706_7	bin.1	scaffold_11706	7	5259	5651	1	C		bpro:PMF13cell1_03787 blaI_2; Penicillinase repressor	False	0.693	176.0	2.08e-48								Penicillinase repressor [PF03965.16]		REFSEQ hypothetical protein; Xu	Xu	0	d__Bacteria;p__Firmicutes_A;c__Clostridia;o__Lachnospirales;f__Lachnospiraceae;g__Blautia_A;s__Blautia_A sp900066165	72.78
bin.1_scaffold_11706_8	bin.1	scaffold_11706	8	5654	5935	1	C		bpro:PMF13cell1_03788 mecR1_2; Methicillin resistance mecR1 protein	False	0.563	64.0	2.1499999999999998e-10												0	d__Bacteria;p__Firmicutes_A;c__Clostridia;o__Lachnospirales;f__Lachnospiraceae;g__Blautia_A;s__Blautia_A sp900066165	72.78
bin.1_scaffold_11710_1	bin.1	scaffold_11710	1	274	1335	1	A	K01867	ehl:EHLA_1804 Tryptophan-tRNA ligase; K01867	True	0.917	671.0	1.2499999999999994e-215								tRNA synthetases class I (W and Y) [PF00579.25]		sp|F4HWL4|SYYC2_ARATH Tyrosine--tRNA ligase 2, cytoplasmic; Xh	Xh	0	d__Bacteria;p__Firmicutes_A;c__Clostridia;o__Lachnospirales;f__Lachnospiraceae;g__Blautia_A;s__Blautia_A sp900066165	72.78
bin.1_scaffold_11710_2	bin.1	scaffold_11710	2	1761	2084	1	C	K09787	blab:EYS05_16390 YlxM family DNA-binding protein; K09787	False	0.7979999999999999	177.0	1.9899999999999996e-49								Putative helix-turn-helix protein, YlxM / p13 like [PF04297.14]				0	d__Bacteria;p__Firmicutes_A;c__Clostridia;o__Lachnospirales;f__Lachnospiraceae;g__Blautia_A;s__Blautia_A sp900066165	72.78
bin.1_scaffold_11710_3	bin.1	scaffold_11710	3	2088	3440	1	A	K03106	rum:CK1_11750 signal recognition particle protein; K03106	True	0.8540000000000001	797.0	1.829999999999999e-257								SRP54-type protein, GTPase domain [PF00448.22]; Signal peptide binding domain [PF02978.19]; SRP54-type protein, helical bundle domain [PF02881.19]				0	d__Bacteria;p__Firmicutes_A;c__Clostridia;o__Lachnospirales;f__Lachnospiraceae;g__Blautia_A;s__Blautia_A sp900066165	72.78
bin.1_scaffold_11710_4	bin.1	scaffold_11710	4	3495	3740	1	C	K02959	bpro:PMF13cell1_04348 rpsP; 30S ribosomal protein S16; K02959	False	0.8420000000000001	143.0	3.6799999999999996e-38								Ribosomal protein S16 [PF00886.19]				0	d__Bacteria;p__Firmicutes_A;c__Clostridia;o__Lachnospirales;f__Lachnospiraceae;g__Blautia_A;s__Blautia_A sp900066165	72.78
bin.1_scaffold_11710_5	bin.1	scaffold_11710	5	3901	4131	1	C	K06960	blab:EYS05_16375 KH domain-containing protein; K06960	False	0.838	134.0	5.73e-35								KH domain [PF13083.6]				0	d__Bacteria;p__Firmicutes_A;c__Clostridia;o__Lachnospirales;f__Lachnospiraceae;g__Blautia_A;s__Blautia_A sp900066165	72.78
bin.1_scaffold_11710_6	bin.1	scaffold_11710	6	4236	4739	1	C	K02860	rob:CK5_25110 16S rRNA processing protein RimM; K02860	False	0.816	284.0	3.179999999999999e-85								RimM N-terminal domain [PF01782.18]				0	d__Bacteria;p__Firmicutes_A;c__Clostridia;o__Lachnospirales;f__Lachnospiraceae;g__Blautia_A;s__Blautia_A sp900066165	72.78
bin.1_scaffold_11710_7	bin.1	scaffold_11710	7	4740	5504	1	A	K00554	blab:EYS05_16365 trmD; tRNA (guanosine(37)-N1)-methyltransferase TrmD; K00554	True	0.868	452.0	8.309999999999998e-142								tRNA (Guanine-1)-methyltransferase [PF01746.21]				0	d__Bacteria;p__Firmicutes_A;c__Clostridia;o__Lachnospirales;f__Lachnospiraceae;g__Blautia_A;s__Blautia_A sp900066165	72.78
bin.1_scaffold_11710_8	bin.1	scaffold_11710	8	5491	5934	1	C	K07568	blab:EYS05_16360 queA; tRNA preQ1(34) S-adenosylmethionine ribosyltransferase-isomerase QueA; K07568	False	0.9329999999999999	291.0	3.0599999999999996e-88								Queuosine biosynthesis protein [PF02547.15]				0	d__Bacteria;p__Firmicutes_A;c__Clostridia;o__Lachnospirales;f__Lachnospiraceae;g__Blautia_A;s__Blautia_A sp900066165	72.78
bin.1_scaffold_11890_1	bin.1	scaffold_11890	1	1	627	-1	C	K06390	blab:EYS05_12610 spoIIIAA; stage III sporulation protein AA; K06390	False	0.799	344.0	2.349999999999999e-105												0	d__Bacteria;p__Firmicutes_A;c__Clostridia;o__Lachnospirales;f__Lachnospiraceae;g__Blautia_A;s__Blautia_A sp900066165	72.78
bin.1_scaffold_11890_2	bin.1	scaffold_11890	2	784	1878	-1	A		blab:EYS05_12605 hypothetical protein	True	0.738	529.0	3.579999999999999e-166												0	d__Bacteria;p__Firmicutes_A;c__Clostridia;o__Lachnospirales;f__Lachnospiraceae;g__Blautia_A;s__Blautia_A sp900066165	72.78
bin.1_scaffold_11890_3	bin.1	scaffold_11890	3	2196	4025	-1	A	K03657	blab:EYS05_12595 ATP-dependent helicase; K03657	True	0.78	968.0	1.577e-313								UvrD/REP helicase N-terminal domain [PF00580.21]; UvrD-like helicase C-terminal domain [PF13361.6]; AAA domain [PF13245.6]; UvrD-like helicase C-terminal domain [PF13538.6]; AAA domain [PF13086.6]		sp|F1ND48|FBH1_CHICK F-box DNA helicase 1; Xh	Xh	0	d__Bacteria;p__Firmicutes_A;c__Clostridia;o__Lachnospirales;f__Lachnospiraceae;g__Blautia_A;s__Blautia_A sp900066165	72.78
bin.1_scaffold_11890_4	bin.1	scaffold_11890	4	4045	5499	-1	A	K01885	rob:CK5_06680 glutamyl-tRNA synthetase, bacterial family; K01885	True	0.915	921.0	9.919999999999993e-300								tRNA synthetases class I (E and Q), catalytic domain [PF00749.21]				0	d__Bacteria;p__Firmicutes_A;c__Clostridia;o__Lachnospirales;f__Lachnospiraceae;g__Blautia_A;s__Blautia_A sp900066165	72.78
bin.1_scaffold_11899_1	bin.1	scaffold_11899	1	113	3598	-1	A		pxv:FXF36_06750 hypothetical protein	True	0.488	934.0	3.789999999999998e-292								SNF2 family N-terminal domain [PF00176.23]; Bacterial SNF2 helicase associated [PF08455.10]; Helicase conserved C-terminal domain [PF00271.31]; ERCC3/RAD25/XPB C-terminal helicase [PF16203.5]		sp|Q9T1Q7|VP41_BPAPS Putative protein p41; Xu	Xu	1	d__Bacteria;p__Firmicutes_A;c__Clostridia;o__Lachnospirales;f__Lachnospiraceae;g__Blautia_A;s__Blautia_A sp900066165	72.78
bin.1_scaffold_11899_2	bin.1	scaffold_11899	2	3841	4494	-1	A	K03439	rob:CK5_01360 tRNA (guanine-N(7)-)-methyltransferase; K03439	True	0.807	358.0	5.749999999999998e-110								Putative methyltransferase [PF02390.17]				0	d__Bacteria;p__Firmicutes_A;c__Clostridia;o__Lachnospirales;f__Lachnospiraceae;g__Blautia_A;s__Blautia_A sp900066165	72.78
bin.1_scaffold_11899_3	bin.1	scaffold_11899	3	4998	5318	1	C		blab:EYS05_04590 hypothetical protein	False	0.525	102.0	4.4799999999999997e-23												0	d__Bacteria;p__Firmicutes_A;c__Clostridia;o__Lachnospirales;f__Lachnospiraceae;g__Blautia_A;s__Blautia_A sp900066165	72.78
bin.1_scaffold_11899_4	bin.1	scaffold_11899	4	5318	5776	1	C	K02119	blab:EYS05_04595 V-type ATPase subunit; K02119	False	0.805	227.0	8.609999999999998e-66								ATP synthase (C/AC39) subunit [PF01992.16]				0	d__Bacteria;p__Firmicutes_A;c__Clostridia;o__Lachnospirales;f__Lachnospiraceae;g__Blautia_A;s__Blautia_A sp900066165	72.78
bin.1_scaffold_11962_1	bin.1	scaffold_11962	1	1	84	1	E																		0	d__Bacteria;p__Firmicutes_A;c__Clostridia;o__Lachnospirales;f__Lachnospiraceae;g__Blautia_A;s__Blautia_A sp900066165	72.78
bin.1_scaffold_11962_2	bin.1	scaffold_11962	2	120	1187	1	A	K02015	blab:EYS05_09550 iron ABC transporter permease; K02015	True	0.853	607.0	1.4599999999999994e-193								FecCD transport family [PF01032.18]				0	d__Bacteria;p__Firmicutes_A;c__Clostridia;o__Lachnospirales;f__Lachnospiraceae;g__Blautia_A;s__Blautia_A sp900066165	72.78
bin.1_scaffold_11962_3	bin.1	scaffold_11962	3	1184	1939	1	A	K02013	blab:EYS05_09555 ABC transporter ATP-binding protein; K02013	True	0.8420000000000001	438.0	4.47e-137								ABC transporter [PF00005.27]				0	d__Bacteria;p__Firmicutes_A;c__Clostridia;o__Lachnospirales;f__Lachnospiraceae;g__Blautia_A;s__Blautia_A sp900066165	72.78
bin.1_scaffold_11962_4	bin.1	scaffold_11962	4	1974	2327	1	C		blab:EYS05_09560 CGGC domain-containing protein	False	0.725	173.0	7.559999999999999e-48								CGGC domain [PF08821.11]				0	d__Bacteria;p__Firmicutes_A;c__Clostridia;o__Lachnospirales;f__Lachnospiraceae;g__Blautia_A;s__Blautia_A sp900066165	72.78
bin.1_scaffold_11962_5	bin.1	scaffold_11962	5	2511	3740	1	A	K02492	rum:CK1_12350 glutamyl-tRNA reductase; K02492	True	0.722	596.0	1.5399999999999995e-188								Glutamyl-tRNAGlu reductase, N-terminal domain [PF05201.15]; Shikimate / quinate 5-dehydrogenase [PF01488.20]				0	d__Bacteria;p__Firmicutes_A;c__Clostridia;o__Lachnospirales;f__Lachnospiraceae;g__Blautia_A;s__Blautia_A sp900066165	72.78
bin.1_scaffold_11962_6	bin.1	scaffold_11962	6	3730	4215	1	C	K02304	blab:EYS05_16625 bifunctional precorrin-2 dehydrogenase/sirohydrochlorin ferrochelatase; K02304	False	0.6920000000000001	224.0	2.2299999999999997e-64								Putative NAD(P)-binding [PF13241.6]				0	d__Bacteria;p__Firmicutes_A;c__Clostridia;o__Lachnospirales;f__Lachnospiraceae;g__Blautia_A;s__Blautia_A sp900066165	72.78
bin.1_scaffold_11962_7	bin.1	scaffold_11962	7	4208	5803	1	A	K13542	bpro:PMF13cell1_04244 nasF; Uroporphyrinogen-III C-methyltransferase; K13542	True	0.723	763.0	5.459999999999998e-244								Porphobilinogen deaminase, dipyromethane cofactor binding domain [PF01379.20]; Tetrapyrrole (Corrin/Porphyrin) Methylases [PF00590.20]; Porphobilinogen deaminase, C-terminal domain [PF03900.15]				0	d__Bacteria;p__Firmicutes_A;c__Clostridia;o__Lachnospirales;f__Lachnospiraceae;g__Blautia_A;s__Blautia_A sp900066165	72.78
bin.1_scaffold_12040_1	bin.1	scaffold_12040	1	1	1203	1	C	K00688	rum:CK1_26240 glycogen/starch/alpha-glucan phosphorylases; K00688	False	0.888	732.0	6.819999999999996e-236								Carbohydrate phosphorylase [PF00343.20]	GT35 glycogen or starch phosphorylase (EC 2.4.1.1). [GT35]			0	d__Bacteria;p__Firmicutes_A;c__Clostridia;o__Lachnospirales;f__Lachnospiraceae;g__Blautia_A;s__Blautia_A sp900066165	72.78
bin.1_scaffold_12040_2	bin.1	scaffold_12040	2	1308	2063	-1	C		rus:RBI_II00150 hypothetical protein	False	0.43799999999999994	186.0	6.969999999999999e-50								GlcNAc-PI de-N-acetylase [PF02585.17]		sp|Q5UQW3|YL374_MIMIV Uncharacterized protein L374; Xu	Xu	0	d__Bacteria;p__Firmicutes_A;c__Clostridia;o__Lachnospirales;f__Lachnospiraceae;g__Blautia_A;s__Blautia_A sp900066165	72.78
bin.1_scaffold_12040_3	bin.1	scaffold_12040	3	2187	4229	1	A	K12308	blab:EYS05_07530 beta-galactosidase; K12308	True	0.78	1097.0	0.0								Beta-galactosidase trimerisation domain [PF08532.10]; Beta-galactosidase [PF02449.15]; Glycosyl hydrolases family 35 [PF01301.19]; Glycosyl hydrolases family 2, TIM barrel domain [PF02836.17]	GH35 beta-galactosidase (EC 3.2.1.23); exo-beta-glucosaminidase (EC 3.2.1.165); exo-beta-1,4-galactanase (EC 3.2.1.-); beta-1,3-galactosidase (EC 3.2.1.-) [GH35]; GH42 beta-galactosidase (EC 3.2.1.23); alpha-L-arabinopyranosidase (EC 3.2.1.-) [GH42]			0	d__Bacteria;p__Firmicutes_A;c__Clostridia;o__Lachnospirales;f__Lachnospiraceae;g__Blautia_A;s__Blautia_A sp900066165	72.78
bin.1_scaffold_12040_4	bin.1	scaffold_12040	4	4794	5150	1	C	K07491	blab:EYS05_14470 tnpA; IS200/IS605 family transposase; K07491	False	0.9840000000000001	247.0	1.73e-73								Transposase IS200 like [PF01797.16]		sp|P59696|T200_SALTY Transposase for insertion sequence element IS200; Xr	Xr	0	d__Bacteria;p__Firmicutes_A;c__Clostridia;o__Lachnospirales;f__Lachnospiraceae;g__Blautia_A;s__Blautia_A sp900066165	72.78
bin.1_scaffold_12040_5	bin.1	scaffold_12040	5	5206	5748	1	A	K07496	rum:CK1_09020 transposase, IS605 OrfB family, central region; K07496	True	0.98	374.0	3.3499999999999994e-116												0	d__Bacteria;p__Firmicutes_A;c__Clostridia;o__Lachnospirales;f__Lachnospiraceae;g__Blautia_A;s__Blautia_A sp900066165	72.78
bin.1_scaffold_12267_1	bin.1	scaffold_12267	1	220	990	1	A	K03496	csh:Closa_4291 chromosome partitioning protein; K03496	True	0.8079999999999999	427.0	5.249999999999999e-133								AAA domain [PF13614.6]; Cellulose biosynthesis protein BcsQ [PF06564.12]; ATPase MipZ [PF09140.11]; VirC1 protein [PF07015.11]; NUBPL iron-transfer P-loop NTPase [PF10609.9]; CobQ/CobB/MinD/ParA nucleotide binding domain [PF01656.23]; 4Fe-4S iron sulfur cluster binding proteins, NifH/frxC family [PF00142.18]; Anion-transporting ATPase [PF02374.15]		sp|P07620|PARA_ECOLX Plasmid partition protein A; Xh	Xh	0	d__Bacteria;p__Firmicutes_A;c__Clostridia;o__Lachnospirales;f__Lachnospiraceae;g__Blautia_A;s__Blautia_A sp900066165	72.78
bin.1_scaffold_12267_2	bin.1	scaffold_12267	2	990	2066	1	A	K03497	csh:Closa_4290 parB-like partition protein; K03497	True	0.5539999999999999	378.0	3.009999999999999e-114								ParB-like nuclease domain [PF02195.18]; HTH domain found in ParB protein [PF17762.1]		REFSEQ hypothetical protein; Xu	Xu	0	d__Bacteria;p__Firmicutes_A;c__Clostridia;o__Lachnospirales;f__Lachnospiraceae;g__Blautia_A;s__Blautia_A sp900066165	72.78
bin.1_scaffold_12267_3	bin.1	scaffold_12267	3	2151	2648	1	C		csh:Closa_4289 conserved hypothetical protein	False	0.6859999999999999	227.0	2.1499999999999997e-65								Protein of unknown function (DUF4446) [PF14584.6]				0	d__Bacteria;p__Firmicutes_A;c__Clostridia;o__Lachnospirales;f__Lachnospiraceae;g__Blautia_A;s__Blautia_A sp900066165	72.78
bin.1_scaffold_12267_4	bin.1	scaffold_12267	4	2906	4240	1	A	K00262	csh:Closa_4283 Glu/Leu/Phe/Val dehydrogenase; K00262	True	0.872	805.0	2.5599999999999986e-260								Glutamate/Leucine/Phenylalanine/Valine dehydrogenase [PF00208.21]; Glu/Leu/Phe/Val dehydrogenase, dimerisation domain [PF02812.18]				0	d__Bacteria;p__Firmicutes_A;c__Clostridia;o__Lachnospirales;f__Lachnospiraceae;g__Blautia_A;s__Blautia_A sp900066165	72.78
bin.1_scaffold_12267_5	bin.1	scaffold_12267	5	4487	5413	1	A		csh:Closa_4282 conserved hypothetical protein	True	0.637	370.0	2.649999999999999e-112								Domain of unknown function, E. rectale Gene description (DUF3881) [PF12997.7]				0	d__Bacteria;p__Firmicutes_A;c__Clostridia;o__Lachnospirales;f__Lachnospiraceae;g__Blautia_A;s__Blautia_A sp900066165	72.78
bin.1_scaffold_12438_1	bin.1	scaffold_12438	1	398	1027	1	C		erb:A4V01_14850 phosphatidic acid phosphatase	False	0.483	186.0	1.8e-50								PAP2 superfamily [PF14378.6]				0	d__Bacteria;p__Firmicutes_A;c__Clostridia;o__Lachnospirales;f__Lachnospiraceae;g__Blautia_A;s__Blautia_A sp900066165	72.78
bin.1_scaffold_12438_2	bin.1	scaffold_12438	2	1063	1338	1	C		bprs:CK3_07900 hypothetical protein	False	0.478	75.0	5.17e-14												0	d__Bacteria;p__Firmicutes_A;c__Clostridia;o__Lachnospirales;f__Lachnospiraceae;g__Blautia_A;s__Blautia_A sp900066165	72.78
bin.1_scaffold_12438_3	bin.1	scaffold_12438	3	1424	2209	1	A	K12410	cso:CLS_10020 NAD-dependent protein deacetylases, SIR2 family; K12410	True	0.778	367.0	3.0299999999999993e-112								Sir2 family [PF02146.17]		sp|Q7VIN2|NPD_HELHP NAD-dependent protein deacylase; Xh	Xh	0	d__Bacteria;p__Firmicutes_A;c__Clostridia;o__Lachnospirales;f__Lachnospiraceae;g__Blautia_A;s__Blautia_A sp900066165	72.78
bin.1_scaffold_12438_4	bin.1	scaffold_12438	4	2244	3254	1	A	K19265	bprs:CK3_09040 Predicted oxidoreductases (related to aryl-alcohol dehydrogenases); K19265	True	0.7909999999999999	532.0	5.969999999999998e-168								Aldo/keto reductase family [PF00248.21]				0	d__Bacteria;p__Firmicutes_A;c__Clostridia;o__Lachnospirales;f__Lachnospiraceae;g__Blautia_A;s__Blautia_A sp900066165	72.78
bin.1_scaffold_12438_5	bin.1	scaffold_12438	5	3354	3563	1	C		bprs:CK3_09050 Uncharacterized protein conserved in bacteria	False	0.956	121.0	1.4e-30								Bacterial protein of unknown function (DUF951) [PF06107.11]				0	d__Bacteria;p__Firmicutes_A;c__Clostridia;o__Lachnospirales;f__Lachnospiraceae;g__Blautia_A;s__Blautia_A sp900066165	72.78
bin.1_scaffold_12438_6	bin.1	scaffold_12438	6	3618	4007	1	C	K02990	bprm:CL3_22730 SSU ribosomal protein S6P; K02990	False	0.9329999999999999	188.0	1.11e-52								Ribosomal protein S6 [PF01250.17]				0	d__Bacteria;p__Firmicutes_A;c__Clostridia;o__Lachnospirales;f__Lachnospiraceae;g__Blautia_A;s__Blautia_A sp900066165	72.78
bin.1_scaffold_12438_7	bin.1	scaffold_12438	7	4030	4491	1	C	K03111	csh:Closa_0232 single-strand binding protein; K03111	False	0.8440000000000001	269.0	2.66e-80								Single-strand binding protein family [PF00436.25]		sp|P9WGD4|SSB_MYCTO Single-stranded DNA-binding protein; Xu	Xu	0	d__Bacteria;p__Firmicutes_A;c__Clostridia;o__Lachnospirales;f__Lachnospiraceae;g__Blautia_A;s__Blautia_A sp900066165	72.78
bin.1_scaffold_12438_8	bin.1	scaffold_12438	8	4523	4792	1	C	K02963	csh:Closa_0233 ribosomal protein S18; K02963	False	0.8959999999999999	169.0	8.729999999999999e-47								Ribosomal protein S18 [PF01084.20]				0	d__Bacteria;p__Firmicutes_A;c__Clostridia;o__Lachnospirales;f__Lachnospiraceae;g__Blautia_A;s__Blautia_A sp900066165	72.78
bin.1_scaffold_12438_9	bin.1	scaffold_12438	9	5441	5581	1	C		bprs:CK3_09160 Predicted integral membrane protein	False	0.909	92.0	6.759999999999999e-21												0	d__Bacteria;p__Firmicutes_A;c__Clostridia;o__Lachnospirales;f__Lachnospiraceae;g__Blautia_A;s__Blautia_A sp900066165	72.78
bin.1_scaffold_12442_1	bin.1	scaffold_12442	1	154	738	1	C		lls:lilo_0082 hypothetical protein	False	0.226	66.0	1.7600000000000001e-09												0	d__Bacteria;p__Firmicutes_A;c__Clostridia;o__Lachnospirales;f__Lachnospiraceae;g__Blautia_A;s__Blautia_A sp900066165	72.78
bin.1_scaffold_12442_2	bin.1	scaffold_12442	2	908	2464	-1	C		rob:CK5_19180 ATPase components of ABC transporters with duplicated ATPase domains	False	0.863	927.0	5.769999999999997e-301								ABC transporter [PF00005.27]; ABC transporter [PF12848.7]; RecF/RecN/SMC N terminal domain [PF02463.19]				0	d__Bacteria;p__Firmicutes_A;c__Clostridia;o__Lachnospirales;f__Lachnospiraceae;g__Blautia_A;s__Blautia_A sp900066165	72.78
bin.1_scaffold_12442_3	bin.1	scaffold_12442	3	2603	4351	-1	C		blab:EYS05_16260 fibronectin/fibrinogen-binding protein	False	0.784	933.0	6.819999999999997e-302								Fibronectin-binding protein A N-terminus (FbpA) [PF05833.11]; NFACT protein RNA binding domain [PF05670.13]; NFACT protein RNA binding domain [PF18297.1]		sp|A4VWG9|RQCH_STRSY Rqc2 homolog RqcH; Xh	Xh	0	d__Bacteria;p__Firmicutes_A;c__Clostridia;o__Lachnospirales;f__Lachnospiraceae;g__Blautia_A;s__Blautia_A sp900066165	72.78
bin.1_scaffold_12442_4	bin.1	scaffold_12442	4	4604	5482	1	A		rob:CK5_25350 conserved hypothetical protein TIGR00255	True	0.7490000000000001	445.0	1.3799999999999994e-138								YicC-like family, N-terminal region [PF03755.13]; Domain of unknown function (DUF1732) [PF08340.11]				0	d__Bacteria;p__Firmicutes_A;c__Clostridia;o__Lachnospirales;f__Lachnospiraceae;g__Blautia_A;s__Blautia_A sp900066165	72.78
bin.1_scaffold_12442_5	bin.1	scaffold_12442	5	5467	5580	-1	E																		0	d__Bacteria;p__Firmicutes_A;c__Clostridia;o__Lachnospirales;f__Lachnospiraceae;g__Blautia_A;s__Blautia_A sp900066165	72.78
bin.1_scaffold_12465_1	bin.1	scaffold_12465	1	1	1320	1	A	K00865	bpro:PMF13cell1_02340 garK; Glycerate 2-kinase; K00865	True	0.5660000000000001	466.0	4.6399999999999985e-143								Glycerate kinase family [PF02595.15]				0	d__Bacteria;p__Firmicutes_A;c__Clostridia;o__Lachnospirales;f__Lachnospiraceae;g__Blautia_A;s__Blautia_A sp900066165	72.78
bin.1_scaffold_12465_2	bin.1	scaffold_12465	2	1325	1519	1	E																		0	d__Bacteria;p__Firmicutes_A;c__Clostridia;o__Lachnospirales;f__Lachnospiraceae;g__Blautia_A;s__Blautia_A sp900066165	72.78
bin.1_scaffold_12465_3	bin.1	scaffold_12465	3	1750	2607	1	A	K17073	ehl:EHLA_2878 Bacterial extracellular solute-binding proteins, family 3; K17073	True	0.735	421.0	2.2199999999999995e-130								Bacterial extracellular solute-binding proteins, family 3 [PF00497.20]; Ligated ion channel L-glutamate- and glycine-binding site [PF10613.9]				0	d__Bacteria;p__Firmicutes_A;c__Clostridia;o__Lachnospirales;f__Lachnospiraceae;g__Blautia_A;s__Blautia_A sp900066165	72.78
bin.1_scaffold_12465_4	bin.1	scaffold_12465	4	2737	3528	1	A	K17074	csh:Closa_2360 polar amino acid ABC transporter, inner membrane subunit; K17074	True	0.733	392.0	5.82e-121								Binding-protein-dependent transport system inner membrane component [PF00528.22]				0	d__Bacteria;p__Firmicutes_A;c__Clostridia;o__Lachnospirales;f__Lachnospiraceae;g__Blautia_A;s__Blautia_A sp900066165	72.78
bin.1_scaffold_12465_5	bin.1	scaffold_12465	5	3531	4271	1	A	K17076	lacy:A4V08_26005 ABC transporter; K17076	True	0.768	383.0	3.779999999999999e-118								ABC transporter [PF00005.27]; RecF/RecN/SMC N terminal domain [PF02463.19]; AAA ATPase domain [PF13175.6]				0	d__Bacteria;p__Firmicutes_A;c__Clostridia;o__Lachnospirales;f__Lachnospiraceae;g__Blautia_A;s__Blautia_A sp900066165	72.78
bin.1_scaffold_12465_6	bin.1	scaffold_12465	6	4429	5268	1	A	K00243	blab:EYS05_06290 RNA-binding protein; K00243	True	0.863	497.0	4.809999999999999e-157								CvfB-like winged helix domain [PF17783.1]; S1 domain [PF13509.6]				0	d__Bacteria;p__Firmicutes_A;c__Clostridia;o__Lachnospirales;f__Lachnospiraceae;g__Blautia_A;s__Blautia_A sp900066165	72.78
bin.1_scaffold_1251_1	bin.1	scaffold_1251	1	2	316	-1	C	K03588	rob:CK5_06660 Bacterial cell division membrane protein; K03588	False	0.6970000000000001	109.0	1.3800000000000002e-25								Cell cycle protein [PF01098.19]				0	d__Bacteria;p__Firmicutes_A;c__Clostridia;o__Lachnospirales;f__Lachnospiraceae;g__Blautia_A;s__Blautia_A sp900066165	72.78
bin.1_scaffold_1251_2	bin.1	scaffold_1251	2	530	4111	-1	A	K01421	rob:CK5_06650 X-X-X-Leu-X-X-Gly heptad repeats; K01421	True	0.28800000000000003	499.0	7.399999999999998e-144												0	d__Bacteria;p__Firmicutes_A;c__Clostridia;o__Lachnospirales;f__Lachnospiraceae;g__Blautia_A;s__Blautia_A sp900066165	72.78
bin.1_scaffold_1251_3	bin.1	scaffold_1251	3	4460	5080	1	C		rob:CK5_06630 Transcriptional regulator	False	0.624	250.0	8.229999999999998e-73								Bacterial regulatory proteins, tetR family [PF00440.23]				0	d__Bacteria;p__Firmicutes_A;c__Clostridia;o__Lachnospirales;f__Lachnospiraceae;g__Blautia_A;s__Blautia_A sp900066165	72.78
bin.1_scaffold_1251_4	bin.1	scaffold_1251	4	5116	5889	1	A		blau:DQQ01_00150 hypothetical protein	True	0.79	417.0	1.4499999999999994e-129												0	d__Bacteria;p__Firmicutes_A;c__Clostridia;o__Lachnospirales;f__Lachnospiraceae;g__Blautia_A;s__Blautia_A sp900066165	72.78
bin.1_scaffold_1251_5	bin.1	scaffold_1251	5	5990	7429	-1	A	K03498	rob:CK5_06190 Trk-type K+ transport systems, membrane components; K03498	True	0.733	711.0	5.909999999999997e-227								Cation transport protein [PF02386.16]				0	d__Bacteria;p__Firmicutes_A;c__Clostridia;o__Lachnospirales;f__Lachnospiraceae;g__Blautia_A;s__Blautia_A sp900066165	72.78
bin.1_scaffold_1251_6	bin.1	scaffold_1251	6	7442	8800	-1	A	K03499	rum:CK1_36040 K+ transport systems, NAD-binding component; K03499	True	0.763	702.0	1.3099999999999996e-224								TrkA-N domain [PF02254.18]; TrkA-C domain [PF02080.21]				0	d__Bacteria;p__Firmicutes_A;c__Clostridia;o__Lachnospirales;f__Lachnospiraceae;g__Blautia_A;s__Blautia_A sp900066165	72.78
bin.1_scaffold_1251_7	bin.1	scaffold_1251	7	9403	10056	1	C	K07448	rto:RTO_06650 Predicted endonuclease distantly related to archaeal Holliday junction resolvase and Mrr-like restriction enzymes; K07448	False	0.457	182.0	5.79e-49								Restriction endonuclease [PF04471.12]; Protein of unknown function (DUF2034) [PF10356.9]				0	d__Bacteria;p__Firmicutes_A;c__Clostridia;o__Lachnospirales;f__Lachnospiraceae;g__Blautia_A;s__Blautia_A sp900066165	72.78
bin.1_scaffold_1251_8	bin.1	scaffold_1251	8	10193	10606	1	C		rob:CK5_06540 hypothetical protein	False	0.42	102.0	1.69e-22								Spore coat associated protein JA (CotJA) [PF11007.8]				0	d__Bacteria;p__Firmicutes_A;c__Clostridia;o__Lachnospirales;f__Lachnospiraceae;g__Blautia_A;s__Blautia_A sp900066165	72.78
bin.1_scaffold_1251_9	bin.1	scaffold_1251	9	10603	10878	1	C	K06333	rob:CK5_06530 hypothetical protein; K06333	False	0.64	116.0	1.84e-28								CotJB protein [PF12652.7]				0	d__Bacteria;p__Firmicutes_A;c__Clostridia;o__Lachnospirales;f__Lachnospiraceae;g__Blautia_A;s__Blautia_A sp900066165	72.78
bin.1_scaffold_1251_10	bin.1	scaffold_1251	10	10885	11517	1	A	K06334	blab:EYS05_01185 manganese catalase family protein; K06334	True	0.9420000000000001	407.0	4.319999999999999e-127								Manganese containing catalase [PF05067.12]				0	d__Bacteria;p__Firmicutes_A;c__Clostridia;o__Lachnospirales;f__Lachnospiraceae;g__Blautia_A;s__Blautia_A sp900066165	72.78
bin.1_scaffold_1251_11	bin.1	scaffold_1251	11	11740	12642	-1	A	K04070	blab:EYS05_01210 radical SAM protein; K04070	True	0.774	462.0	1.8999999999999994e-144								Radical SAM superfamily [PF04055.21]; 4Fe-4S single cluster domain [PF13353.6]				0	d__Bacteria;p__Firmicutes_A;c__Clostridia;o__Lachnospirales;f__Lachnospiraceae;g__Blautia_A;s__Blautia_A sp900066165	72.78
bin.1_scaffold_1251_12	bin.1	scaffold_1251	12	12646	14493	-1	A	K17318	rob:CK5_22340 carbohydrate ABC transporter substrate-binding protein, CUT1 family (TC 3.A.1.1.-); K17318	True	0.718	777.0	3.519999999999999e-247								Bacterial extracellular solute-binding protein [PF01547.25]; Bacterial extracellular solute-binding protein [PF13416.6]				0	d__Bacteria;p__Firmicutes_A;c__Clostridia;o__Lachnospirales;f__Lachnospiraceae;g__Blautia_A;s__Blautia_A sp900066165	72.78
bin.1_scaffold_1251_13	bin.1	scaffold_1251	13	14477	16297	-1	C		rum:CK1_35840 Histidine kinase-, DNA gyrase B-, and HSP90-like ATPase./Bacterial extracellular solute-binding protein./Histidine kinase./HAMP domain.	False	0.6609999999999999	730.0	3.009999999999998e-231								Histidine kinase [PF06580.13]; Histidine kinase-, DNA gyrase B-, and HSP90-like ATPase [PF02518.26]				0	d__Bacteria;p__Firmicutes_A;c__Clostridia;o__Lachnospirales;f__Lachnospiraceae;g__Blautia_A;s__Blautia_A sp900066165	72.78
bin.1_scaffold_1251_14	bin.1	scaffold_1251	14	16269	17813	-1	A	K07720	blab:EYS05_11710 response regulator; K07720	True	0.695	706.0	1.2099999999999993e-224								Response regulator receiver domain [PF00072.24]; Helix-turn-helix domain [PF12833.7]				0	d__Bacteria;p__Firmicutes_A;c__Clostridia;o__Lachnospirales;f__Lachnospiraceae;g__Blautia_A;s__Blautia_A sp900066165	72.78
bin.1_scaffold_1251_15	bin.1	scaffold_1251	15	18085	18921	-1	A	K10119	rob:CK5_22310 carbohydrate ABC transporter membrane protein 2, CUT1 family (TC 3.A.1.1.-); K10119	True	0.851	491.0	7.109999999999997e-155								Binding-protein-dependent transport system inner membrane component [PF00528.22]				0	d__Bacteria;p__Firmicutes_A;c__Clostridia;o__Lachnospirales;f__Lachnospiraceae;g__Blautia_A;s__Blautia_A sp900066165	72.78
bin.1_scaffold_1251_16	bin.1	scaffold_1251	16	18921	19775	-1	A	K10118	rob:CK5_22300 carbohydrate ABC transporter membrane protein 1, CUT1 family (TC 3.A.1.1.-); K10118	True	0.866	511.0	1.8399999999999995e-161								Binding-protein-dependent transport system inner membrane component [PF00528.22]				0	d__Bacteria;p__Firmicutes_A;c__Clostridia;o__Lachnospirales;f__Lachnospiraceae;g__Blautia_A;s__Blautia_A sp900066165	72.78
bin.1_scaffold_1251_17	bin.1	scaffold_1251	17	19970	21247	-1	A	K10117	rob:CK5_22290 carbohydrate ABC transporter substrate-binding protein, CUT1 family (TC 3.A.1.1.-); K10117	True	0.8809999999999999	780.0	4.419999999999998e-252								Bacterial extracellular solute-binding protein [PF13416.6]; Bacterial extracellular solute-binding protein [PF01547.25]				0	d__Bacteria;p__Firmicutes_A;c__Clostridia;o__Lachnospirales;f__Lachnospiraceae;g__Blautia_A;s__Blautia_A sp900066165	72.78
bin.1_scaffold_1251_18	bin.1	scaffold_1251	18	21560	22429	-1	A	K01624	rob:CK5_21960 fructose-1,6-bisphosphate aldolase, class II, various bacterial and amitochondriate protist; K01624	True	0.9279999999999999	558.0	8.749999999999996e-178								Fructose-bisphosphate aldolase class-II [PF01116.20]				0	d__Bacteria;p__Firmicutes_A;c__Clostridia;o__Lachnospirales;f__Lachnospiraceae;g__Blautia_A;s__Blautia_A sp900066165	72.78
bin.1_scaffold_1251_19	bin.1	scaffold_1251	19	23101	25233	-1	A		rum:CK1_35610 Glycosidases	True	0.792	1125.0	0.0								Alpha amylase, catalytic domain [PF00128.24]; Alpha amylase, N-terminal ig-like domain [PF02903.14]	CBM34 Modules of approx. 120 residues. Granular starch-binding function has been demonstrated in the case of Thermoactinomyces vulgaris R-47 Î±-amylase 1 (TVAI). [CBM34]; GH13 alpha-amylase (EC 3.2.1.1); pullulanase (EC 3.2.1.41); cyclomaltodextrin glucanotransferase (EC 2.4.1.19); cyclomaltodextrinase (EC 3.2.1.54); trehalose-6-phosphate hydrolase (EC 3.2.1.93); oligo-alpha-glucosidase (EC 3.2.1…			0	d__Bacteria;p__Firmicutes_A;c__Clostridia;o__Lachnospirales;f__Lachnospiraceae;g__Blautia_A;s__Blautia_A sp900066165	72.78
bin.1_scaffold_1251_20	bin.1	scaffold_1251	20	25576	27426	-1	A	K03798	byl:A4V09_13300 cell division protein FtsH; K03798	True	0.6970000000000001	844.0	2.2899999999999987e-270	MER0876292	M41	MER0876292 - family M41 unassigned peptidases (Ruminococcus sp. CAG:60) [M41.UPW]#M41#{peptidase unit: 374-606}~source R5HYK9~	True	0.912	446.0	6.869999999999999e-135	Peptidase family M41 [PF01434.18]; ATPase family associated with various cellular activities (AAA) [PF00004.29]; AAA+ lid domain [PF17862.1]; AAA domain (dynein-related subfamily) [PF07728.14]; Holliday junction DNA helicase RuvB P-loop domain [PF05496.12]; TIP49 P-loop domain [PF06068.13]; AAA domain (Cdc48 subfamily) [PF07724.14]; Bacterial dnaA protein [PF00308.18]		sp|Q5Z974|FTSH1_ORYSJ ATP-dependent zinc metalloprotease FTSH 1, chloroplastic; Xh	Xh	0	d__Bacteria;p__Firmicutes_A;c__Clostridia;o__Lachnospirales;f__Lachnospiraceae;g__Blautia_A;s__Blautia_A sp900066165	72.78
bin.1_scaffold_1251_21	bin.1	scaffold_1251	21	27443	27970	-1	C	K00760	rob:CK5_21270 hypoxanthine phosphoribosyltransferase; K00760	False	0.82	297.0	1.0099999999999999e-89								Phosphoribosyl transferase domain [PF00156.27]				0	d__Bacteria;p__Firmicutes_A;c__Clostridia;o__Lachnospirales;f__Lachnospiraceae;g__Blautia_A;s__Blautia_A sp900066165	72.78
bin.1_scaffold_1251_22	bin.1	scaffold_1251	22	27963	29498	-1	A	K04075	blab:EYS05_11610 tilS; tRNA lysidine(34) synthetase TilS; K04075	True	0.504	475.0	6.359999999999998e-145								PP-loop family [PF01171.20]; TilS substrate C-terminal domain [PF11734.8]				0	d__Bacteria;p__Firmicutes_A;c__Clostridia;o__Lachnospirales;f__Lachnospiraceae;g__Blautia_A;s__Blautia_A sp900066165	72.78
bin.1_scaffold_1251_23	bin.1	scaffold_1251	23	29621	31111	-1	A	K06382	blab:EYS05_11605 stage II sporulation protein E; K06382	True	0.732	735.0	4.239999999999998e-235								Stage II sporulation protein E (SpoIIE) [PF07228.12]				0	d__Bacteria;p__Firmicutes_A;c__Clostridia;o__Lachnospirales;f__Lachnospiraceae;g__Blautia_A;s__Blautia_A sp900066165	72.78
bin.1_scaffold_1251_24	bin.1	scaffold_1251	24	31367	31681	-1	C		bpro:PMF13cell1_02489 hypothetical protein	False	0.483	89.0	1.0300000000000001e-18								Septum formation initiator [PF04977.15]				0	d__Bacteria;p__Firmicutes_A;c__Clostridia;o__Lachnospirales;f__Lachnospiraceae;g__Blautia_A;s__Blautia_A sp900066165	72.78
bin.1_scaffold_1251_25	bin.1	scaffold_1251	25	31635	32003	-1	D														Spore cortex protein YabQ (Spore_YabQ) [PF09578.10]				0	d__Bacteria;p__Firmicutes_A;c__Clostridia;o__Lachnospirales;f__Lachnospiraceae;g__Blautia_A;s__Blautia_A sp900066165	72.78
bin.1_scaffold_1251_26	bin.1	scaffold_1251	26	32142	32423	-1	C		blab:EYS05_11595 yabP; sporulation protein YabP	False	0.5429999999999999	98.0	5.89e-22								YabP family [PF07873.11]				0	d__Bacteria;p__Firmicutes_A;c__Clostridia;o__Lachnospirales;f__Lachnospiraceae;g__Blautia_A;s__Blautia_A sp900066165	72.78
bin.1_scaffold_1251_27	bin.1	scaffold_1251	27	32525	32764	-1	C		rum:CK1_35530 Ribosome-associated heat shock protein implicated in the recycling of the 50S subunit (S4 paralog)	False	0.855	142.0	8.610000000000001e-38								S4 domain [PF01479.25]				0	d__Bacteria;p__Firmicutes_A;c__Clostridia;o__Lachnospirales;f__Lachnospiraceae;g__Blautia_A;s__Blautia_A sp900066165	72.78
bin.1_scaffold_1251_28	bin.1	scaffold_1251	28	32837	33112	-1	C	K03530	rob:CK5_21200 Bacterial nucleoid DNA-binding protein; K03530	False	0.833	159.0	2.62e-43								Bacterial DNA-binding protein [PF00216.21]; HU domain fused to wHTH, Ig, or Glycine-rich motif [PF18291.1]				0	d__Bacteria;p__Firmicutes_A;c__Clostridia;o__Lachnospirales;f__Lachnospiraceae;g__Blautia_A;s__Blautia_A sp900066165	72.78
bin.1_scaffold_1251_29	bin.1	scaffold_1251	29	33205	34188	-1	A		blab:EYS05_11575 hypothetical protein	True	0.677	436.0	1.2599999999999996e-134												0	d__Bacteria;p__Firmicutes_A;c__Clostridia;o__Lachnospirales;f__Lachnospiraceae;g__Blautia_A;s__Blautia_A sp900066165	72.78
bin.1_scaffold_1251_30	bin.1	scaffold_1251	30	34267	35607	-1	A	K00974	rob:CK5_21160 uncharacterized domain HDIG; K00974	True	0.74	655.0	2.519999999999999e-208								Poly A polymerase head domain [PF01743.20]; tRNA nucleotidyltransferase domain 2 putative [PF13735.6]; Probable RNA and SrmB- binding site of polymerase A [PF12627.7]; HD domain [PF01966.22]		sp|A8H161|CCA_SHEPA Multifunctional CCA protein; XhXr	Xr;Xh	0	d__Bacteria;p__Firmicutes_A;c__Clostridia;o__Lachnospirales;f__Lachnospiraceae;g__Blautia_A;s__Blautia_A sp900066165	72.78
bin.1_scaffold_1251_31	bin.1	scaffold_1251	31	35742	37181	-1	A	K01881	rob:CK5_21150 prolyl-tRNA synthetase, family I; K01881	True	0.937	934.0	1.759999999999999e-304								tRNA synthetase class II core domain (G, H, P, S and T) [PF00587.25]; Prolyl-tRNA synthetase, C-terminal [PF09180.11]; Anticodon binding domain [PF03129.20]				0	d__Bacteria;p__Firmicutes_A;c__Clostridia;o__Lachnospirales;f__Lachnospiraceae;g__Blautia_A;s__Blautia_A sp900066165	72.78
bin.1_scaffold_1251_32	bin.1	scaffold_1251	32	37688	37900	-1	E																		0	d__Bacteria;p__Firmicutes_A;c__Clostridia;o__Lachnospirales;f__Lachnospiraceae;g__Blautia_A;s__Blautia_A sp900066165	72.78
bin.1_scaffold_12512_1	bin.1	scaffold_12512	1	1	186	-1	C	K05799	cct:CC1_14880 transcriptional regulator, GntR family; K05799	False	0.7509999999999999	96.0	6.13e-22								Bacterial regulatory proteins, gntR family [PF00392.21]				0	d__Bacteria;p__Firmicutes_A;c__Clostridia;o__Lachnospirales;f__Lachnospiraceae;g__Blautia_A;s__Blautia_A sp900066165	72.78
bin.1_scaffold_12512_2	bin.1	scaffold_12512	2	467	1822	1	A	K03299	eel:EUBELI_20205 gluconate:H+ symporter, GntP family; K03299	True	0.815	756.0	2.3299999999999987e-243								GntP family permease [PF02447.16]				0	d__Bacteria;p__Firmicutes_A;c__Clostridia;o__Lachnospirales;f__Lachnospiraceae;g__Blautia_A;s__Blautia_A sp900066165	72.78
bin.1_scaffold_12512_3	bin.1	scaffold_12512	3	1836	2072	1	C		eel:EUBELI_20204 Hypothetical protein	False	0.654	102.0	6.459999999999999e-24								PTS HPr component phosphorylation site [PF00381.19]				0	d__Bacteria;p__Firmicutes_A;c__Clostridia;o__Lachnospirales;f__Lachnospiraceae;g__Blautia_A;s__Blautia_A sp900066165	72.78
bin.1_scaffold_12512_4	bin.1	scaffold_12512	4	2090	3835	1	A	K01687	rto:RTO_10980 Dihydroxyacid dehydratase/phosphogluconate dehydratase; K01687	True	0.932	1136.0	0.0								Dehydratase family [PF00920.21]				0	d__Bacteria;p__Firmicutes_A;c__Clostridia;o__Lachnospirales;f__Lachnospiraceae;g__Blautia_A;s__Blautia_A sp900066165	72.78
bin.1_scaffold_12512_5	bin.1	scaffold_12512	5	3838	4890	1	A	K00874	rto:RTO_10970 Sugar kinases, ribokinase family; K00874	True	0.8740000000000001	635.0	3.0699999999999987e-203								pfkB family carbohydrate kinase [PF00294.24]				0	d__Bacteria;p__Firmicutes_A;c__Clostridia;o__Lachnospirales;f__Lachnospiraceae;g__Blautia_A;s__Blautia_A sp900066165	72.78
bin.1_scaffold_12512_6	bin.1	scaffold_12512	6	4922	5548	1	C	K01625	blau:DQQ01_05265 2-dehydro-3-deoxyphosphogluconate aldolase; K01625	False	0.799	341.0	4.019999999999999e-104								KDPG and KHG aldolase [PF01081.19]				0	d__Bacteria;p__Firmicutes_A;c__Clostridia;o__Lachnospirales;f__Lachnospiraceae;g__Blautia_A;s__Blautia_A sp900066165	72.78
bin.1_scaffold_12559_1	bin.1	scaffold_12559	1	1	153	-1	C	K03823	rob:CK5_34980 Sortase and related acyltransferases; K03823	False	0.784	75.0	7.179999999999999e-15								Acetyltransferase (GNAT) domain [PF13420.7]				0	d__Bacteria;p__Firmicutes_A;c__Clostridia;o__Lachnospirales;f__Lachnospiraceae;g__Blautia_A;s__Blautia_A sp900066165	72.78
bin.1_scaffold_12559_2	bin.1	scaffold_12559	2	197	1363	-1	A	K18475	blab:EYS05_08820 hypothetical protein; K18475	True	0.6679999999999999	514.0	8.579999999999998e-161												0	d__Bacteria;p__Firmicutes_A;c__Clostridia;o__Lachnospirales;f__Lachnospiraceae;g__Blautia_A;s__Blautia_A sp900066165	72.78
bin.1_scaffold_12559_3	bin.1	scaffold_12559	3	1732	4197	1	A	K07814	fpa:FPR_16730 diguanylate cyclase (GGDEF) domain; K07814	True	0.415	579.0	1.0599999999999995e-175								Diguanylate cyclase, GGDEF domain [PF00990.21]; Response regulator receiver domain [PF00072.24]; HD domain [PF13487.6]; HD domain [PF01966.22]		sp|Q5PLI4|DGCQ_SALPA Probable diguanylate cyclase DgcQ; Xh	Xh	0	d__Bacteria;p__Firmicutes_A;c__Clostridia;o__Lachnospirales;f__Lachnospiraceae;g__Blautia_A;s__Blautia_A sp900066165	72.78
bin.1_scaffold_12559_4	bin.1	scaffold_12559	4	4287	5402	-1	A	K00975	rum:CK1_17780 glucose-1-phosphate adenylyltransferase, GlgD subunit; K00975	True	0.7390000000000001	559.0	1.9899999999999995e-176												0	d__Bacteria;p__Firmicutes_A;c__Clostridia;o__Lachnospirales;f__Lachnospiraceae;g__Blautia_A;s__Blautia_A sp900066165	72.78
bin.1_scaffold_12559_5	bin.1	scaffold_12559	5	5404	5529	-1	E																		0	d__Bacteria;p__Firmicutes_A;c__Clostridia;o__Lachnospirales;f__Lachnospiraceae;g__Blautia_A;s__Blautia_A sp900066165	72.78
bin.1_scaffold_12638_1	bin.1	scaffold_12638	1	1	1263	1	A	K01198	cbut:ATN24_18875 xylan 1,4-beta-xylosidase; K01198	True	0.746	636.0	2.8799999999999985e-202								Beta xylosidase C-terminal Concanavalin A-like domain [PF17851.1]; Glycosyl hydrolases family 43 [PF04616.14]	GH43 beta-xylosidase (EC 3.2.1.37); alpha-L-arabinofuranosidase (EC 3.2.1.55); arabinanase (EC 3.2.1.99); xylanase (EC 3.2.1.8); galactan 1,3-beta-galactosidase (EC 3.2.1.145); alpha-1,2-L-arabinofuranosidase (EC 3.2.1.-); exo-alpha-1,5-L-arabinofuranosidase (EC 3.2.1.-); [inverting] exo-alpha-1,5-L-arabinanase (EC 3.2.1.-); beta-1,3-xylosidase (EC 3.2.1.-) [GH43]; GH43 beta-xylosidase (EC 3.2.1.…			0	d__Bacteria;p__Firmicutes_A;c__Clostridia;o__Lachnospirales;f__Lachnospiraceae;g__Blautia_A;s__Blautia_A sp900066165	72.78
bin.1_scaffold_12638_2	bin.1	scaffold_12638	2	1367	2632	1	A		rob:CK5_13920 AhpC/TSA family.	True	0.525	411.0	2.669999999999999e-124								Redoxin [PF08534.10]; AhpC/TSA family [PF00578.21]; Thioredoxin-like [PF13905.6]				0	d__Bacteria;p__Firmicutes_A;c__Clostridia;o__Lachnospirales;f__Lachnospiraceae;g__Blautia_A;s__Blautia_A sp900066165	72.78
bin.1_scaffold_12638_3	bin.1	scaffold_12638	3	2654	2815	1	C		rob:CK5_13930 hypothetical protein	False	0.831	87.0	6.05e-19												0	d__Bacteria;p__Firmicutes_A;c__Clostridia;o__Lachnospirales;f__Lachnospiraceae;g__Blautia_A;s__Blautia_A sp900066165	72.78
bin.1_scaffold_12638_4	bin.1	scaffold_12638	4	2808	3665	1	A		blab:EYS05_01970 4Fe-4S binding protein	True	0.898	521.0	5.339999999999998e-165								4Fe-4S dicluster domain [PF14697.6]; 4Fe-4S dicluster domain [PF13187.6]; 4Fe-4S dicluster domain [PF13237.6]; 4Fe-4S dicluster domain [PF12838.7]; 4Fe-4S dicluster domain [PF13746.6]; 4Fe-4S dicluster domain [PF13534.6]; 4Fe-4S dicluster domain [PF13183.6]				0	d__Bacteria;p__Firmicutes_A;c__Clostridia;o__Lachnospirales;f__Lachnospiraceae;g__Blautia_A;s__Blautia_A sp900066165	72.78
bin.1_scaffold_12638_5	bin.1	scaffold_12638	5	3794	4750	-1	C	K00016	cay:CEA_G3558 Lactate dehydrogenase; K00016	False	0.56	340.0	9.709999999999998e-102								lactate/malate dehydrogenase, NAD binding domain [PF00056.23]; lactate/malate dehydrogenase, alpha/beta C-terminal domain [PF02866.18]; Shikimate / quinate 5-dehydrogenase [PF01488.20]				0	d__Bacteria;p__Firmicutes_A;c__Clostridia;o__Lachnospirales;f__Lachnospiraceae;g__Blautia_A;s__Blautia_A sp900066165	72.78
bin.1_scaffold_12638_6	bin.1	scaffold_12638	6	4979	5398	1	C	K03711	rob:CK5_16000 Fe2+/Zn2+ uptake regulation proteins; K03711	False	0.737	207.0	6.34e-59								Ferric uptake regulator family [PF01475.19]				0	d__Bacteria;p__Firmicutes_A;c__Clostridia;o__Lachnospirales;f__Lachnospiraceae;g__Blautia_A;s__Blautia_A sp900066165	72.78
bin.1_scaffold_12638_7	bin.1	scaffold_12638	7	5398	5499	1	E																		0	d__Bacteria;p__Firmicutes_A;c__Clostridia;o__Lachnospirales;f__Lachnospiraceae;g__Blautia_A;s__Blautia_A sp900066165	72.78
bin.1_scaffold_12670_1	bin.1	scaffold_12670	1	3	1310	-1	A	K01206	vna:PN96_02885 alpha-L-fucosidase; K01206	True	0.742	654.0	2.8999999999999986e-208								Alpha-L-fucosidase [PF01120.17]; Hypothetical glycosyl hydrolase 6 [PF14871.6]	GH29 alpha-L-fucosidase (EC 3.2.1.51); alpha-1,3/1,4-L-fucosidase (EC 3.2.1.111) [GH29]			0	d__Bacteria;p__Firmicutes_A;c__Clostridia;o__Lachnospirales;f__Lachnospiraceae;g__Blautia_A;s__Blautia_A sp900066165	72.78
bin.1_scaffold_12670_2	bin.1	scaffold_12670	2	1335	2597	-1	A		blab:EYS05_04695 Zn-dependent exopeptidase M28	True	0.501	400.0	8.909999999999997e-121	MER0276170	M28F	MER0276170 - subfamily M28F unassigned peptidases (Ruminococcus sp. SR1/5) [M28.UPF]#M28F#{peptidase unit: 173-413}~source CBL19507~	False	0.626	294.0	1.0899999999999999e-85	Peptidase family M28 [PF04389.17]				0	d__Bacteria;p__Firmicutes_A;c__Clostridia;o__Lachnospirales;f__Lachnospiraceae;g__Blautia_A;s__Blautia_A sp900066165	72.78
bin.1_scaffold_12670_3	bin.1	scaffold_12670	3	2801	5428	-1	A		byl:A4V09_00005 transglutaminase	True	0.511	829.0	1.6199999999999992e-260								Transglutaminase-like superfamily [PF01841.19]				0	d__Bacteria;p__Firmicutes_A;c__Clostridia;o__Lachnospirales;f__Lachnospiraceae;g__Blautia_A;s__Blautia_A sp900066165	72.78
bin.1_scaffold_12671_1	bin.1	scaffold_12671	1	3	266	1	C	K03654	ess:ATZ33_03015 ATP-dependent DNA helicase RecQ; K03654	False	0.662	96.0	1.5800000000000001e-21								HRDC domain [PF00570.23]				0	d__Bacteria;p__Firmicutes_A;c__Clostridia;o__Lachnospirales;f__Lachnospiraceae;g__Blautia_A;s__Blautia_A sp900066165	72.78
bin.1_scaffold_12671_2	bin.1	scaffold_12671	2	609	1403	-1	A	K04069	rob:CK5_36600 Pyruvate-formate lyase-activating enzyme; K04069	True	0.883	448.0	3.0899999999999986e-140								4Fe-4S single cluster domain [PF13353.6]; Radical SAM superfamily [PF04055.21]; 4Fe-4S single cluster domain [PF13394.6]				1	d__Bacteria;p__Firmicutes_A;c__Clostridia;o__Lachnospirales;f__Lachnospiraceae;g__Blautia_A;s__Blautia_A sp900066165	72.78
bin.1_scaffold_12671_3	bin.1	scaffold_12671	3	1443	3698	-1	A	K00656	blab:EYS05_04855 pflB; formate C-acetyltransferase; K00656	True	0.903	1412.0	0.0								Pyruvate formate lyase-like [PF02901.15]; Glycine radical [PF01228.21]		sp|P13316|GRCA_BPT4 Autonomous glycyl radical cofactor; Xh	Xh	0	d__Bacteria;p__Firmicutes_A;c__Clostridia;o__Lachnospirales;f__Lachnospiraceae;g__Blautia_A;s__Blautia_A sp900066165	72.78
bin.1_scaffold_12671_4	bin.1	scaffold_12671	4	4191	5489	1	A	K03308	fpa:FPR_07500 Na+-dependent transporters of the SNF family; K03308	True	0.812	723.0	3.0099999999999982e-232								Sodium:neurotransmitter symporter family [PF00209.18]				0	d__Bacteria;p__Firmicutes_A;c__Clostridia;o__Lachnospirales;f__Lachnospiraceae;g__Blautia_A;s__Blautia_A sp900066165	72.78
bin.1_scaffold_12680_1	bin.1	scaffold_12680	1	1	687	1	A		rto:RTO_15880 putative efflux protein, MATE family	True	0.8959999999999999	428.0	5.559999999999999e-134								MatE [PF01554.18]				0	d__Bacteria;p__Firmicutes_A;c__Clostridia;o__Lachnospirales;f__Lachnospiraceae;g__Blautia_A;s__Blautia_A sp900066165	72.78
bin.1_scaffold_12680_2	bin.1	scaffold_12680	2	726	842	1	E																		0	d__Bacteria;p__Firmicutes_A;c__Clostridia;o__Lachnospirales;f__Lachnospiraceae;g__Blautia_A;s__Blautia_A sp900066165	72.78
bin.1_scaffold_12680_3	bin.1	scaffold_12680	3	905	2071	1	A	K07335	ova:OBV_35890 putative ABC transporter substrate-binding protein; K07335	True	0.609	434.0	8.409999999999997e-133								ABC transporter substrate-binding protein PnrA-like [PF02608.14]				0	d__Bacteria;p__Firmicutes_A;c__Clostridia;o__Lachnospirales;f__Lachnospiraceae;g__Blautia_A;s__Blautia_A sp900066165	72.78
bin.1_scaffold_12680_4	bin.1	scaffold_12680	4	2344	3885	1	A	K23537	ova:OBV_35880 putative ABC transporter ATP-binding protein; K23537	True	0.774	795.0	1.5299999999999991e-255								ABC transporter [PF00005.27]				0	d__Bacteria;p__Firmicutes_A;c__Clostridia;o__Lachnospirales;f__Lachnospiraceae;g__Blautia_A;s__Blautia_A sp900066165	72.78
bin.1_scaffold_12680_5	bin.1	scaffold_12680	5	3878	5008	1	A	K23535	obj:EIO64_12175 ABC transporter permease; K23535	True	0.7	514.0	5.069999999999998e-161								Branched-chain amino acid transport system / permease component [PF02653.16]				0	d__Bacteria;p__Firmicutes_A;c__Clostridia;o__Lachnospirales;f__Lachnospiraceae;g__Blautia_A;s__Blautia_A sp900066165	72.78
bin.1_scaffold_12680_6	bin.1	scaffold_12680	6	5008	5487	1	C	K23536	ova:OBV_35860 putative ABC transporter permease protein; K23536	False	0.691	223.0	2.7899999999999997e-64												0	d__Bacteria;p__Firmicutes_A;c__Clostridia;o__Lachnospirales;f__Lachnospiraceae;g__Blautia_A;s__Blautia_A sp900066165	72.78
bin.1_scaffold_12735_1	bin.1	scaffold_12735	1	1	1110	-1	C	K01400	pxv:FXF36_13465 hypothetical protein; K01400	False	0.284	137.0	2.3699999999999996e-31												0	d__Bacteria;p__Firmicutes_A;c__Clostridia;o__Lachnospirales;f__Lachnospiraceae;g__Blautia_A;s__Blautia_A sp900066165	72.78
bin.1_scaffold_12735_2	bin.1	scaffold_12735	2	1131	2204	-1	C		rob:CK5_13760 hypothetical protein	False	0.45899999999999996	297.0	3.369999999999999e-86												0	d__Bacteria;p__Firmicutes_A;c__Clostridia;o__Lachnospirales;f__Lachnospiraceae;g__Blautia_A;s__Blautia_A sp900066165	72.78
bin.1_scaffold_12735_3	bin.1	scaffold_12735	3	2232	3962	-1	A		rob:CK5_13750 hypothetical protein	True	0.6759999999999999	776.0	8.929999999999998e-248												0	d__Bacteria;p__Firmicutes_A;c__Clostridia;o__Lachnospirales;f__Lachnospiraceae;g__Blautia_A;s__Blautia_A sp900066165	72.78
bin.1_scaffold_12735_4	bin.1	scaffold_12735	4	3959	4411	-1	E																		0	d__Bacteria;p__Firmicutes_A;c__Clostridia;o__Lachnospirales;f__Lachnospiraceae;g__Blautia_A;s__Blautia_A sp900066165	72.78
bin.1_scaffold_12735_5	bin.1	scaffold_12735	5	4518	4667	-1	C	K03574	lacy:A4V08_37000 DNA mismatch repair protein MutT; K03574	False	0.8059999999999999	69.0	8.070000000000001e-13												0	d__Bacteria;p__Firmicutes_A;c__Clostridia;o__Lachnospirales;f__Lachnospiraceae;g__Blautia_A;s__Blautia_A sp900066165	72.78
bin.1_scaffold_12735_6	bin.1	scaffold_12735	6	4716	5318	-1	C	K04029	blab:EYS05_11255 ethanolamine utilization protein EutP; K04029	False	0.8490000000000001	311.0	5.189999999999998e-94								Ethanolamine utilisation - propanediol utilisation [PF10662.9]				0	d__Bacteria;p__Firmicutes_A;c__Clostridia;o__Lachnospirales;f__Lachnospiraceae;g__Blautia_A;s__Blautia_A sp900066165	72.78
bin.1_scaffold_12735_7	bin.1	scaffold_12735	7	5278	5460	-1	C		rob:CK5_19780 Nitric oxide reductase activation protein	False	0.9009999999999999	81.0	5.3799999999999994e-17												0	d__Bacteria;p__Firmicutes_A;c__Clostridia;o__Lachnospirales;f__Lachnospiraceae;g__Blautia_A;s__Blautia_A sp900066165	72.78
bin.1_scaffold_12754_1	bin.1	scaffold_12754	1	3	3323	-1	A		cdy:F3K33_14160 AAA family ATPase	True	0.381	709.0	1.0199999999999994e-215								Putative exonuclease SbcCD, C subunit [PF13558.6]; P-loop containing region of AAA domain [PF13555.6]; AAA domain [PF13476.6]; MukB N-terminal [PF04310.12]; AAA ATPase domain [PF13175.6]; RecF/RecN/SMC N terminal domain [PF02463.19]; AAA domain [PF13514.6]				0	d__Bacteria;p__Firmicutes_A;c__Clostridia;o__Lachnospirales;f__Lachnospiraceae;g__Blautia_A;s__Blautia_A sp900066165	72.78
bin.1_scaffold_12754_2	bin.1	scaffold_12754	2	3292	3909	-1	C		amt:Amet_2151 conserved hypothetical protein	False	0.511	189.0	1.24e-51								Domain of unknown function (DUF4194) [PF13835.6]				0	d__Bacteria;p__Firmicutes_A;c__Clostridia;o__Lachnospirales;f__Lachnospiraceae;g__Blautia_A;s__Blautia_A sp900066165	72.78
bin.1_scaffold_12754_3	bin.1	scaffold_12754	3	3869	5287	-1	C		amt:Amet_2150 hypothetical protein	False	0.41100000000000003	331.0	5.2399999999999994e-96												0	d__Bacteria;p__Firmicutes_A;c__Clostridia;o__Lachnospirales;f__Lachnospiraceae;g__Blautia_A;s__Blautia_A sp900066165	72.78
bin.1_scaffold_12838_1	bin.1	scaffold_12838	1	1	744	1	C		sele:ADJ74_04165 hypothetical protein	False	0.547	259.0	6.519999999999999e-75								Protein of unknown function (DUF4065) [PF13274.6]				0	d__Bacteria;p__Firmicutes_A;c__Clostridia;o__Lachnospirales;f__Lachnospiraceae;g__Blautia_A;s__Blautia_A sp900066165	72.78
bin.1_scaffold_12838_2	bin.1	scaffold_12838	2	748	876	1	E																		0	d__Bacteria;p__Firmicutes_A;c__Clostridia;o__Lachnospirales;f__Lachnospiraceae;g__Blautia_A;s__Blautia_A sp900066165	72.78
bin.1_scaffold_12838_3	bin.1	scaffold_12838	3	827	1297	1	C		ccb:Clocel_0777 phage terminase, small subunit, P27 family	False	0.616	183.0	2.31e-50								Phage terminase, small subunit [PF05119.12]		REFSEQ terminase small subunit; Xu	Xu	0	d__Bacteria;p__Firmicutes_A;c__Clostridia;o__Lachnospirales;f__Lachnospiraceae;g__Blautia_A;s__Blautia_A sp900066165	72.78
bin.1_scaffold_12838_4	bin.1	scaffold_12838	4	1297	2922	1	A		sezo:SeseC_00897 prophage LambdaSa04, terminase, large subunit	True	0.747	798.0	4.3099999999999976e-256								Phage Terminase [PF03354.15]		sp|D3WAC1|TERL_BPLP2 Terminase large subunit; Xr	Xr	0	d__Bacteria;p__Firmicutes_A;c__Clostridia;o__Lachnospirales;f__Lachnospiraceae;g__Blautia_A;s__Blautia_A sp900066165	72.78
bin.1_scaffold_12838_5	bin.1	scaffold_12838	5	2932	4272	1	A		rum:CK1_02690 phage portal protein, HK97 family	True	0.955	895.0	2.4899999999999986e-291								Phage portal protein [PF04860.12]		sp|Q4Z9G3|PORTL_BPTWO Probable portal protein; XpXrXs	Xp;Xs;Xr	0	d__Bacteria;p__Firmicutes_A;c__Clostridia;o__Lachnospirales;f__Lachnospiraceae;g__Blautia_A;s__Blautia_A sp900066165	72.78
bin.1_scaffold_12838_6	bin.1	scaffold_12838	6	4238	5212	1	C	K01358	byl:A4V09_14210 peptidase S14; K01358	False	0.629	307.0	3.5699999999999994e-90	MER1016011	S14	MER1016011 - family S14 non-peptidase homologues (Clostridium sp. CAG:7) [S14.UNW]#S14#{peptidase unit: 22-187}~source R5IS85~	False	0.9540000000000001	335.0	1.8599999999999998e-101	Clp protease [PF00574.23]; Serine dehydrogenase proteinase [PF01972.16]		REFSEQ peptidase S14; Xu	Xu	0	d__Bacteria;p__Firmicutes_A;c__Clostridia;o__Lachnospirales;f__Lachnospiraceae;g__Blautia_A;s__Blautia_A sp900066165	72.78
bin.1_scaffold_12838_7	bin.1	scaffold_12838	7	5227	5412	1	C		rum:CK1_02710 phage major capsid protein, HK97 family	False	0.904	119.0	3.33e-30												0	d__Bacteria;p__Firmicutes_A;c__Clostridia;o__Lachnospirales;f__Lachnospiraceae;g__Blautia_A;s__Blautia_A sp900066165	72.78
bin.1_scaffold_12866_1	bin.1	scaffold_12866	1	292	966	1	A	K00762	rum:CK1_20030 orotate phosphoribosyltransferase; K00762	True	0.9159999999999999	431.0	3.699999999999999e-135								Phosphoribosyl transferase domain [PF00156.27]				0	d__Bacteria;p__Firmicutes_A;c__Clostridia;o__Lachnospirales;f__Lachnospiraceae;g__Blautia_A;s__Blautia_A sp900066165	72.78
bin.1_scaffold_12866_2	bin.1	scaffold_12866	2	1046	1198	1	C		rum:CK1_20040 hypothetical protein	False	0.624	64.0	3.88e-11												0	d__Bacteria;p__Firmicutes_A;c__Clostridia;o__Lachnospirales;f__Lachnospiraceae;g__Blautia_A;s__Blautia_A sp900066165	72.78
bin.1_scaffold_12866_3	bin.1	scaffold_12866	3	1209	1685	1	C		blab:EYS05_00035 VanZ family protein	False	0.693	213.0	9.749999999999999e-61								VanZ like family [PF04892.12]				0	d__Bacteria;p__Firmicutes_A;c__Clostridia;o__Lachnospirales;f__Lachnospiraceae;g__Blautia_A;s__Blautia_A sp900066165	72.78
bin.1_scaffold_12866_4	bin.1	scaffold_12866	4	1793	2107	1	C		rum:CK1_20060 hypothetical protein	False	0.654	136.0	4.55e-35												0	d__Bacteria;p__Firmicutes_A;c__Clostridia;o__Lachnospirales;f__Lachnospiraceae;g__Blautia_A;s__Blautia_A sp900066165	72.78
bin.1_scaffold_12866_5	bin.1	scaffold_12866	5	2180	2785	1	C	K07023	blab:EYS05_00025 HD domain-containing protein; K07023	False	0.8059999999999999	323.0	4.229999999999999e-98								HD domain [PF13023.6]; HD containing hydrolase-like enzyme [PF12917.7]				0	d__Bacteria;p__Firmicutes_A;c__Clostridia;o__Lachnospirales;f__Lachnospiraceae;g__Blautia_A;s__Blautia_A sp900066165	72.78
bin.1_scaffold_12866_6	bin.1	scaffold_12866	6	2879	4954	1	A		blab:EYS05_00020 leucyl aminopeptidase	True	0.7390000000000001	1025.0	0.0	MER0857250	M29	MER0857250 - family M29 unassigned peptidases (Clostridium sp.) [M29.UPW]#M29#{peptidase unit: 269-677}~source F7V8M1~	True	0.624	501.0	2.1399999999999993e-152	Thermophilic metalloprotease (M29) [PF02073.15]				0	d__Bacteria;p__Firmicutes_A;c__Clostridia;o__Lachnospirales;f__Lachnospiraceae;g__Blautia_A;s__Blautia_A sp900066165	72.78
bin.1_scaffold_12866_7	bin.1	scaffold_12866	7	5095	5400	1	C	K01588	rum:CK1_20100 5-(carboxyamino)imidazole ribonucleotide mutase; K01588	False	0.95	206.0	1.9399999999999998e-59								AIR carboxylase [PF00731.20]				0	d__Bacteria;p__Firmicutes_A;c__Clostridia;o__Lachnospirales;f__Lachnospiraceae;g__Blautia_A;s__Blautia_A sp900066165	72.78
bin.1_scaffold_12939_1	bin.1	scaffold_12939	1	3	233	-1	C		csh:Closa_3555 hypothetical protein	False	0.498	76.0	1e-14												0	d__Bacteria;p__Firmicutes_A;c__Clostridia;o__Lachnospirales;f__Lachnospiraceae;g__Blautia_A;s__Blautia_A sp900066165	72.78
bin.1_scaffold_12939_2	bin.1	scaffold_12939	2	246	947	-1	C		lacy:A4V08_27690 hypothetical protein	False	0.593	269.0	7.29e-79												0	d__Bacteria;p__Firmicutes_A;c__Clostridia;o__Lachnospirales;f__Lachnospiraceae;g__Blautia_A;s__Blautia_A sp900066165	72.78
bin.1_scaffold_12939_3	bin.1	scaffold_12939	3	954	1508	-1	E																		0	d__Bacteria;p__Firmicutes_A;c__Clostridia;o__Lachnospirales;f__Lachnospiraceae;g__Blautia_A;s__Blautia_A sp900066165	72.78
bin.1_scaffold_12939_4	bin.1	scaffold_12939	4	1505	1825	-1	C		lacy:A4V08_27680 hypothetical protein	False	0.767	61.0	8.66e-09												0	d__Bacteria;p__Firmicutes_A;c__Clostridia;o__Lachnospirales;f__Lachnospiraceae;g__Blautia_A;s__Blautia_A sp900066165	72.78
bin.1_scaffold_12939_5	bin.1	scaffold_12939	5	1815	3026	-1	A		csh:Closa_3559 conserved hypothetical protein	True	0.564	439.0	1.9399999999999995e-134								MobL relaxases [PF18555.1]				0	d__Bacteria;p__Firmicutes_A;c__Clostridia;o__Lachnospirales;f__Lachnospiraceae;g__Blautia_A;s__Blautia_A sp900066165	72.78
bin.1_scaffold_12939_6	bin.1	scaffold_12939	6	3045	3527	-1	C		lacy:A4V08_27670 hypothetical protein	False	0.39399999999999996	106.0	1.32e-23												0	d__Bacteria;p__Firmicutes_A;c__Clostridia;o__Lachnospirales;f__Lachnospiraceae;g__Blautia_A;s__Blautia_A sp900066165	72.78
bin.1_scaffold_12939_7	bin.1	scaffold_12939	7	3531	4037	-1	C		lacy:A4V08_27665 hypothetical protein	False	0.495	133.0	9.329999999999998e-33												0	d__Bacteria;p__Firmicutes_A;c__Clostridia;o__Lachnospirales;f__Lachnospiraceae;g__Blautia_A;s__Blautia_A sp900066165	72.78
bin.1_scaffold_12939_8	bin.1	scaffold_12939	8	4021	4824	-1	C		lacy:A4V08_27660 hypothetical protein	False	0.379	145.0	2.1399999999999999e-35												0	d__Bacteria;p__Firmicutes_A;c__Clostridia;o__Lachnospirales;f__Lachnospiraceae;g__Blautia_A;s__Blautia_A sp900066165	72.78
bin.1_scaffold_12939_9	bin.1	scaffold_12939	9	4808	5365	-1	C		blau:DQQ01_00785 hypothetical protein	False	0.33799999999999997	85.0	3.67e-16												0	d__Bacteria;p__Firmicutes_A;c__Clostridia;o__Lachnospirales;f__Lachnospiraceae;g__Blautia_A;s__Blautia_A sp900066165	72.78
bin.1_scaffold_12993_1	bin.1	scaffold_12993	1	1	1176	-1	A		cpy:Cphy_0711 glycoside hydrolase family 2 sugar binding	True	0.51	374.0	5.059999999999998e-112								Glycosyl hydrolases family 2, TIM barrel domain [PF02836.17]; Glycosyl hydrolases family 2, sugar binding domain [PF02837.18]	GH2 beta-galactosidase (EC 3.2.1.23) ; beta-mannosidase (EC 3.2.1.25); beta-glucuronidase (EC 3.2.1.31); alpha-L-arabinofuranosidase (EC 3.2.1.55); mannosylglycoprotein endo-beta-mannosidase (EC 3.2.1.152); exo-beta-glucosaminidase (EC 3.2.1.165); alpha-L-arabinopyranosidase (EC 3.2.1.-); beta-galacturonidase (EC 3.2.1.-) [GH2]			0	d__Bacteria;p__Firmicutes_A;c__Clostridia;o__Lachnospirales;f__Lachnospiraceae;g__Blautia_A;s__Blautia_A sp900066165	72.78
bin.1_scaffold_12993_2	bin.1	scaffold_12993	2	1186	1533	-1	C		salc:C2138_00215 glycoside hydrolase family 2	False	0.537	117.0	4.05e-28								Glycosyl hydrolases family 2, sugar binding domain [PF02837.18]				0	d__Bacteria;p__Firmicutes_A;c__Clostridia;o__Lachnospirales;f__Lachnospiraceae;g__Blautia_A;s__Blautia_A sp900066165	72.78
bin.1_scaffold_12993_3	bin.1	scaffold_12993	3	1889	3250	1	A		blau:DQQ01_02110 MATE family efflux transporter	True	0.7120000000000001	646.0	3.4899999999999972e-205								MatE [PF01554.18]; Lipid II flippase MurJ [PF03023.14]				0	d__Bacteria;p__Firmicutes_A;c__Clostridia;o__Lachnospirales;f__Lachnospiraceae;g__Blautia_A;s__Blautia_A sp900066165	72.78
bin.1_scaffold_12993_4	bin.1	scaffold_12993	4	3312	5177	1	A	K15738	blab:EYS05_16460 ABC-F family ATP-binding cassette domain-containing protein; K15738	True	0.708	879.0	2.009999999999999e-282								ABC transporter [PF00005.27]; ABC transporter [PF12848.7]; ABC transporter C-terminal domain [PF16326.5]; RecF/RecN/SMC N terminal domain [PF02463.19]; AAA domain, putative AbiEii toxin, Type IV TA system [PF13304.6]				0	d__Bacteria;p__Firmicutes_A;c__Clostridia;o__Lachnospirales;f__Lachnospiraceae;g__Blautia_A;s__Blautia_A sp900066165	72.78
bin.1_scaffold_12993_5	bin.1	scaffold_12993	5	5170	5343	1	E																		0	d__Bacteria;p__Firmicutes_A;c__Clostridia;o__Lachnospirales;f__Lachnospiraceae;g__Blautia_A;s__Blautia_A sp900066165	72.78
bin.1_scaffold_13130_1	bin.1	scaffold_13130	1	2	1228	1	A		blab:EYS05_16090 AI-2E family transporter	True	0.657	436.0	2.949999999999999e-133								AI-2E family transporter [PF01594.16]				0	d__Bacteria;p__Firmicutes_A;c__Clostridia;o__Lachnospirales;f__Lachnospiraceae;g__Blautia_A;s__Blautia_A sp900066165	72.78
bin.1_scaffold_13130_2	bin.1	scaffold_13130	2	1230	1676	1	C	K07560	blab:EYS05_16085 D-tyrosyl-tRNA(Tyr) deacylase; K07560	False	0.8370000000000001	256.0	5.11e-76								D-Tyr-tRNA(Tyr) deacylase [PF02580.16]				0	d__Bacteria;p__Firmicutes_A;c__Clostridia;o__Lachnospirales;f__Lachnospiraceae;g__Blautia_A;s__Blautia_A sp900066165	72.78
bin.1_scaffold_13130_3	bin.1	scaffold_13130	3	1963	3018	1	A		blab:EYS05_16080 integrase	True	0.831	606.0	3.1199999999999984e-193								Phage integrase family [PF00589.22]; Phage integrase, N-terminal SAM-like domain [PF02899.17]		sp|O10330|VLF1_NPVOP Very late expression factor 1; Xr	Xr	0	d__Bacteria;p__Firmicutes_A;c__Clostridia;o__Lachnospirales;f__Lachnospiraceae;g__Blautia_A;s__Blautia_A sp900066165	72.78
bin.1_scaffold_13130_4	bin.1	scaffold_13130	4	3267	3686	-1	C		rob:CK5_26650 hypothetical protein	False	0.799	230.0	5.1399999999999985e-67												0	d__Bacteria;p__Firmicutes_A;c__Clostridia;o__Lachnospirales;f__Lachnospiraceae;g__Blautia_A;s__Blautia_A sp900066165	72.78
bin.1_scaffold_13130_5	bin.1	scaffold_13130	5	3843	4898	-1	A	K07258	blab:EYS05_16000 D-alanyl-D-alanine carboxypeptidase; K07258	True	0.715	486.0	1.1599999999999997e-151	MER0352682	S11	MER0352682 - family S11 unassigned peptidases (Ruminococcus sp. SR1/5) [S11.UPW]#S11#{peptidase unit: 129-384}~source CBL19258~	True	0.8079999999999999	426.0	1.2499999999999997e-132	D-alanyl-D-alanine carboxypeptidase [PF00768.20]; Beta-lactamase enzyme family [PF13354.6]				0	d__Bacteria;p__Firmicutes_A;c__Clostridia;o__Lachnospirales;f__Lachnospiraceae;g__Blautia_A;s__Blautia_A sp900066165	72.78
bin.1_scaffold_13130_6	bin.1	scaffold_13130	6	4895	5287	-1	C	K05837	rob:CK5_26670 Bacterial cell division membrane protein; K05837	False	0.82	222.0	2.5499999999999992e-64								Cell cycle protein [PF01098.19]				0	d__Bacteria;p__Firmicutes_A;c__Clostridia;o__Lachnospirales;f__Lachnospiraceae;g__Blautia_A;s__Blautia_A sp900066165	72.78
bin.1_scaffold_13137_1	bin.1	scaffold_13137	1	5	694	-1	C		rho:RHOM_01170 hypothetical protein	False	0.715	310.0	6.829999999999999e-93								Protein of unknown function (DUF1275) [PF06912.11]				0	d__Bacteria;p__Firmicutes_A;c__Clostridia;o__Lachnospirales;f__Lachnospiraceae;g__Blautia_A;s__Blautia_A sp900066165	72.78
bin.1_scaffold_13137_2	bin.1	scaffold_13137	2	858	1424	-1	A	K01678	blab:EYS05_14090 Fe-S-containing hydro-lyase; K01678	True	0.907	356.0	7.179999999999997e-110								Fumarase C-terminus [PF05683.12]				0	d__Bacteria;p__Firmicutes_A;c__Clostridia;o__Lachnospirales;f__Lachnospiraceae;g__Blautia_A;s__Blautia_A sp900066165	72.78
bin.1_scaffold_13137_3	bin.1	scaffold_13137	3	1427	2269	-1	A	K01677	blab:EYS05_14085 fumarate hydratase; K01677	True	0.9359999999999999	552.0	8.889999999999998e-176								Fumarate hydratase (Fumerase) [PF05681.14]				0	d__Bacteria;p__Firmicutes_A;c__Clostridia;o__Lachnospirales;f__Lachnospiraceae;g__Blautia_A;s__Blautia_A sp900066165	72.78
bin.1_scaffold_13137_4	bin.1	scaffold_13137	4	2397	4010	-1	A	K00239	blab:EYS05_14080 FAD-dependent oxidoreductase; K00239	True	0.925	1039.0	0.0								FAD binding domain [PF00890.24]; HI0933-like protein [PF03486.14]				0	d__Bacteria;p__Firmicutes_A;c__Clostridia;o__Lachnospirales;f__Lachnospiraceae;g__Blautia_A;s__Blautia_A sp900066165	72.78
bin.1_scaffold_13137_5	bin.1	scaffold_13137	5	4026	4700	-1	A		blab:EYS05_14075 4Fe-4S ferredoxin	True	0.963	452.0	2.789999999999999e-142								4Fe-4S dicluster domain [PF13187.6]; 4Fe-4S dicluster domain [PF13237.6]; 4Fe-4S dicluster domain [PF13534.6]; 4Fe-4S dicluster domain [PF13183.6]; 4Fe-4S dicluster domain [PF12838.7]; 4Fe-4S dicluster domain [PF14697.6]				0	d__Bacteria;p__Firmicutes_A;c__Clostridia;o__Lachnospirales;f__Lachnospiraceae;g__Blautia_A;s__Blautia_A sp900066165	72.78
bin.1_scaffold_13137_6	bin.1	scaffold_13137	6	4972	5283	-1	C		rum:CK1_05100 2-polyprenylphenol hydroxylase and related flavodoxin oxidoreductases	False	0.968	212.0	1.3600000000000001e-61								Iron-sulfur cluster binding domain of dihydroorotate dehydrogenase B [PF10418.9]; Oxidoreductase NAD-binding domain [PF00175.21]				0	d__Bacteria;p__Firmicutes_A;c__Clostridia;o__Lachnospirales;f__Lachnospiraceae;g__Blautia_A;s__Blautia_A sp900066165	72.78
bin.1_scaffold_13243_1	bin.1	scaffold_13243	1	1	291	-1	C		bfr:BF1472 hypothetical protein	False	0.961	198.0	6.159999999999999e-57								Domain of unknown function (DUF4943) [PF16301.5]				0	d__Bacteria;p__Firmicutes_A;c__Clostridia;o__Lachnospirales;f__Lachnospiraceae;g__Blautia_A;s__Blautia_A sp900066165	72.78
bin.1_scaffold_13243_2	bin.1	scaffold_13243	2	310	615	-1	C		bfg:BF638R_1486 conserved hypothetical protein	False	0.965	207.0	5.47e-60												0	d__Bacteria;p__Firmicutes_A;c__Clostridia;o__Lachnospirales;f__Lachnospiraceae;g__Blautia_A;s__Blautia_A sp900066165	72.78
bin.1_scaffold_13243_3	bin.1	scaffold_13243	3	633	1421	-1	C	K07098	blab:EYS05_14995 phosphohydrolase; K07098	False	0.609	314.0	1.2599999999999998e-93								Calcineurin-like phosphoesterase [PF00149.28]; Calcineurin-like phosphoesterase superfamily domain [PF12850.7]				0	d__Bacteria;p__Firmicutes_A;c__Clostridia;o__Lachnospirales;f__Lachnospiraceae;g__Blautia_A;s__Blautia_A sp900066165	72.78
bin.1_scaffold_13243_4	bin.1	scaffold_13243	4	1455	2483	-1	A		rob:CK5_25500 Molybdopterin biosynthesis enzyme	True	0.838	593.0	6.739999999999997e-189								Probable molybdopterin binding domain [PF00994.24]				0	d__Bacteria;p__Firmicutes_A;c__Clostridia;o__Lachnospirales;f__Lachnospiraceae;g__Blautia_A;s__Blautia_A sp900066165	72.78
bin.1_scaffold_13243_5	bin.1	scaffold_13243	5	2523	4271	-1	A	K06147	bpro:PMF13cell1_00808 Putative multidrug export ATP-binding/permease protein; K06147	True	0.7190000000000001	825.0	1.8599999999999992e-264								ABC transporter [PF00005.27]; ABC transporter transmembrane region [PF00664.23]; RecF/RecN/SMC N terminal domain [PF02463.19]				0	d__Bacteria;p__Firmicutes_A;c__Clostridia;o__Lachnospirales;f__Lachnospiraceae;g__Blautia_A;s__Blautia_A sp900066165	72.78
bin.1_scaffold_13243_6	bin.1	scaffold_13243	6	4365	5249	-1	A	K07258	byl:A4V09_05700 D-alanyl-D-alanine carboxypeptidase; K07258	True	0.715	424.0	1.9599999999999994e-131	MER1307633	S11	MER1307633 - family S11 unassigned peptidases () [S11.UPW]#S11#{peptidase unit: 47-390}~source SCH00024~	True	0.935	554.0	4.7299999999999987e-178	D-alanyl-D-alanine carboxypeptidase [PF00768.20]; Penicillin-binding protein 5, C-terminal domain [PF07943.13]				0	d__Bacteria;p__Firmicutes_A;c__Clostridia;o__Lachnospirales;f__Lachnospiraceae;g__Blautia_A;s__Blautia_A sp900066165	72.78
bin.1_scaffold_13420_1	bin.1	scaffold_13420	1	3	1031	1	C		rob:CK5_24840 Predicted nucleotidyltransferase	False	0.439	269.0	8.54e-77								HIGH Nucleotidyl Transferase [PF05636.11]				0	d__Bacteria;p__Firmicutes_A;c__Clostridia;o__Lachnospirales;f__Lachnospiraceae;g__Blautia_A;s__Blautia_A sp900066165	72.78
bin.1_scaffold_13420_2	bin.1	scaffold_13420	2	1118	1909	-1	A	K05833	rum:CK1_12070 ABC-type uncharacterized transport system, ATPase component; K05833	True	0.8340000000000001	451.0	3.249999999999999e-141								ABC transporter [PF00005.27]				0	d__Bacteria;p__Firmicutes_A;c__Clostridia;o__Lachnospirales;f__Lachnospiraceae;g__Blautia_A;s__Blautia_A sp900066165	72.78
bin.1_scaffold_13420_3	bin.1	scaffold_13420	3	1913	2839	-1	A	K05832	blab:EYS05_16515 ABC transporter permease; K05832	True	0.815	506.0	2.439999999999999e-159								Branched-chain amino acid transport system / permease component [PF02653.16]				0	d__Bacteria;p__Firmicutes_A;c__Clostridia;o__Lachnospirales;f__Lachnospiraceae;g__Blautia_A;s__Blautia_A sp900066165	72.78
bin.1_scaffold_13420_4	bin.1	scaffold_13420	4	2862	3887	-1	A	K01989	rob:CK5_24810 ABC-type uncharacterized transport system, periplasmic component; K01989	True	0.823	578.0	1.3899999999999997e-183								ABC transporter substrate binding protein [PF04392.12]				0	d__Bacteria;p__Firmicutes_A;c__Clostridia;o__Lachnospirales;f__Lachnospiraceae;g__Blautia_A;s__Blautia_A sp900066165	72.78
bin.1_scaffold_13420_5	bin.1	scaffold_13420	5	4467	5180	-1	A	K09157	blab:EYS05_16525 PFL family protein; K09157	True	0.865	426.0	5.6099999999999995e-133								Uncharacterised ACR (DUF711) [PF05167.12]				0	d__Bacteria;p__Firmicutes_A;c__Clostridia;o__Lachnospirales;f__Lachnospiraceae;g__Blautia_A;s__Blautia_A sp900066165	72.78
bin.1_scaffold_13600_1	bin.1	scaffold_13600	1	113	1699	-1	A		rum:CK1_20370 Uncharacterized protein conserved in bacteria	True	0.865	882.0	3.5099999999999986e-285								Domain of unknown function (DUF1846) [PF08903.11]				0	d__Bacteria;p__Firmicutes_A;c__Clostridia;o__Lachnospirales;f__Lachnospiraceae;g__Blautia_A;s__Blautia_A sp900066165	72.78
bin.1_scaffold_13600_2	bin.1	scaffold_13600	2	2012	4054	1	A	K03798	rob:CK5_34700 ATP-dependent metalloprotease FtsH; K03798	True	0.774	1041.0	0.0	MER0875530	M41	MER0875530 - family M41 unassigned peptidases (Ruminococcus sp. CAG:60) [M41.UPW]#M41#{peptidase unit: 345-572}~source R5HRG2~	True	0.907	434.0	1.3299999999999998e-129	Peptidase family M41 [PF01434.18]; ATPase family associated with various cellular activities (AAA) [PF00004.29]; Holliday junction DNA helicase RuvB P-loop domain [PF05496.12]; FtsH Extracellular [PF06480.15]; TIP49 P-loop domain [PF06068.13]; AAA domain (dynein-related subfamily) [PF07728.14]; AAA+ lid domain [PF17862.1]; Magnesium chelatase, subunit ChlI [PF01078.21]		sp|Q5Z974|FTSH1_ORYSJ ATP-dependent zinc metalloprotease FTSH 1, chloroplastic; Xh	Xh	0	d__Bacteria;p__Firmicutes_A;c__Clostridia;o__Lachnospirales;f__Lachnospiraceae;g__Blautia_A;s__Blautia_A sp900066165	72.78
bin.1_scaffold_13600_3	bin.1	scaffold_13600	3	4121	5113	1	A	K03703	rum:CK1_20350 excinuclease ABC, C subunit; K03703	True	0.847	581.0	4.9399999999999984e-185								GIY-YIG catalytic domain [PF01541.24]; UvrB/uvrC motif [PF02151.19]				0	d__Bacteria;p__Firmicutes_A;c__Clostridia;o__Lachnospirales;f__Lachnospiraceae;g__Blautia_A;s__Blautia_A sp900066165	72.78
bin.1_scaffold_13626_1	bin.1	scaffold_13626	1	1	1065	-1	C		lacy:A4V08_30305 hypothetical protein	False	0.271	76.0	1.0400000000000001e-11												0	d__Bacteria;p__Firmicutes_A;c__Clostridia;o__Lachnospirales;f__Lachnospiraceae;g__Blautia_A;s__Blautia_A sp900066165	72.78
bin.1_scaffold_13626_2	bin.1	scaffold_13626	2	1067	2473	-1	C		bpro:PMF13cell1_02770 hypothetical protein	False	0.259	191.0	1.51e-48												0	d__Bacteria;p__Firmicutes_A;c__Clostridia;o__Lachnospirales;f__Lachnospiraceae;g__Blautia_A;s__Blautia_A sp900066165	72.78
bin.1_scaffold_13626_3	bin.1	scaffold_13626	3	2606	3445	-1	A	K02026	bpro:PMF13cell1_02769 araQ_35; L-arabinose transport system permease protein AraQ; K02026	True	0.648	359.0	6.879999999999997e-109								Binding-protein-dependent transport system inner membrane component [PF00528.22]				0	d__Bacteria;p__Firmicutes_A;c__Clostridia;o__Lachnospirales;f__Lachnospiraceae;g__Blautia_A;s__Blautia_A sp900066165	72.78
bin.1_scaffold_13626_4	bin.1	scaffold_13626	4	3449	4294	-1	A	K02025	bpro:PMF13cell1_02768 ugpA_6; sn-glycerol-3-phosphate transport system permease protein UgpA; K02025	True	0.6579999999999999	353.0	4.499999999999999e-107								Binding-protein-dependent transport system inner membrane component [PF00528.22]				0	d__Bacteria;p__Firmicutes_A;c__Clostridia;o__Lachnospirales;f__Lachnospiraceae;g__Blautia_A;s__Blautia_A sp900066165	72.78
bin.1_scaffold_13626_5	bin.1	scaffold_13626	5	4514	5104	1	C		bpro:PMF13cell1_02766 arlR_2; Response regulator ArlR	False	0.611	237.0	2.3799999999999996e-68								Response regulator receiver domain [PF00072.24]; Transcriptional regulatory protein, C terminal [PF00486.28]				0	d__Bacteria;p__Firmicutes_A;c__Clostridia;o__Lachnospirales;f__Lachnospiraceae;g__Blautia_A;s__Blautia_A sp900066165	72.78
bin.1_scaffold_13727_1	bin.1	scaffold_13727	1	67	1845	-1	A		rob:CK5_16190 Subtilisin-like serine proteases	True	0.677	786.0	9.469999999999997e-251	MER0971476	S08A	MER0971476 - subfamily S8A unassigned peptidases (Ruminococcus sp. CAG:60) [S08.UPA]#S08A#{peptidase unit: 85-584}~source R5HRL5~	True	0.866	885.0	1.2499999999999992e-286	Csp protease B prodomain [PF18425.1]; Subtilase family [PF00082.22]		sp|P29139|ISP_PAEPO Intracellular serine protease; Xh	Xh	0	d__Bacteria;p__Firmicutes_A;c__Clostridia;o__Lachnospirales;f__Lachnospiraceae;g__Blautia_A;s__Blautia_A sp900066165	72.78
bin.1_scaffold_13727_2	bin.1	scaffold_13727	2	2031	3212	-1	A		rto:RTO_29180 Major Facilitator Superfamily.	True	0.8290000000000001	673.0	1.6299999999999995e-215												0	d__Bacteria;p__Firmicutes_A;c__Clostridia;o__Lachnospirales;f__Lachnospiraceae;g__Blautia_A;s__Blautia_A sp900066165	72.78
bin.1_scaffold_13727_3	bin.1	scaffold_13727	3	3472	4374	1	A		rto:RTO_29190 AraC-type DNA-binding domain-containing proteins	True	0.64	366.0	4.3599999999999985e-111								Helix-turn-helix domain [PF12833.7]; Cupin domain [PF07883.11]; AraC-like ligand binding domain [PF02311.19]				0	d__Bacteria;p__Firmicutes_A;c__Clostridia;o__Lachnospirales;f__Lachnospiraceae;g__Blautia_A;s__Blautia_A sp900066165	72.78
bin.1_scaffold_13727_4	bin.1	scaffold_13727	4	4675	5067	-1	C		awo:Awo_c32280 matE6; Na+ driven multidrug efflux pump	False	0.386	78.0	2.07e-14												0	d__Bacteria;p__Firmicutes_A;c__Clostridia;o__Lachnospirales;f__Lachnospiraceae;g__Blautia_A;s__Blautia_A sp900066165	72.78
bin.1_scaffold_13760_1	bin.1	scaffold_13760	1	2	358	1	C	K12308	blab:EYS05_12370 beta-galactosidase; K12308	False	0.708	170.0	9.93e-47								Beta-galactosidase trimerisation domain [PF08532.10]; Beta-galactosidase C-terminal domain [PF08533.10]				0	d__Bacteria;p__Firmicutes_A;c__Clostridia;o__Lachnospirales;f__Lachnospiraceae;g__Blautia_A;s__Blautia_A sp900066165	72.78
bin.1_scaffold_13760_2	bin.1	scaffold_13760	2	466	1449	1	A		blab:EYS05_02185 helix-turn-helix domain-containing protein	True	0.8320000000000001	563.0	8.459999999999997e-179								Helix-turn-helix domain [PF12833.7]; AraC-like ligand binding domain [PF02311.19]; Bacterial regulatory helix-turn-helix proteins, AraC family [PF00165.23]; Cupin domain [PF07883.11]				0	d__Bacteria;p__Firmicutes_A;c__Clostridia;o__Lachnospirales;f__Lachnospiraceae;g__Blautia_A;s__Blautia_A sp900066165	72.78
bin.1_scaffold_13760_3	bin.1	scaffold_13760	3	1628	2932	1	A	K07335	obj:EIO64_16325 BMP family ABC transporter substrate-binding protein; K07335	True	0.555	423.0	2.709999999999999e-128								ABC transporter substrate-binding protein PnrA-like [PF02608.14]				0	d__Bacteria;p__Firmicutes_A;c__Clostridia;o__Lachnospirales;f__Lachnospiraceae;g__Blautia_A;s__Blautia_A sp900066165	72.78
bin.1_scaffold_13760_4	bin.1	scaffold_13760	4	3197	4729	1	A	K23537	obj:EIO64_16320 ABC transporter ATP-binding protein; K23537	True	0.657	674.0	1.5999999999999992e-213								ABC transporter [PF00005.27]				0	d__Bacteria;p__Firmicutes_A;c__Clostridia;o__Lachnospirales;f__Lachnospiraceae;g__Blautia_A;s__Blautia_A sp900066165	72.78
bin.1_scaffold_13760_5	bin.1	scaffold_13760	5	4730	5053	1	C	K23535	obj:EIO64_16315 ABC transporter permease; K23535	False	0.54	114.0	1.8800000000000002e-27												0	d__Bacteria;p__Firmicutes_A;c__Clostridia;o__Lachnospirales;f__Lachnospiraceae;g__Blautia_A;s__Blautia_A sp900066165	72.78
bin.1_scaffold_13840_1	bin.1	scaffold_13840	1	3	1826	1	A	K03555	rum:CK1_10490 DNA mismatch repair protein MutS; K03555	True	0.835	1052.0	0.0								MutS domain V [PF00488.21]; MutS domain III [PF05192.18]; MutS family domain IV [PF05190.18]		sp|P76162|YDFU_ECOLI Uncharacterized protein YdfU; Xu	Xu	0	d__Bacteria;p__Firmicutes_A;c__Clostridia;o__Lachnospirales;f__Lachnospiraceae;g__Blautia_A;s__Blautia_A sp900066165	72.78
bin.1_scaffold_13840_2	bin.1	scaffold_13840	2	1925	4138	1	A	K03572	blab:EYS05_15935 mutL; DNA mismatch repair endonuclease MutL; K03572	True	0.647	940.0	2.929999999999998e-301								MutL C terminal dimerisation domain [PF08676.11]; DNA mismatch repair protein, C-terminal domain [PF01119.19]; Histidine kinase-, DNA gyrase B-, and HSP90-like ATPase [PF13589.6]				0	d__Bacteria;p__Firmicutes_A;c__Clostridia;o__Lachnospirales;f__Lachnospiraceae;g__Blautia_A;s__Blautia_A sp900066165	72.78
bin.1_scaffold_13840_3	bin.1	scaffold_13840	3	4151	5026	1	A	K00791	rob:CK5_26780 tRNA isopentenyltransferase (miaA); K00791	True	0.7709999999999999	458.0	5.519999999999999e-143								IPP transferase [PF01715.17]; Isopentenyl transferase [PF01745.16]				0	d__Bacteria;p__Firmicutes_A;c__Clostridia;o__Lachnospirales;f__Lachnospiraceae;g__Blautia_A;s__Blautia_A sp900066165	72.78
bin.1_scaffold_13928_1	bin.1	scaffold_13928	1	3	230	1	C	K02013	rob:CK5_06620 ABC-type cobalamin/Fe3+-siderophores transport systems, ATPase components; K02013	False	0.5489999999999999	77.0	3.69e-15												0	d__Bacteria;p__Firmicutes_A;c__Clostridia;o__Lachnospirales;f__Lachnospiraceae;g__Blautia_A;s__Blautia_A sp900066165	72.78
bin.1_scaffold_13928_2	bin.1	scaffold_13928	2	357	1187	1	C		fpa:FPR_15610 Uncharacterized conserved protein	False	0.6579999999999999	359.0	4.399999999999999e-109								Uncharacterised 5xTM membrane BCR, YitT family COG1284 [PF02588.15]; Uncharacterized protein conserved in bacteria (DUF2179) [PF10035.9]				0	d__Bacteria;p__Firmicutes_A;c__Clostridia;o__Lachnospirales;f__Lachnospiraceae;g__Blautia_A;s__Blautia_A sp900066165	72.78
bin.1_scaffold_13928_3	bin.1	scaffold_13928	3	1276	2214	1	A		blab:EYS05_04150 alpha/beta hydrolase	True	0.733	458.0	1.0399999999999998e-142	MER0278367	S09X	MER0278367 - family S9 unassigned peptidases (Glossina morsitans) [S09.UPW]#S09X#{peptidase unit: 331-540}~source TMP003409-PA~	False	0.7809999999999999	337.0	2.3399999999999995e-102	alpha/beta hydrolase fold [PF07859.13]; Steryl acetyl hydrolase [PF10340.9]; Carboxylesterase family [PF00135.28]; Prolyl oligopeptidase family [PF00326.21]; Chlorophyllase [PF07224.11]	CE10 arylesterase (EC 3.1.1.-); carboxyl esterase (EC 3.1.1.3); acetylcholinesterase (EC 3.1.1.7); cholinesterase (EC 3.1.1.8); sterol esterase (EC 3.1.1.13); brefeldin A esterase (EC 3.1.1.-). [CE10]	sp|O64252|PRXH_BPMD2 Putative non-heme haloperoxidase; Xh	Xh	0	d__Bacteria;p__Firmicutes_A;c__Clostridia;o__Lachnospirales;f__Lachnospiraceae;g__Blautia_A;s__Blautia_A sp900066165	72.78
bin.1_scaffold_13928_4	bin.1	scaffold_13928	4	2218	4029	1	A		rum:CK1_15760 Alcohol acetyltransferase.	True	0.62	730.0	1.929999999999999e-231								Alcohol acetyltransferase [PF07247.12]				0	d__Bacteria;p__Firmicutes_A;c__Clostridia;o__Lachnospirales;f__Lachnospiraceae;g__Blautia_A;s__Blautia_A sp900066165	72.78
bin.1_scaffold_13928_5	bin.1	scaffold_13928	5	4220	4762	-1	C		rob:CK5_16040 hypothetical protein	False	0.836	301.0	1.03e-90												0	d__Bacteria;p__Firmicutes_A;c__Clostridia;o__Lachnospirales;f__Lachnospiraceae;g__Blautia_A;s__Blautia_A sp900066165	72.78
bin.1_scaffold_2686_1	bin.1	scaffold_2686	1	3	224	1	C	K02031	bhk:B4U37_07010 peptide ABC transporter ATP-binding protein; K02031	False	0.581	86.0	3.1e-18								Oligopeptide/dipeptide transporter, C-terminal region [PF08352.12]				0	d__Bacteria;p__Firmicutes_A;c__Clostridia;o__Lachnospirales;f__Lachnospiraceae;g__Blautia_A;s__Blautia_A sp900066165	72.78
bin.1_scaffold_2686_2	bin.1	scaffold_2686	2	224	1210	1	A	K02032	tde:TDE1271 oligopeptide/dipeptide ABC transporter ATP-binding protein; K02032	True	0.684	430.0	1.0799999999999998e-132								ABC transporter [PF00005.27]; Oligopeptide/dipeptide transporter, C-terminal region [PF08352.12]				0	d__Bacteria;p__Firmicutes_A;c__Clostridia;o__Lachnospirales;f__Lachnospiraceae;g__Blautia_A;s__Blautia_A sp900066165	72.78
bin.1_scaffold_2686_3	bin.1	scaffold_2686	3	1514	3259	1	C		emt:CPZ25_014670 hypothetical protein	False	0.29	246.0	1.0199999999999998e-65								MatE [PF01554.18]; Lipid II flippase MurJ [PF03023.14]; Histidine kinase-like ATPase domain [PF13581.6]				0	d__Bacteria;p__Firmicutes_A;c__Clostridia;o__Lachnospirales;f__Lachnospiraceae;g__Blautia_A;s__Blautia_A sp900066165	72.78
bin.1_scaffold_2686_4	bin.1	scaffold_2686	4	3272	12262	1	A		swo:Swol_1084 Non-ribosomal peptide synthetase modules and related proteins-like protein	True	0.45299999999999996	1804.0	0.0								AMP-binding enzyme [PF00501.28]; Condensation domain [PF00668.20]; Male sterility protein [PF07993.12]; RmlD substrate binding domain [PF04321.17]; 3-beta hydroxysteroid dehydrogenase/isomerase family [PF01073.19]; NAD dependent epimerase/dehydratase family [PF01370.21]; GDP-mannose 4,6 dehydratase [PF16363.5]; AMP-binding enzyme C-terminal domain [PF13193.6]; NAD(P)H-binding [PF13460.6]; Phospho…				0	d__Bacteria;p__Firmicutes_A;c__Clostridia;o__Lachnospirales;f__Lachnospiraceae;g__Blautia_A;s__Blautia_A sp900066165	72.78
bin.1_scaffold_2686_5	bin.1	scaffold_2686	5	12437	12739	1	C		ddt:AAY81_04695 hypothetical protein	False	0.5479999999999999	104.0	5.12e-24								STAS domain [PF13466.6]				0	d__Bacteria;p__Firmicutes_A;c__Clostridia;o__Lachnospirales;f__Lachnospiraceae;g__Blautia_A;s__Blautia_A sp900066165	72.78
bin.1_scaffold_2686_6	bin.1	scaffold_2686	6	13013	13603	1	C	K06133	meth:MBMB1_0831 hypothetical protein; K06133	False	0.381	129.0	4.7e-31								4'-phosphopantetheinyl transferase superfamily [PF01648.20]				0	d__Bacteria;p__Firmicutes_A;c__Clostridia;o__Lachnospirales;f__Lachnospiraceae;g__Blautia_A;s__Blautia_A sp900066165	72.78
bin.1_scaffold_2686_7	bin.1	scaffold_2686	7	14001	14225	1	C	K03073	blab:EYS05_05070 secE; preprotein translocase subunit SecE; K03073	False	0.622	91.0	7.22e-20								SecE/Sec61-gamma subunits of protein translocation complex [PF00584.20]				0	d__Bacteria;p__Firmicutes_A;c__Clostridia;o__Lachnospirales;f__Lachnospiraceae;g__Blautia_A;s__Blautia_A sp900066165	72.78
bin.1_scaffold_2686_8	bin.1	scaffold_2686	8	14242	14757	1	C	K02601	rob:CK5_00880 transcription antitermination protein nusG; K02601	False	0.872	310.0	3.4599999999999993e-94								Transcription termination factor nusG [PF02357.19]				0	d__Bacteria;p__Firmicutes_A;c__Clostridia;o__Lachnospirales;f__Lachnospiraceae;g__Blautia_A;s__Blautia_A sp900066165	72.78
bin.1_scaffold_2686_9	bin.1	scaffold_2686	9	14826	15251	1	C	K02867	blab:EYS05_05060 rplK; 50S ribosomal protein L11; K02867	False	0.8740000000000001	258.0	7.559999999999997e-77								Ribosomal protein L11, N-terminal domain [PF03946.14]; Ribosomal protein L11, RNA binding domain [PF00298.19]				0	d__Bacteria;p__Firmicutes_A;c__Clostridia;o__Lachnospirales;f__Lachnospiraceae;g__Blautia_A;s__Blautia_A sp900066165	72.78
bin.1_scaffold_2686_10	bin.1	scaffold_2686	10	15308	16000	1	A	K02863	blab:EYS05_05055 50S ribosomal protein L1; K02863	True	0.919	444.0	1.4799999999999995e-139								Ribosomal protein L1p/L10e family [PF00687.21]				0	d__Bacteria;p__Firmicutes_A;c__Clostridia;o__Lachnospirales;f__Lachnospiraceae;g__Blautia_A;s__Blautia_A sp900066165	72.78
bin.1_scaffold_2686_11	bin.1	scaffold_2686	11	16156	18573	1	A		rum:CK1_23380 chitobiose phosphorylase	True	0.889	1491.0	0.0								Glycosyl hydrolase 36 superfamily, catalytic domain [PF17167.4]; Glycosyltransferase family 36 [PF06165.11]	GH94 cellobiose phosphorylase (EC 2.4.1.20); laminaribiose phosphorylase (EC 2.4.1.31); cellodextrin phosphorylase (EC 2.4.1.49); chitobiose phosphorylase (EC 2.4.1.-); cyclic beta-1,2-glucan synthase (EC 2.4.1.-); cellobionic acid phosphorylase (EC 2.4.1.321); beta-1,2-oligoglucan phosphorylase (EC 2.4.1.-) [GH94]			0	d__Bacteria;p__Firmicutes_A;c__Clostridia;o__Lachnospirales;f__Lachnospiraceae;g__Blautia_A;s__Blautia_A sp900066165	72.78
bin.1_scaffold_2686_12	bin.1	scaffold_2686	12	18594	21467	1	A		rim:ROI_20400 hypothetical protein	True	0.706	1336.0	0.0								Glycosyl hydrolase 36 superfamily, catalytic domain [PF17167.4]; Glycosyltransferase family 36 [PF06165.11]	GH94 cellobiose phosphorylase (EC 2.4.1.20); laminaribiose phosphorylase (EC 2.4.1.31); cellodextrin phosphorylase (EC 2.4.1.49); chitobiose phosphorylase (EC 2.4.1.-); cyclic beta-1,2-glucan synthase (EC 2.4.1.-); cellobionic acid phosphorylase (EC 2.4.1.321); beta-1,2-oligoglucan phosphorylase (EC 2.4.1.-) [GH94]			0	d__Bacteria;p__Firmicutes_A;c__Clostridia;o__Lachnospirales;f__Lachnospiraceae;g__Blautia_A;s__Blautia_A sp900066165	72.78
bin.1_scaffold_2760_1	bin.1	scaffold_2760	1	139	468	1	C		mdv:C5Q96_07615 cupin domain-containing protein	False	0.8140000000000001	180.0	3.2899999999999996e-50								Mannose-6-phosphate isomerase [PF01050.18]				0	d__Bacteria;p__Firmicutes_A;c__Clostridia;o__Lachnospirales;f__Lachnospiraceae;g__Blautia_A;s__Blautia_A sp900066165	72.78
bin.1_scaffold_2760_2	bin.1	scaffold_2760	2	681	1979	1	A	K01689	bprs:CK3_03250 phosphopyruvate hydratase; K01689	True	0.8759999999999999	786.0	7.429999999999995e-254								Enolase, C-terminal TIM barrel domain [PF00113.22]; Enolase, N-terminal domain [PF03952.16]				0	d__Bacteria;p__Firmicutes_A;c__Clostridia;o__Lachnospirales;f__Lachnospiraceae;g__Blautia_A;s__Blautia_A sp900066165	72.78
bin.1_scaffold_2760_3	bin.1	scaffold_2760	3	2157	3533	-1	A	K06901	rob:CK5_33200 Permeases; K06901	True	0.8140000000000001	767.0	4.759999999999998e-247								Permease family [PF00860.20]				0	d__Bacteria;p__Firmicutes_A;c__Clostridia;o__Lachnospirales;f__Lachnospiraceae;g__Blautia_A;s__Blautia_A sp900066165	72.78
bin.1_scaffold_2760_4	bin.1	scaffold_2760	4	3804	5090	-1	A		rum:CK1_11480 Chloride channel protein EriC	True	0.8079999999999999	686.0	1.7899999999999988e-219								Voltage gated chloride channel [PF00654.20]				0	d__Bacteria;p__Firmicutes_A;c__Clostridia;o__Lachnospirales;f__Lachnospiraceae;g__Blautia_A;s__Blautia_A sp900066165	72.78
bin.1_scaffold_2760_5	bin.1	scaffold_2760	5	5332	6168	1	A	K17734	blab:EYS05_16645 peptidase S8; K17734	True	0.726	398.0	1.0199999999999999e-122	MER0981075	S08A	MER0981075 - subfamily S8A unassigned peptidases (Ruminococcus sp. CAG:60) [S08.UPA]#S08A#{peptidase unit: 6-274}~source R5HV75~	True	0.93	526.0	1.1699999999999995e-168	Subtilase family [PF00082.22]		sp|P29139|ISP_PAEPO Intracellular serine protease; Xh	Xh	0	d__Bacteria;p__Firmicutes_A;c__Clostridia;o__Lachnospirales;f__Lachnospiraceae;g__Blautia_A;s__Blautia_A sp900066165	72.78
bin.1_scaffold_2760_6	bin.1	scaffold_2760	6	6345	7736	1	A	K05942	bpro:PMF13cell1_03741 leuA_2; 2-isopropylmalate synthase; K05942	True	0.872	837.0	3.739999999999998e-271								HMGL-like [PF00682.19]				0	d__Bacteria;p__Firmicutes_A;c__Clostridia;o__Lachnospirales;f__Lachnospiraceae;g__Blautia_A;s__Blautia_A sp900066165	72.78
bin.1_scaffold_2760_7	bin.1	scaffold_2760	7	7791	8996	1	A	K00031	rum:CK1_12380 isocitrate dehydrogenase, NADP-dependent, eukaryotic type; K00031	True	0.853	710.0	3.269999999999998e-228								Isocitrate/isopropylmalate dehydrogenase [PF00180.20]				0	d__Bacteria;p__Firmicutes_A;c__Clostridia;o__Lachnospirales;f__Lachnospiraceae;g__Blautia_A;s__Blautia_A sp900066165	72.78
bin.1_scaffold_2760_8	bin.1	scaffold_2760	8	9150	11063	-1	A	K06158	blab:EYS05_14770 ABC-F family ATP-binding cassette domain-containing protein; K06158	True	0.823	1082.0	0.0								ABC transporter [PF00005.27]; ABC transporter [PF12848.7]; ABC transporter C-terminal domain [PF16326.5]				0	d__Bacteria;p__Firmicutes_A;c__Clostridia;o__Lachnospirales;f__Lachnospiraceae;g__Blautia_A;s__Blautia_A sp900066165	72.78
bin.1_scaffold_2760_9	bin.1	scaffold_2760	9	11342	11995	1	A	K01926	blab:EYS05_14775 redox-sensing transcriptional repressor Rex; K01926	True	0.857	378.0	5.969999999999998e-117								CoA binding domain [PF02629.19]; Putative DNA-binding protein N-terminus [PF06971.13]				0	d__Bacteria;p__Firmicutes_A;c__Clostridia;o__Lachnospirales;f__Lachnospiraceae;g__Blautia_A;s__Blautia_A sp900066165	72.78
bin.1_scaffold_2760_10	bin.1	scaffold_2760	10	12075	13631	1	A	K23997	blab:EYS05_14780 NAD(P)H-hydrate dehydratase; K23997	True	0.633	642.0	2.5799999999999987e-202								Carbohydrate kinase [PF01256.17]; YjeF-related protein N-terminus [PF03853.15]; Hydroxyethylthiazole kinase family [PF02110.15]				0	d__Bacteria;p__Firmicutes_A;c__Clostridia;o__Lachnospirales;f__Lachnospiraceae;g__Blautia_A;s__Blautia_A sp900066165	72.78
bin.1_scaffold_2760_11	bin.1	scaffold_2760	11	13706	14872	1	A	K01775	rum:CK1_06680 alanine racemase; K01775	True	0.7609999999999999	600.0	2.579999999999999e-190								Alanine racemase, N-terminal domain [PF01168.20]; Alanine racemase, C-terminal domain [PF00842.21]				0	d__Bacteria;p__Firmicutes_A;c__Clostridia;o__Lachnospirales;f__Lachnospiraceae;g__Blautia_A;s__Blautia_A sp900066165	72.78
bin.1_scaffold_2760_12	bin.1	scaffold_2760	12	15084	15434	1	C	K07171	blab:EYS05_14790 type II toxin-antitoxin system PemK/MazF family toxin; K07171	False	0.945	230.0	1.2499999999999998e-67								PemK-like, MazF-like toxin of type II toxin-antitoxin system [PF02452.17]				0	d__Bacteria;p__Firmicutes_A;c__Clostridia;o__Lachnospirales;f__Lachnospiraceae;g__Blautia_A;s__Blautia_A sp900066165	72.78
bin.1_scaffold_2760_13	bin.1	scaffold_2760	13	15594	16949	1	A	K03699	bpro:PMF13cell1_03752 corC_3; Magnesium and cobalt efflux protein CorC; K03699	True	0.49	416.0	1.5099999999999996e-125								Cyclin M transmembrane N-terminal domain [PF01595.20]; Transporter associated domain [PF03471.17]				0	d__Bacteria;p__Firmicutes_A;c__Clostridia;o__Lachnospirales;f__Lachnospiraceae;g__Blautia_A;s__Blautia_A sp900066165	72.78
bin.1_scaffold_2760_14	bin.1	scaffold_2760	14	16919	17647	1	A		rum:CK1_06700 conserved hypothetical protein TIGR01033	True	0.841	431.0	8.579999999999997e-135	MER1153440	M20A	MER1153440 - subfamily M20A non-peptidase homologues (Paraoerskovia marina) [M20.UNA]#M20A#{peptidase unit: 39-214}~source WP_029253489~	False	0.43200000000000005	135.0	5.58e-34	Transcriptional regulator [PF01709.20]				0	d__Bacteria;p__Firmicutes_A;c__Clostridia;o__Lachnospirales;f__Lachnospiraceae;g__Blautia_A;s__Blautia_A sp900066165	72.78
bin.1_scaffold_2760_15	bin.1	scaffold_2760	15	17701	18435	1	A		blab:EYS05_14800 Clp protease	True	0.7659999999999999	362.0	8.47e-111	MER1017771	S14	MER1017771 - family S14 unassigned peptidases (Ruminococcus sp. CAG:60) [S14.UPW]#S14#{peptidase unit: 105-256}~source R5I9H1~	False	0.9009999999999999	288.0	1.1099999999999997e-86	Clp protease [PF00574.23]				0	d__Bacteria;p__Firmicutes_A;c__Clostridia;o__Lachnospirales;f__Lachnospiraceae;g__Blautia_A;s__Blautia_A sp900066165	72.78
bin.1_scaffold_2760_16	bin.1	scaffold_2760	16	18635	19522	1	A	K00528	rum:CK1_06720 sulfide dehydrogenase (flavoprotein) subunit SudB; K00528	True	0.825	501.0	5.8999999999999986e-158								Iron-sulfur cluster binding domain of dihydroorotate dehydrogenase B [PF10418.9]; Oxidoreductase FAD-binding domain [PF00970.24]; Oxidoreductase NAD-binding domain [PF00175.21]				0	d__Bacteria;p__Firmicutes_A;c__Clostridia;o__Lachnospirales;f__Lachnospiraceae;g__Blautia_A;s__Blautia_A sp900066165	72.78
bin.1_scaffold_2760_17	bin.1	scaffold_2760	17	19522	20919	1	A	K00266	bhan:CGC63_07450 gltA; glutamate synthase (NADPH), homotetrameric; K00266	True	0.853	817.0	5.289999999999997e-264								Dihydroprymidine dehydrogenase domain II, 4Fe-4S cluster [PF14691.6]; Pyridine nucleotide-disulphide oxidoreductase [PF07992.14]; Pyridine nucleotide-disulphide oxidoreductase [PF13738.6]; Flavin-binding monooxygenase-like [PF00743.19]; NAD(P)-binding Rossmann-like domain [PF13450.6]; Pyridine nucleotide-disulphide oxidoreductase [PF00070.27]; HI0933-like protein [PF03486.14]; FAD binding domain …				0	d__Bacteria;p__Firmicutes_A;c__Clostridia;o__Lachnospirales;f__Lachnospiraceae;g__Blautia_A;s__Blautia_A sp900066165	72.78
bin.1_scaffold_2767_1	bin.1	scaffold_2767	1	510	758	-1	C		bhan:CGC63_10615 spore coat protein	False	0.79	134.0	1.0599999999999999e-34								Coat F domain [PF07875.12]				0	d__Bacteria;p__Firmicutes_A;c__Clostridia;o__Lachnospirales;f__Lachnospiraceae;g__Blautia_A;s__Blautia_A sp900066165	72.78
bin.1_scaffold_2767_2	bin.1	scaffold_2767	2	771	956	-1	C		blau:DQQ01_06080 hypothetical protein	False	0.77	98.0	6.640000000000001e-23												0	d__Bacteria;p__Firmicutes_A;c__Clostridia;o__Lachnospirales;f__Lachnospiraceae;g__Blautia_A;s__Blautia_A sp900066165	72.78
bin.1_scaffold_2767_3	bin.1	scaffold_2767	3	1351	2796	-1	A	K00703	rum:CK1_02060 glycogen/starch synthases, ADP-glucose type; K00703	True	0.934	944.0	1.3799999999999991e-307								Starch synthase catalytic domain [PF08323.11]; Glycosyl transferases group 1 [PF00534.20]; Glycosyl transferases group 1 [PF13692.6]	GT5 UDP-Glc: glycogen glucosyltransferase (EC 2.4.1.11); ADP-Glc: starch glucosyltransferase (EC 2.4.1.21); NDP-Glc: starch glucosyltransferase (EC 2.4.1.242); UDP-Glc: alpha-1,3-glucan synthase (EC 2.4.1.183) UDP-Glc: alpha-1,4-glucan synthase (EC 2.4.1.-) [GT5]			0	d__Bacteria;p__Firmicutes_A;c__Clostridia;o__Lachnospirales;f__Lachnospiraceae;g__Blautia_A;s__Blautia_A sp900066165	72.78
bin.1_scaffold_2767_4	bin.1	scaffold_2767	4	2888	3694	-1	A	K07699	rum:CK1_02050 sporulation transcription factor Spo0A; K07699	True	0.807	442.0	4.1899999999999987e-138								Sporulation initiation factor Spo0A C terminal [PF08769.11]; Response regulator receiver domain [PF00072.24]				0	d__Bacteria;p__Firmicutes_A;c__Clostridia;o__Lachnospirales;f__Lachnospiraceae;g__Blautia_A;s__Blautia_A sp900066165	72.78
bin.1_scaffold_2767_5	bin.1	scaffold_2767	5	4267	5598	1	A	K06399	rum:CK1_02030 stage IV sporulation protein B; K06399	True	0.5870000000000001	498.0	3.599999999999999e-154	MER0237670	S55	MER0237670 - SpoIVB peptidase (Ruminococcus sp. SR1/5) [S55.001]#S55#{peptidase unit: 190-397}~source CBL18562~	False	0.599	293.0	6.279999999999999e-85	SpoIVB peptidase S55 [PF05580.12]				0	d__Bacteria;p__Firmicutes_A;c__Clostridia;o__Lachnospirales;f__Lachnospiraceae;g__Blautia_A;s__Blautia_A sp900066165	72.78
bin.1_scaffold_2767_6	bin.1	scaffold_2767	6	5852	7528	-1	A	K03631	blab:EYS05_12700 recN; DNA repair protein RecN; K03631	True	0.727	818.0	1.3499999999999992e-262								RecF/RecN/SMC N terminal domain [PF02463.19]; AAA domain [PF13476.6]; AAA ATPase domain [PF13175.6]				0	d__Bacteria;p__Firmicutes_A;c__Clostridia;o__Lachnospirales;f__Lachnospiraceae;g__Blautia_A;s__Blautia_A sp900066165	72.78
bin.1_scaffold_2767_7	bin.1	scaffold_2767	7	7766	8221	-1	C	K03402	blab:EYS05_12695 argR; arginine repressor; K03402	False	0.736	227.0	8.219999999999998e-66								Arginine repressor, DNA binding domain [PF01316.21]; Arginine repressor, C-terminal domain [PF02863.18]				0	d__Bacteria;p__Firmicutes_A;c__Clostridia;o__Lachnospirales;f__Lachnospiraceae;g__Blautia_A;s__Blautia_A sp900066165	72.78
bin.1_scaffold_2767_8	bin.1	scaffold_2767	8	8413	9390	-1	A	K00858	rum:CK1_01990 Predicted sugar kinase; K00858	True	0.701	412.0	1.3299999999999997e-126								ATP-NAD kinase [PF01513.21]				0	d__Bacteria;p__Firmicutes_A;c__Clostridia;o__Lachnospirales;f__Lachnospiraceae;g__Blautia_A;s__Blautia_A sp900066165	72.78
bin.1_scaffold_2767_9	bin.1	scaffold_2767	9	9347	10171	-1	A	K06442	blab:EYS05_12685 TlyA family RNA methyltransferase; K06442	True	0.857	479.0	7.539999999999999e-151								FtsJ-like methyltransferase [PF01728.19]; S4 domain [PF01479.25]				0	d__Bacteria;p__Firmicutes_A;c__Clostridia;o__Lachnospirales;f__Lachnospiraceae;g__Blautia_A;s__Blautia_A sp900066165	72.78
bin.1_scaffold_2767_10	bin.1	scaffold_2767	10	10168	12051	-1	A	K01662	rob:CK5_06860 1-deoxy-D-xylulose-5-phosphate synthase; K01662	True	0.7509999999999999	937.0	1.599999999999999e-302								1-deoxy-D-xylulose-5-phosphate synthase [PF13292.6]; Transketolase, pyrimidine binding domain [PF02779.24]; Transketolase, C-terminal domain [PF02780.20]; Transketolase, thiamine diphosphate binding domain [PF00456.21]				0	d__Bacteria;p__Firmicutes_A;c__Clostridia;o__Lachnospirales;f__Lachnospiraceae;g__Blautia_A;s__Blautia_A sp900066165	72.78
bin.1_scaffold_2767_11	bin.1	scaffold_2767	11	12065	12964	-1	A	K13789	blab:EYS05_12675 polyprenyl synthetase family protein; K13789	True	0.727	439.0	2.919999999999999e-136								Polyprenyl synthetase [PF00348.17]				0	d__Bacteria;p__Firmicutes_A;c__Clostridia;o__Lachnospirales;f__Lachnospiraceae;g__Blautia_A;s__Blautia_A sp900066165	72.78
bin.1_scaffold_2767_12	bin.1	scaffold_2767	12	12945	13169	-1	C	K03602	rob:CK5_06840 Exonuclease VII small subunit; K03602	False	0.737	100.0	4.89e-23								Exonuclease VII small subunit [PF02609.16]				0	d__Bacteria;p__Firmicutes_A;c__Clostridia;o__Lachnospirales;f__Lachnospiraceae;g__Blautia_A;s__Blautia_A sp900066165	72.78
bin.1_scaffold_2767_13	bin.1	scaffold_2767	13	13251	14480	-1	A	K03601	blab:EYS05_12665 xseA; exodeoxyribonuclease VII large subunit; K03601	True	0.746	592.0	2.609999999999999e-187								Exonuclease VII, large subunit [PF02601.15]; OB-fold nucleic acid binding domain [PF13742.6]		sp|Q8FQP1|EX7L_COREF Exodeoxyribonuclease 7 large subunit; Xu	Xu	0	d__Bacteria;p__Firmicutes_A;c__Clostridia;o__Lachnospirales;f__Lachnospiraceae;g__Blautia_A;s__Blautia_A sp900066165	72.78
bin.1_scaffold_2767_14	bin.1	scaffold_2767	14	14473	15030	-1	C	K03625	rob:CK5_06820 transcription antitermination factor NusB; K03625	False	0.615	166.0	6.21e-44								NusB family [PF01029.18]				0	d__Bacteria;p__Firmicutes_A;c__Clostridia;o__Lachnospirales;f__Lachnospiraceae;g__Blautia_A;s__Blautia_A sp900066165	72.78
bin.1_scaffold_2767_15	bin.1	scaffold_2767	15	15135	15521	-1	C		blab:EYS05_12655 Asp23/Gls24 family envelope stress response protein	False	0.81	215.0	3.6299999999999992e-62								Asp23 family, cell envelope-related function [PF03780.13]				0	d__Bacteria;p__Firmicutes_A;c__Clostridia;o__Lachnospirales;f__Lachnospiraceae;g__Blautia_A;s__Blautia_A sp900066165	72.78
bin.1_scaffold_2767_16	bin.1	scaffold_2767	16	15705	17294	-1	A	K02837	blab:EYS05_12650 peptide chain release factor 3; K02837	True	0.915	1013.0	0.0								Class II release factor RF3, C-terminal domain [PF16658.5]; Elongation factor Tu GTP binding domain [PF00009.27]				0	d__Bacteria;p__Firmicutes_A;c__Clostridia;o__Lachnospirales;f__Lachnospiraceae;g__Blautia_A;s__Blautia_A sp900066165	72.78
bin.1_scaffold_2767_17	bin.1	scaffold_2767	17	17423	18118	-1	C	K06397	blab:EYS05_12645 SpoIIIAH-like family protein; K06397	False	0.723	302.0	2.1699999999999995e-90								SpoIIIAH-like protein [PF12685.7]				0	d__Bacteria;p__Firmicutes_A;c__Clostridia;o__Lachnospirales;f__Lachnospiraceae;g__Blautia_A;s__Blautia_A sp900066165	72.78
bin.1_scaffold_2767_18	bin.1	scaffold_2767	18	18130	18516	-1	C	K06396	blab:EYS05_12640 hypothetical protein; K06396	False	0.575	102.0	6.19e-23												0	d__Bacteria;p__Firmicutes_A;c__Clostridia;o__Lachnospirales;f__Lachnospiraceae;g__Blautia_A;s__Blautia_A sp900066165	72.78
bin.1_scaffold_2767_19	bin.1	scaffold_2767	19	18458	19024	-1	C	K06395	rob:CK5_06770 Stage III sporulation protein AF (Spore_III_AF).; K06395	False	0.41700000000000004	140.0	7.229999999999999e-35								Stage III sporulation protein AF (Spore_III_AF) [PF09581.10]				0	d__Bacteria;p__Firmicutes_A;c__Clostridia;o__Lachnospirales;f__Lachnospiraceae;g__Blautia_A;s__Blautia_A sp900066165	72.78
bin.1_scaffold_2767_20	bin.1	scaffold_2767	20	19112	20392	-1	A	K06394	blab:EYS05_12630 stage III sporulation protein AE; K06394	True	0.575	400.0	1.1299999999999996e-120								Stage III sporulation protein AE (spore_III_AE) [PF09546.10]				0	d__Bacteria;p__Firmicutes_A;c__Clostridia;o__Lachnospirales;f__Lachnospiraceae;g__Blautia_A;s__Blautia_A sp900066165	72.78
bin.1_scaffold_2767_21	bin.1	scaffold_2767	21	20389	20775	-1	C	K06393	rob:CK5_06750 Stage III sporulation protein AC/AD protein family.; K06393	False	0.733	190.0	1.5899999999999998e-53								Stage III sporulation protein AC/AD protein family [PF06686.11]				0	d__Bacteria;p__Firmicutes_A;c__Clostridia;o__Lachnospirales;f__Lachnospiraceae;g__Blautia_A;s__Blautia_A sp900066165	72.78
bin.1_scaffold_2767_22	bin.1	scaffold_2767	22	20820	21014	-1	C	K06392	rob:CK5_06740 stage III sporulation protein AC; K06392	False	0.8220000000000001	108.0	5.24e-26								Stage III sporulation protein AC/AD protein family [PF06686.11]				0	d__Bacteria;p__Firmicutes_A;c__Clostridia;o__Lachnospirales;f__Lachnospiraceae;g__Blautia_A;s__Blautia_A sp900066165	72.78
bin.1_scaffold_2767_23	bin.1	scaffold_2767	23	21090	21218	-1	E																		0	d__Bacteria;p__Firmicutes_A;c__Clostridia;o__Lachnospirales;f__Lachnospiraceae;g__Blautia_A;s__Blautia_A sp900066165	72.78
bin.1_scaffold_2790_1	bin.1	scaffold_2790	1	81	1793	-1	A	K08384	blab:EYS05_09420 peptidoglycan glycosyltransferase; K08384	True	0.772	890.0	2.2899999999999983e-287								Penicillin binding protein transpeptidase domain [PF00905.22]; Penicillin-binding Protein dimerisation domain [PF03717.15]				0	d__Bacteria;p__Firmicutes_A;c__Clostridia;o__Lachnospirales;f__Lachnospiraceae;g__Blautia_A;s__Blautia_A sp900066165	72.78
bin.1_scaffold_2790_2	bin.1	scaffold_2790	2	1922	4171	-1	A	K08384	blab:EYS05_09415 cell division protein FtsI; K08384	True	0.648	934.0	5.439999999999996e-299								Penicillin binding protein transpeptidase domain [PF00905.22]; Penicillin-binding Protein dimerisation domain [PF03717.15]				0	d__Bacteria;p__Firmicutes_A;c__Clostridia;o__Lachnospirales;f__Lachnospiraceae;g__Blautia_A;s__Blautia_A sp900066165	72.78
bin.1_scaffold_2790_3	bin.1	scaffold_2790	3	4195	4755	-1	C		rum:CK1_22550 hypothetical protein	False	0.475	163.0	8.02e-43								Cell division protein FtsL [PF04999.13]				0	d__Bacteria;p__Firmicutes_A;c__Clostridia;o__Lachnospirales;f__Lachnospiraceae;g__Blautia_A;s__Blautia_A sp900066165	72.78
bin.1_scaffold_2790_4	bin.1	scaffold_2790	4	4770	5705	-1	A	K03438	blab:EYS05_09405 rsmH; 16S rRNA (cytosine(1402)-N(4))-methyltransferase RsmH; K03438	True	0.877	569.0	3.579999999999998e-181								MraW methylase family [PF01795.19]				0	d__Bacteria;p__Firmicutes_A;c__Clostridia;o__Lachnospirales;f__Lachnospiraceae;g__Blautia_A;s__Blautia_A sp900066165	72.78
bin.1_scaffold_2790_5	bin.1	scaffold_2790	5	5742	6173	-1	C	K03925	blab:EYS05_09400 mraZ; division/cell wall cluster transcriptional repressor MraZ; K03925	False	0.9	271.0	4.669999999999999e-81								MraZ protein, putative antitoxin-like [PF02381.18]				0	d__Bacteria;p__Firmicutes_A;c__Clostridia;o__Lachnospirales;f__Lachnospiraceae;g__Blautia_A;s__Blautia_A sp900066165	72.78
bin.1_scaffold_2790_6	bin.1	scaffold_2790	6	6566	7924	-1	A	K13292	rum:CK1_22610 prolipoprotein diacylglyceryl transferase; K13292	True	0.593	353.0	6.449999999999999e-104								Prolipoprotein diacylglyceryl transferase [PF01790.18]				0	d__Bacteria;p__Firmicutes_A;c__Clostridia;o__Lachnospirales;f__Lachnospiraceae;g__Blautia_A;s__Blautia_A sp900066165	72.78
bin.1_scaffold_2790_7	bin.1	scaffold_2790	7	7954	9051	-1	A	K06942	rob:CK5_17510 GTP-binding protein YchF; K06942	True	0.8959999999999999	683.0	9.099999999999996e-220								Protein of unknown function (DUF933) [PF06071.13]; 50S ribosome-binding GTPase [PF01926.23]; Ferrous iron transport protein B [PF02421.18]				0	d__Bacteria;p__Firmicutes_A;c__Clostridia;o__Lachnospirales;f__Lachnospiraceae;g__Blautia_A;s__Blautia_A sp900066165	72.78
bin.1_scaffold_2790_8	bin.1	scaffold_2790	8	9299	9976	-1	C	K00949	blab:EYS05_09375 thiamine diphosphokinase; K00949	False	0.633	281.0	5.5499999999999996e-83								Thiamin pyrophosphokinase, catalytic domain [PF04263.16]; Thiamin pyrophosphokinase, vitamin B1 binding domain [PF04265.14]				0	d__Bacteria;p__Firmicutes_A;c__Clostridia;o__Lachnospirales;f__Lachnospiraceae;g__Blautia_A;s__Blautia_A sp900066165	72.78
bin.1_scaffold_2790_9	bin.1	scaffold_2790	9	9985	10656	-1	A	K01783	blab:EYS05_09370 rpe; ribulose-phosphate 3-epimerase; K01783	True	0.86	389.0	2.1699999999999994e-120								Ribulose-phosphate 3 epimerase family [PF00834.19]				0	d__Bacteria;p__Firmicutes_A;c__Clostridia;o__Lachnospirales;f__Lachnospiraceae;g__Blautia_A;s__Blautia_A sp900066165	72.78
bin.1_scaffold_2790_10	bin.1	scaffold_2790	10	10661	11539	-1	A	K06949	rob:CK5_17440 ribosome small subunit-dependent GTPase A; K06949	True	0.7979999999999999	479.0	2.3599999999999992e-150								RsgA GTPase [PF03193.16]; RsgA N-terminal domain [PF16745.5]				0	d__Bacteria;p__Firmicutes_A;c__Clostridia;o__Lachnospirales;f__Lachnospiraceae;g__Blautia_A;s__Blautia_A sp900066165	72.78
bin.1_scaffold_2790_11	bin.1	scaffold_2790	11	11543	13786	-1	A	K12132	rob:CK5_17430 Serine/threonine protein kinase; K12132	True	0.623	911.0	4.059999999999998e-291								Protein kinase domain [PF00069.25]; Protein tyrosine kinase [PF07714.17]; Kinase-like [PF14531.6]; PASTA domain [PF03793.19]; Lipopolysaccharide core biosynthesis protein (WaaY) [PF06176.11]; Lipopolysaccharide kinase (Kdo/WaaP) family [PF06293.14]		sp|Q5UNT1|YL673_MIMIV Putative serine/threonine-protein kinase L673; Xh	Xh	0	d__Bacteria;p__Firmicutes_A;c__Clostridia;o__Lachnospirales;f__Lachnospiraceae;g__Blautia_A;s__Blautia_A sp900066165	72.78
bin.1_scaffold_2790_12	bin.1	scaffold_2790	12	13780	14484	-1	A	K20074	rum:CK1_22690 Serine/threonine protein phosphatase; K20074	True	0.804	388.0	4.959999999999999e-120								Protein phosphatase 2C [PF13672.6]; Protein phosphatase 2C [PF00481.21]; Stage II sporulation protein E (SpoIIE) [PF07228.12]		sp|O75688|PPM1B_HUMAN Protein phosphatase 1B; Xh	Xh	0	d__Bacteria;p__Firmicutes_A;c__Clostridia;o__Lachnospirales;f__Lachnospiraceae;g__Blautia_A;s__Blautia_A sp900066165	72.78
bin.1_scaffold_2790_13	bin.1	scaffold_2790	13	14588	15628	-1	A	K06941	blab:EYS05_09350 rlmN; 23S rRNA (adenine(2503)-C(2))-methyltransferase RlmN; K06941	True	0.826	583.0	2.1299999999999993e-185								Radical SAM superfamily [PF04055.21]		sp|Q5UP06|YR756_MIMIV Uncharacterized protein R756; Xh	Xh	0	d__Bacteria;p__Firmicutes_A;c__Clostridia;o__Lachnospirales;f__Lachnospiraceae;g__Blautia_A;s__Blautia_A sp900066165	72.78
bin.1_scaffold_2790_14	bin.1	scaffold_2790	14	15639	16988	-1	A	K03500	rob:CK5_17400 ribosomal RNA small subunit methyltransferase RsmB; K03500	True	0.8140000000000001	754.0	1.0299999999999997e-242								16S rRNA methyltransferase RsmB/F [PF01189.17]; NusB family [PF01029.18]; N-terminal domain of 16S rRNA methyltransferase RsmF [PF17125.5]				0	d__Bacteria;p__Firmicutes_A;c__Clostridia;o__Lachnospirales;f__Lachnospiraceae;g__Blautia_A;s__Blautia_A sp900066165	72.78
bin.1_scaffold_2790_15	bin.1	scaffold_2790	15	16981	17694	-1	C	K06973	rum:CK1_22720 Predicted Zn-dependent protease; K06973	False	0.728	349.0	2.7699999999999993e-106								Putative neutral zinc metallopeptidase [PF04298.12]				0	d__Bacteria;p__Firmicutes_A;c__Clostridia;o__Lachnospirales;f__Lachnospiraceae;g__Blautia_A;s__Blautia_A sp900066165	72.78
bin.1_scaffold_2790_16	bin.1	scaffold_2790	16	17699	18655	-1	A	K00604	rum:CK1_22730 methionyl-tRNA formyltransferase; K00604	True	0.7709999999999999	501.0	1.2299999999999998e-157								Formyl transferase [PF00551.19]; Formyl transferase, C-terminal domain [PF02911.18]		sp|P08179|PUR3_ECOLI Phosphoribosylglycinamide formyltransferase; Xh	Xh	0	d__Bacteria;p__Firmicutes_A;c__Clostridia;o__Lachnospirales;f__Lachnospiraceae;g__Blautia_A;s__Blautia_A sp900066165	72.78
bin.1_scaffold_2790_17	bin.1	scaffold_2790	17	18656	19138	-1	C	K01462	blab:EYS05_09330 def; peptide deformylase; K01462	False	0.809	263.0	4.199999999999999e-78								Polypeptide deformylase [PF01327.21]		sp|P73441|DEF_SYNY3 Peptide deformylase; Xh	Xh	0	d__Bacteria;p__Firmicutes_A;c__Clostridia;o__Lachnospirales;f__Lachnospiraceae;g__Blautia_A;s__Blautia_A sp900066165	72.78
bin.1_scaffold_2790_18	bin.1	scaffold_2790	18	19232	21070	-1	A	K04066	blab:EYS05_09325 priA; primosomal protein N'; K04066	True	0.7120000000000001	874.0	5.879999999999997e-281								Type III restriction enzyme, res subunit [PF04851.15]; Primosomal protein N C-terminal domain [PF18074.1]; DEAD/DEAH box helicase [PF00270.29]; PriA DNA helicase Cys-rich region (CRR) domain [PF18319.1]; Helicase conserved C-terminal domain [PF00271.31]				0	d__Bacteria;p__Firmicutes_A;c__Clostridia;o__Lachnospirales;f__Lachnospiraceae;g__Blautia_A;s__Blautia_A sp900066165	72.78
bin.1_scaffold_2833_1	bin.1	scaffold_2833	1	3	317	-1	C		mro:MROS_1682 putative beta-D-galactosidase	False	0.485	77.0	1.36e-14								YhcH/YjgK/YiaL [PF04074.12]				0	d__Bacteria;p__Firmicutes_A;c__Clostridia;o__Lachnospirales;f__Lachnospiraceae;g__Blautia_A;s__Blautia_A sp900066165	72.78
bin.1_scaffold_2833_2	bin.1	scaffold_2833	2	339	3944	-1	A		gym:GYMC10_3008 conserved hypothetical protein	True	0.397	809.0	2.039999999999999e-248								alpha-L-rhamnosidase [PF17132.4]	GH106 alpha-L-rhamnosidase (EC 3.2.1.40); rhamnogalacturonan alpha-L-rhamnohydrolase (EC 3.2.1.174) [GH106]			0	d__Bacteria;p__Firmicutes_A;c__Clostridia;o__Lachnospirales;f__Lachnospiraceae;g__Blautia_A;s__Blautia_A sp900066165	72.78
bin.1_scaffold_2833_3	bin.1	scaffold_2833	3	4302	5588	-1	A		ock:EXM22_01475 TRAP transporter large permease	True	0.597	493.0	1.1299999999999995e-152								Tripartite ATP-independent periplasmic transporter, DctM component [PF06808.12]				0	d__Bacteria;p__Firmicutes_A;c__Clostridia;o__Lachnospirales;f__Lachnospiraceae;g__Blautia_A;s__Blautia_A sp900066165	72.78
bin.1_scaffold_2833_4	bin.1	scaffold_2833	4	5585	6079	-1	C		ock:EXM22_16290 TRAP transporter small permease	False	0.35700000000000004	94.0	1.37e-19								Tripartite ATP-independent periplasmic transporters, DctQ component [PF04290.12]				0	d__Bacteria;p__Firmicutes_A;c__Clostridia;o__Lachnospirales;f__Lachnospiraceae;g__Blautia_A;s__Blautia_A sp900066165	72.78
bin.1_scaffold_2833_5	bin.1	scaffold_2833	5	6314	7363	-1	C		grc:GI584_05870 DctP family TRAP transporter solute-binding subunit	False	0.546	318.0	1.4999999999999996e-93								Bacterial extracellular solute-binding protein, family 7 [PF03480.13]				0	d__Bacteria;p__Firmicutes_A;c__Clostridia;o__Lachnospirales;f__Lachnospiraceae;g__Blautia_A;s__Blautia_A sp900066165	72.78
bin.1_scaffold_2833_6	bin.1	scaffold_2833	6	7503	8426	-1	A	K01714	pnp:IJ22_08400 dihydrodipicolinate synthetase family protein; K01714	True	0.608	360.0	6.609999999999998e-109								Dihydrodipicolinate synthetase family [PF00701.22]				0	d__Bacteria;p__Firmicutes_A;c__Clostridia;o__Lachnospirales;f__Lachnospiraceae;g__Blautia_A;s__Blautia_A sp900066165	72.78
bin.1_scaffold_2833_7	bin.1	scaffold_2833	7	8781	9686	1	C		pbas:SMSP2_01613 araC_5; Arabinose operon regulatory protein	False	0.306	119.0	3.01e-26								Helix-turn-helix domain [PF12833.7]; Bacterial regulatory helix-turn-helix proteins, AraC family [PF00165.23]				0	d__Bacteria;p__Firmicutes_A;c__Clostridia;o__Lachnospirales;f__Lachnospiraceae;g__Blautia_A;s__Blautia_A sp900066165	72.78
bin.1_scaffold_2833_8	bin.1	scaffold_2833	8	9875	11950	-1	C	K01023	rob:CK5_20930 Arylsulfotransferase (ASST).; K01023	False	0.551	723.0	2.149999999999999e-227								Arylsulfotransferase (ASST) [PF05935.11]; Arylsulfotransferase Ig-like domain [PF17425.2]; Arylsulfotransferase (ASST) [PF14269.6]				0	d__Bacteria;p__Firmicutes_A;c__Clostridia;o__Lachnospirales;f__Lachnospiraceae;g__Blautia_A;s__Blautia_A sp900066165	72.78
bin.1_scaffold_2833_9	bin.1	scaffold_2833	9	12056	14152	-1	A	K01023	rob:CK5_20920 Arylsulfotransferase (ASST).; K01023	True	0.722	904.0	1.0399999999999993e-289								Arylsulfotransferase (ASST) [PF05935.11]; Arylsulfotransferase (ASST) [PF14269.6]; Arylsulfotransferase Ig-like domain [PF17425.2]				0	d__Bacteria;p__Firmicutes_A;c__Clostridia;o__Lachnospirales;f__Lachnospiraceae;g__Blautia_A;s__Blautia_A sp900066165	72.78
bin.1_scaffold_2833_10	bin.1	scaffold_2833	10	14263	15051	-1	C		rob:CK5_20910 Telomeric repeat-binding factor 2.	False	0.46399999999999997	209.0	2.5399999999999996e-57								Domain of unknown function (DUF4352) [PF11611.8]		REFSEQ hypothetical protein; Xu	Xu	0	d__Bacteria;p__Firmicutes_A;c__Clostridia;o__Lachnospirales;f__Lachnospiraceae;g__Blautia_A;s__Blautia_A sp900066165	72.78
bin.1_scaffold_2833_11	bin.1	scaffold_2833	11	15302	17377	-1	A	K01023	rob:CK5_20930 Arylsulfotransferase (ASST).; K01023	True	0.561	735.0	1.7599999999999994e-231								Arylsulfotransferase (ASST) [PF05935.11]; Arylsulfotransferase Ig-like domain [PF17425.2]; Arylsulfotransferase (ASST) [PF14269.6]				0	d__Bacteria;p__Firmicutes_A;c__Clostridia;o__Lachnospirales;f__Lachnospiraceae;g__Blautia_A;s__Blautia_A sp900066165	72.78
bin.1_scaffold_2833_12	bin.1	scaffold_2833	12	17374	18660	-1	A		rob:CK5_20900 Signal transduction histidine kinase	True	0.541	439.0	4.0099999999999987e-134								Histidine kinase-, DNA gyrase B-, and HSP90-like ATPase [PF02518.26]; His Kinase A (phospho-acceptor) domain [PF00512.25]		sp|Q9HUI3|ARUS_PSEAE Sensor histidine kinase AruS; Xh	Xh	0	d__Bacteria;p__Firmicutes_A;c__Clostridia;o__Lachnospirales;f__Lachnospiraceae;g__Blautia_A;s__Blautia_A sp900066165	72.78
bin.1_scaffold_2833_13	bin.1	scaffold_2833	13	18650	19426	-1	C		rob:CK5_20890 Response regulators consisting of a CheY-like receiver domain and a winged-helix DNA-binding domain	False	0.672	305.0	7.829999999999999e-91								Response regulator receiver domain [PF00072.24]; Transcriptional regulatory protein, C terminal [PF00486.28]				0	d__Bacteria;p__Firmicutes_A;c__Clostridia;o__Lachnospirales;f__Lachnospiraceae;g__Blautia_A;s__Blautia_A sp900066165	72.78
bin.1_scaffold_2833_14	bin.1	scaffold_2833	14	19601	20116	-1	C		rho:RHOM_03240 isochorismatase hydrolase	False	0.706	240.0	6.199999999999999e-70								Isochorismatase family [PF00857.20]				0	d__Bacteria;p__Firmicutes_A;c__Clostridia;o__Lachnospirales;f__Lachnospiraceae;g__Blautia_A;s__Blautia_A sp900066165	72.78
bin.1_scaffold_2833_15	bin.1	scaffold_2833	15	20379	20831	1	C		cct:CC1_26640 diguanylate cyclase (GGDEF) domain/uncharacterized domain HDIG	False	0.665	203.0	1.81e-57												0	d__Bacteria;p__Firmicutes_A;c__Clostridia;o__Lachnospirales;f__Lachnospiraceae;g__Blautia_A;s__Blautia_A sp900066165	72.78
bin.1_scaffold_2984_1	bin.1	scaffold_2984	1	1	1176	-1	C	K03763	blab:EYS05_12070 PolC-type DNA polymerase III; K03763	False	0.685	537.0	1.5999999999999996e-168								DNA polymerase III polC-type N-terminus I [PF14480.6]				0	d__Bacteria;p__Firmicutes_A;c__Clostridia;o__Lachnospirales;f__Lachnospiraceae;g__Blautia_A;s__Blautia_A sp900066165	72.78
bin.1_scaffold_2984_2	bin.1	scaffold_2984	2	1198	2268	-1	A	K03526	rob:CK5_03010 1-hydroxy-2-methyl-2-(E)-butenyl 4-diphosphate synthase; K03526	True	0.882	646.0	8.179999999999997e-207								GcpE protein [PF04551.14]				0	d__Bacteria;p__Firmicutes_A;c__Clostridia;o__Lachnospirales;f__Lachnospiraceae;g__Blautia_A;s__Blautia_A sp900066165	72.78
bin.1_scaffold_2984_3	bin.1	scaffold_2984	3	2484	3635	-1	A		blau:DQQ01_11975 toxic anion resistance protein	True	0.623	469.0	4.8199999999999996e-145								Toxic anion resistance protein (TelA) [PF05816.11]		sp|P60107|TELL_STAAM TelA-like protein SAV1406; Xu	Xu	0	d__Bacteria;p__Firmicutes_A;c__Clostridia;o__Lachnospirales;f__Lachnospiraceae;g__Blautia_A;s__Blautia_A sp900066165	72.78
bin.1_scaffold_2984_4	bin.1	scaffold_2984	4	3768	5234	-1	A		blab:EYS05_12055 hypothetical protein	True	0.47100000000000003	416.0	4.7199999999999987e-125								5-bromo-4-chloroindolyl phosphate hydrolysis protein [PF10112.9]				0	d__Bacteria;p__Firmicutes_A;c__Clostridia;o__Lachnospirales;f__Lachnospiraceae;g__Blautia_A;s__Blautia_A sp900066165	72.78
bin.1_scaffold_2984_5	bin.1	scaffold_2984	5	5478	6503	1	A	K00826	rob:CK5_02980 branched-chain amino acid aminotransferase, group II; K00826	True	0.894	637.0	3.0499999999999985e-204								Amino-transferase class IV [PF01063.19]				0	d__Bacteria;p__Firmicutes_A;c__Clostridia;o__Lachnospirales;f__Lachnospiraceae;g__Blautia_A;s__Blautia_A sp900066165	72.78
bin.1_scaffold_2984_6	bin.1	scaffold_2984	6	6624	7115	-1	C	K00287	rob:CK5_02970 Dihydrofolate reductase; K00287	False	0.853	290.0	2.3099999999999997e-87								Dihydrofolate reductase [PF00186.19]		sp|Q920D2|DYR_RAT Dihydrofolate reductase; Xh	Xh	0	d__Bacteria;p__Firmicutes_A;c__Clostridia;o__Lachnospirales;f__Lachnospiraceae;g__Blautia_A;s__Blautia_A sp900066165	72.78
bin.1_scaffold_2984_7	bin.1	scaffold_2984	7	7291	8139	-1	A	K00560	rum:CK1_00410 thymidylate synthase; K00560	True	0.966	575.0	5.969999999999998e-184								Thymidylate synthase [PF00303.19]		sp|P00471|TYSY_BPT4 Thymidylate synthase; Xr	Xr	0	d__Bacteria;p__Firmicutes_A;c__Clostridia;o__Lachnospirales;f__Lachnospiraceae;g__Blautia_A;s__Blautia_A sp900066165	72.78
bin.1_scaffold_2984_8	bin.1	scaffold_2984	8	8391	8906	1	C		blab:EYS05_12035 VanZ family protein	False	0.754	261.0	3.3899999999999992e-77								VanZ like family [PF04892.12]				0	d__Bacteria;p__Firmicutes_A;c__Clostridia;o__Lachnospirales;f__Lachnospiraceae;g__Blautia_A;s__Blautia_A sp900066165	72.78
bin.1_scaffold_2984_9	bin.1	scaffold_2984	9	9146	9580	-1	C		rob:CK5_02920 hypothetical protein	False	0.34299999999999997	79.0	1.86e-14												0	d__Bacteria;p__Firmicutes_A;c__Clostridia;o__Lachnospirales;f__Lachnospiraceae;g__Blautia_A;s__Blautia_A sp900066165	72.78
bin.1_scaffold_2984_10	bin.1	scaffold_2984	10	9592	11334	-1	A	K06147	cso:CLS_20250 ABC-type multidrug transport system, ATPase and permease components; K06147	True	0.6559999999999999	749.0	3.819999999999998e-238								ABC transporter [PF00005.27]; ABC transporter transmembrane region [PF00664.23]				0	d__Bacteria;p__Firmicutes_A;c__Clostridia;o__Lachnospirales;f__Lachnospiraceae;g__Blautia_A;s__Blautia_A sp900066165	72.78
bin.1_scaffold_2984_11	bin.1	scaffold_2984	11	11334	13067	-1	A		coo:CCU_01040 ABC-type multidrug transport system, ATPase and permease components	True	0.621	700.0	1.4899999999999993e-221								ABC transporter [PF00005.27]; ABC transporter transmembrane region [PF00664.23]				0	d__Bacteria;p__Firmicutes_A;c__Clostridia;o__Lachnospirales;f__Lachnospiraceae;g__Blautia_A;s__Blautia_A sp900066165	72.78
bin.1_scaffold_2984_12	bin.1	scaffold_2984	12	13069	14595	-1	A	K00705	atm:ANT_21030 malQ; 4-alpha-glucanotransferase; K00705	True	0.531	507.0	7.259999999999997e-156								4-alpha-glucanotransferase [PF02446.17]	GH77 amylomaltase or 4-alpha-glucanotransferase (EC 2.4.1.25) [GH77]			0	d__Bacteria;p__Firmicutes_A;c__Clostridia;o__Lachnospirales;f__Lachnospiraceae;g__Blautia_A;s__Blautia_A sp900066165	72.78
bin.1_scaffold_2984_13	bin.1	scaffold_2984	13	14805	16460	-1	A	K15580	tpi:TREPR_3667 periplasmic murein peptide-binding protein; K15580	True	0.6409999999999999	688.0	1.1399999999999996e-217								Bacterial extracellular solute-binding proteins, family 5 Middle [PF00496.22]				0	d__Bacteria;p__Firmicutes_A;c__Clostridia;o__Lachnospirales;f__Lachnospiraceae;g__Blautia_A;s__Blautia_A sp900066165	72.78
bin.1_scaffold_2984_14	bin.1	scaffold_2984	14	16564	17574	-1	A	K10823	cso:CLS_16470 oligopeptide/dipeptide ABC transporter, ATP-binding protein, C-terminal domain; K10823	True	0.706	497.0	8.849999999999997e-156								ABC transporter [PF00005.27]; Oligopeptide/dipeptide transporter, C-terminal region [PF08352.12]				0	d__Bacteria;p__Firmicutes_A;c__Clostridia;o__Lachnospirales;f__Lachnospiraceae;g__Blautia_A;s__Blautia_A sp900066165	72.78
bin.1_scaffold_2984_15	bin.1	scaffold_2984	15	17575	18582	-1	A	K15583	fpla:A4U99_01030 ABC transporter ATP-binding protein; K15583	True	0.8809999999999999	608.0	3.0899999999999987e-194								ABC transporter [PF00005.27]; Oligopeptide/dipeptide transporter, C-terminal region [PF08352.12]				0	d__Bacteria;p__Firmicutes_A;c__Clostridia;o__Lachnospirales;f__Lachnospiraceae;g__Blautia_A;s__Blautia_A sp900066165	72.78
bin.1_scaffold_2984_16	bin.1	scaffold_2984	16	18598	19956	-1	A	K15582	tpi:TREPR_3662 oligopeptide transport system permease protein OppC; K15582	True	0.511	406.0	5.429999999999998e-122								N-terminal TM domain of oligopeptide transport permease C [PF12911.7]; Binding-protein-dependent transport system inner membrane component [PF00528.22]				0	d__Bacteria;p__Firmicutes_A;c__Clostridia;o__Lachnospirales;f__Lachnospiraceae;g__Blautia_A;s__Blautia_A sp900066165	72.78
bin.1_scaffold_2984_17	bin.1	scaffold_2984	17	19959	20087	-1	C	K15581	ibu:IB211_00244 Oligopeptide transport system permease protein OppB; K15581	False	0.8109999999999999	68.0	1.45e-12												0	d__Bacteria;p__Firmicutes_A;c__Clostridia;o__Lachnospirales;f__Lachnospiraceae;g__Blautia_A;s__Blautia_A sp900066165	72.78
bin.1_scaffold_3046_1	bin.1	scaffold_3046	1	1	3354	1	A	K03763	rum:CK1_00520 DNA polymerase III catalytic subunit, PolC type; K03763	True	0.88	2042.0	0.0								Bacterial DNA polymerase III alpha NTPase domain [PF07733.12]; Exonuclease [PF00929.24]; Bacterial DNA polymerase III alpha subunit finger domain [PF17657.1]; PHP domain [PF02811.19]; Helix-hairpin-helix motif [PF14579.6]; 3' exoribonuclease, RNase T-like [PF16473.5]; RNase_H superfamily [PF13482.6]		sp|P04536|EXOD_BPT4 Exodeoxyribonuclease; Xu	Xu	0	d__Bacteria;p__Firmicutes_A;c__Clostridia;o__Lachnospirales;f__Lachnospiraceae;g__Blautia_A;s__Blautia_A sp900066165	72.78
bin.1_scaffold_3046_2	bin.1	scaffold_3046	2	3442	5400	1	A	K04041	blab:EYS05_12075 fructose-bisphosphatase class III; K04041	True	0.8270000000000001	1112.0	0.0								Firmicute fructose-1,6-bisphosphatase [PF06874.11]				0	d__Bacteria;p__Firmicutes_A;c__Clostridia;o__Lachnospirales;f__Lachnospiraceae;g__Blautia_A;s__Blautia_A sp900066165	72.78
bin.1_scaffold_3046_3	bin.1	scaffold_3046	3	5416	6831	1	A	K00764	bpro:PMF13cell1_02560 purF_2; Amidophosphoribosyltransferase; K00764	True	0.8079999999999999	784.0	1.1299999999999996e-252	MER0162263	C44	MER0162263 - family C44 non-peptidase homologues (Anaerostipes caccae) [C44.UNW]#C44#{peptidase unit: 2-233}~source ZP_02419643~	False	0.7290000000000001	344.0	5.879999999999998e-102	Glutamine amidotransferase domain [PF13537.6]				0	d__Bacteria;p__Firmicutes_A;c__Clostridia;o__Lachnospirales;f__Lachnospiraceae;g__Blautia_A;s__Blautia_A sp900066165	72.78
bin.1_scaffold_3046_4	bin.1	scaffold_3046	4	6849	7784	1	C		rob:CK5_03040 hypothetical protein	False	0.485	276.0	1.2299999999999998e-79								YARHG domain [PF13308.6]				0	d__Bacteria;p__Firmicutes_A;c__Clostridia;o__Lachnospirales;f__Lachnospiraceae;g__Blautia_A;s__Blautia_A sp900066165	72.78
bin.1_scaffold_3046_5	bin.1	scaffold_3046	5	7907	8119	-1	C		blab:EYS05_12085 helix-turn-helix transcriptional regulator	False	0.91	134.0	5.83e-35								Helix-turn-helix domain [PF12844.7]; Helix-turn-helix [PF01381.22]; Helix-turn-helix domain [PF13560.6]				0	d__Bacteria;p__Firmicutes_A;c__Clostridia;o__Lachnospirales;f__Lachnospiraceae;g__Blautia_A;s__Blautia_A sp900066165	72.78
bin.1_scaffold_3046_6	bin.1	scaffold_3046	6	8249	9919	1	A	K07391	blab:EYS05_12090 ATP-binding protein; K07391	True	0.71	730.0	3.519999999999998e-232	MER0509938	S16	MER0509938 - family S16 non-peptidase homologues (Ruminococcus obeum) [S16.UNW]#S16#{peptidase unit: 1-351}~source YP_007803910~	True	0.691	493.0	5.209999999999998e-152	Magnesium chelatase, subunit ChlI [PF01078.21]; Subunit ChlI of Mg-chelatase [PF13541.6]; Magnesium chelatase, subunit ChlI C-terminal [PF13335.6]; Lon protease (S16) C-terminal proteolytic domain [PF05362.13]; AAA domain (dynein-related subfamily) [PF07728.14]; Holliday junction DNA helicase RuvB P-loop domain [PF05496.12]; Sigma-54 interaction domain [PF00158.26]				0	d__Bacteria;p__Firmicutes_A;c__Clostridia;o__Lachnospirales;f__Lachnospiraceae;g__Blautia_A;s__Blautia_A sp900066165	72.78
bin.1_scaffold_3046_7	bin.1	scaffold_3046	7	9962	10846	1	A	K04096	blab:EYS05_12095 dprA; DNA-protecting protein DprA; K04096	True	0.677	394.0	9.059999999999999e-121								DNA recombination-mediator protein A [PF02481.15]				0	d__Bacteria;p__Firmicutes_A;c__Clostridia;o__Lachnospirales;f__Lachnospiraceae;g__Blautia_A;s__Blautia_A sp900066165	72.78
bin.1_scaffold_3046_8	bin.1	scaffold_3046	8	10889	12967	1	A	K03168	blab:EYS05_12100 topA; type I DNA topoisomerase; K03168	True	0.863	1233.0	0.0								DNA topoisomerase [PF01131.20]; Toprim domain [PF01751.22]; Topoisomerase DNA binding C4 zinc finger [PF01396.19]		sp|Q5UQB5|TOP1P_MIMIV DNA topoisomerase 1 type prokaryotic; XhXs	Xs;Xh	0	d__Bacteria;p__Firmicutes_A;c__Clostridia;o__Lachnospirales;f__Lachnospiraceae;g__Blautia_A;s__Blautia_A sp900066165	72.78
bin.1_scaffold_3046_9	bin.1	scaffold_3046	9	13309	14094	1	A	K03706	rob:CK5_03090 Pleiotropic transcriptional repressor; K03706	True	0.883	481.0	8.529999999999996e-152								CodY GAF-like domain [PF06018.14]; CodY helix-turn-helix domain [PF08222.11]				0	d__Bacteria;p__Firmicutes_A;c__Clostridia;o__Lachnospirales;f__Lachnospiraceae;g__Blautia_A;s__Blautia_A sp900066165	72.78
bin.1_scaffold_3046_10	bin.1	scaffold_3046	10	14520	14804	1	C	K04078	rob:CK5_03100 Co-chaperonin GroES (HSP10); K04078	False	0.877	174.0	1.83e-48								Chaperonin 10 Kd subunit [PF00166.21]		sp|Q3YUJ8|CH10_SHISS 10 kDa chaperonin; Xu	Xu	0	d__Bacteria;p__Firmicutes_A;c__Clostridia;o__Lachnospirales;f__Lachnospiraceae;g__Blautia_A;s__Blautia_A sp900066165	72.78
bin.1_scaffold_3046_11	bin.1	scaffold_3046	11	14849	16471	1	A	K04077	rob:CK5_03110 chaperonin GroL; K04077	True	0.84	938.0	2.3399999999999986e-304								TCP-1/cpn60 chaperonin family [PF00118.24]		sp|A0M7D9|CH60_GRAFK 60 kDa chaperonin; Xh	Xh	0	d__Bacteria;p__Firmicutes_A;c__Clostridia;o__Lachnospirales;f__Lachnospiraceae;g__Blautia_A;s__Blautia_A sp900066165	72.78
bin.1_scaffold_3046_12	bin.1	scaffold_3046	12	16714	17220	1	C		rob:CK5_03120 hypothetical protein	False	0.654	220.0	7.199999999999999e-63												0	d__Bacteria;p__Firmicutes_A;c__Clostridia;o__Lachnospirales;f__Lachnospiraceae;g__Blautia_A;s__Blautia_A sp900066165	72.78
bin.1_scaffold_3046_13	bin.1	scaffold_3046	13	17302	18759	1	A	K00088	rum:CK1_00670 inosine-5'-monophosphate dehydrogenase; K00088	True	0.895	904.0	7.909999999999995e-294								IMP dehydrogenase / GMP reductase domain [PF00478.25]; CBS domain [PF00571.28]; Conserved region in glutamate synthase [PF01645.17]		sp|Q9NJD8|GMPR_ONCVO GMP reductase; Xh	Xh	0	d__Bacteria;p__Firmicutes_A;c__Clostridia;o__Lachnospirales;f__Lachnospiraceae;g__Blautia_A;s__Blautia_A sp900066165	72.78
bin.1_scaffold_3046_14	bin.1	scaffold_3046	14	18759	19532	1	C		blab:EYS05_12130 N-acetylmuramoyl-L-alanine amidase	False	0.7929999999999999	296.0	1.0399999999999998e-87								N-acetylmuramoyl-L-alanine amidase [PF01510.25]		sp|P14892|CWLA_BACSP N-acetylmuramoyl-L-alanine amidase CwlA; Xh	Xh	0	d__Bacteria;p__Firmicutes_A;c__Clostridia;o__Lachnospirales;f__Lachnospiraceae;g__Blautia_A;s__Blautia_A sp900066165	72.78
bin.1_scaffold_3072_1	bin.1	scaffold_3072	1	2	799	-1	A	K00948	rum:CK1_12820 ribose-phosphate pyrophosphokinase; K00948	True	0.894	497.0	2.509999999999999e-157								N-terminal domain of ribose phosphate pyrophosphokinase [PF13793.6]				0	d__Bacteria;p__Firmicutes_A;c__Clostridia;o__Lachnospirales;f__Lachnospiraceae;g__Blautia_A;s__Blautia_A sp900066165	72.78
bin.1_scaffold_3072_2	bin.1	scaffold_3072	2	971	1153	1	E																		0	d__Bacteria;p__Firmicutes_A;c__Clostridia;o__Lachnospirales;f__Lachnospiraceae;g__Blautia_A;s__Blautia_A sp900066165	72.78
bin.1_scaffold_3072_3	bin.1	scaffold_3072	3	1172	2557	1	A		rob:CK5_28790 Fe-S oxidoreductase, related to NifB/MoaA family	True	0.76	710.0	3.6199999999999985e-227								Protein of unknown function (DUF512) [PF04459.12]				0	d__Bacteria;p__Firmicutes_A;c__Clostridia;o__Lachnospirales;f__Lachnospiraceae;g__Blautia_A;s__Blautia_A sp900066165	72.78
bin.1_scaffold_3072_4	bin.1	scaffold_3072	4	2520	3845	1	A	K03977	rob:CK5_28780 ribosome-associated GTPase EngA; K03977	True	0.853	779.0	3.2499999999999974e-251								KH-domain-like of EngA bacterial GTPase enzymes, C-terminal [PF14714.6]; MnmE helical domain [PF12631.7]; 50S ribosome-binding GTPase [PF01926.23]; Ferrous iron transport protein B [PF02421.18]; Elongation factor Tu GTP binding domain [PF00009.27]; Ras family [PF00071.22]; RsgA GTPase [PF03193.16]; ADP-ribosylation factor family [PF00025.21]; AIG1 family [PF04548.16]; Ethanolamine utilisation - p…		sp|P15170|ERF3A_HUMAN Eukaryotic peptide chain release factor GTP-binding subunit ERF3A; Xh	Xh	0	d__Bacteria;p__Firmicutes_A;c__Clostridia;o__Lachnospirales;f__Lachnospiraceae;g__Blautia_A;s__Blautia_A sp900066165	72.78
bin.1_scaffold_3072_5	bin.1	scaffold_3072	5	3848	4495	1	C	K08591	rob:CK5_28770 acyl-phosphate glycerol-3-phosphate acyltransferase; K08591	False	0.6459999999999999	275.0	4.0199999999999998e-81								Glycerol-3-phosphate acyltransferase [PF02660.15]				0	d__Bacteria;p__Firmicutes_A;c__Clostridia;o__Lachnospirales;f__Lachnospiraceae;g__Blautia_A;s__Blautia_A sp900066165	72.78
bin.1_scaffold_3072_6	bin.1	scaffold_3072	6	4510	5514	1	A	K00057	rob:CK5_28760 glycerol 3-phosphate dehydrogenase (NAD(P)+); K00057	True	0.743	497.0	1.1099999999999996e-155								NAD-dependent glycerol-3-phosphate dehydrogenase C-terminus [PF07479.14]; NAD-dependent glycerol-3-phosphate dehydrogenase N-terminus [PF01210.23]; UDP-glucose/GDP-mannose dehydrogenase family, NAD binding domain [PF03721.14]				0	d__Bacteria;p__Firmicutes_A;c__Clostridia;o__Lachnospirales;f__Lachnospiraceae;g__Blautia_A;s__Blautia_A sp900066165	72.78
bin.1_scaffold_3072_7	bin.1	scaffold_3072	7	5670	6494	-1	A	K23257	blab:EYS05_16760 aldo/keto reductase; K23257	True	0.8420000000000001	459.0	7.199999999999999e-144								Aldo/keto reductase family [PF00248.21]				0	d__Bacteria;p__Firmicutes_A;c__Clostridia;o__Lachnospirales;f__Lachnospiraceae;g__Blautia_A;s__Blautia_A sp900066165	72.78
bin.1_scaffold_3072_8	bin.1	scaffold_3072	8	7000	7395	1	C		rum:CK1_12750 hypothetical protein	False	0.757	204.0	3.98e-58												0	d__Bacteria;p__Firmicutes_A;c__Clostridia;o__Lachnospirales;f__Lachnospiraceae;g__Blautia_A;s__Blautia_A sp900066165	72.78
bin.1_scaffold_3072_9	bin.1	scaffold_3072	9	7408	7590	1	C		rob:CK5_28730 Predicted RNA-binding protein.	False	0.852	108.0	2.2700000000000002e-26								CO dehydrogenase accessory protein CooT [PF10133.9]				0	d__Bacteria;p__Firmicutes_A;c__Clostridia;o__Lachnospirales;f__Lachnospiraceae;g__Blautia_A;s__Blautia_A sp900066165	72.78
bin.1_scaffold_3072_10	bin.1	scaffold_3072	10	7781	8713	1	A	K00297	blab:EYS05_16745 5,10-methylenetetrahydrofolate reductase; K00297	True	0.943	615.0	3.319999999999999e-197								Methylenetetrahydrofolate reductase [PF02219.17]				0	d__Bacteria;p__Firmicutes_A;c__Clostridia;o__Lachnospirales;f__Lachnospiraceae;g__Blautia_A;s__Blautia_A sp900066165	72.78
bin.1_scaffold_3072_11	bin.1	scaffold_3072	11	8756	9526	1	A	K07321	rob:CK5_28710 CO dehydrogenase maturation factor; K07321	True	0.878	469.0	1.1799999999999999e-147								AAA domain [PF13614.6]; Cellulose biosynthesis protein BcsQ [PF06564.12]; NUBPL iron-transfer P-loop NTPase [PF10609.9]; CobQ/CobB/MinD/ParA nucleotide binding domain [PF01656.23]				0	d__Bacteria;p__Firmicutes_A;c__Clostridia;o__Lachnospirales;f__Lachnospiraceae;g__Blautia_A;s__Blautia_A sp900066165	72.78
bin.1_scaffold_3072_12	bin.1	scaffold_3072	12	9713	11605	1	A	K00198	blab:EYS05_16735 cooS; anaerobic carbon-monoxide dehydrogenase catalytic subunit; K00198	True	0.848	1106.0	0.0								Prismane/CO dehydrogenase family [PF03063.20]				0	d__Bacteria;p__Firmicutes_A;c__Clostridia;o__Lachnospirales;f__Lachnospiraceae;g__Blautia_A;s__Blautia_A sp900066165	72.78
bin.1_scaffold_3072_13	bin.1	scaffold_3072	13	11630	12403	1	A	K07321	rum:CK1_12680 CO dehydrogenase maturation factor; K07321	True	0.904	487.0	8.569999999999998e-154								Cellulose biosynthesis protein BcsQ [PF06564.12]; AAA domain [PF13614.6]; Anion-transporting ATPase [PF02374.15]; NUBPL iron-transfer P-loop NTPase [PF10609.9]; CobQ/CobB/MinD/ParA nucleotide binding domain [PF01656.23]; 4Fe-4S iron sulfur cluster binding proteins, NifH/frxC family [PF00142.18]				0	d__Bacteria;p__Firmicutes_A;c__Clostridia;o__Lachnospirales;f__Lachnospiraceae;g__Blautia_A;s__Blautia_A sp900066165	72.78
bin.1_scaffold_3072_14	bin.1	scaffold_3072	14	12422	14551	1	A	K14138	blab:EYS05_16725 cdhC; CO dehydrogenase/CO-methylating acetyl-CoA synthase complex subunit beta; K14138	True	0.917	1360.0	0.0								CO dehydrogenase/acetyl-CoA synthase complex beta subunit [PF03598.15]; Carbon monoxide dehydrogenase subunit alpha N-terminal domain [PF18537.1]				0	d__Bacteria;p__Firmicutes_A;c__Clostridia;o__Lachnospirales;f__Lachnospiraceae;g__Blautia_A;s__Blautia_A sp900066165	72.78
bin.1_scaffold_3072_15	bin.1	scaffold_3072	15	14808	16934	1	C	K14138	blab:EYS05_16725 cdhC; CO dehydrogenase/CO-methylating acetyl-CoA synthase complex subunit beta; K14138	False	0.8290000000000001	1209.0	0.0								CO dehydrogenase/acetyl-CoA synthase complex beta subunit [PF03598.15]; Carbon monoxide dehydrogenase subunit alpha N-terminal domain [PF18537.1]				0	d__Bacteria;p__Firmicutes_A;c__Clostridia;o__Lachnospirales;f__Lachnospiraceae;g__Blautia_A;s__Blautia_A sp900066165	72.78
bin.1_scaffold_3072_16	bin.1	scaffold_3072	16	16984	17925	1	C	K00194	rum:CK1_12660 CO dehydrogenase/acetyl-CoA synthase delta subunit (corrinoid Fe-S protein); K00194	False	0.8340000000000001	539.0	1.3499999999999996e-170								CO dehydrogenase/acetyl-CoA synthase delta subunit [PF03599.16]				0	d__Bacteria;p__Firmicutes_A;c__Clostridia;o__Lachnospirales;f__Lachnospiraceae;g__Blautia_A;s__Blautia_A sp900066165	72.78
bin.1_scaffold_3072_17	bin.1	scaffold_3072	17	17950	19296	1	C	K00197	rob:CK5_28660 acetyl-CoA decarbonylase/synthase gamma subunit; K00197	False	0.863	801.0	5.239999999999997e-259								CO dehydrogenase/acetyl-CoA synthase delta subunit [PF03599.16]; Putative Fe-S cluster [PF04060.13]				0	d__Bacteria;p__Firmicutes_A;c__Clostridia;o__Lachnospirales;f__Lachnospiraceae;g__Blautia_A;s__Blautia_A sp900066165	72.78
bin.1_scaffold_3072_18	bin.1	scaffold_3072	18	19373	19582	1	C	K15023	rum:CK1_12640 Pterin binding enzyme.; K15023	False	0.937	136.0	8.289999999999999e-36								Pterin binding enzyme [PF00809.22]				0	d__Bacteria;p__Firmicutes_A;c__Clostridia;o__Lachnospirales;f__Lachnospiraceae;g__Blautia_A;s__Blautia_A sp900066165	72.78
bin.1_scaffold_3157_1	bin.1	scaffold_3157	1	1	909	-1	A	K07112	drs:DEHRE_12915 membrane protein; K07112	True	0.75	448.0	2.389999999999999e-139								Sulphur transport [PF04143.14]				0	d__Bacteria;p__Firmicutes_A;c__Clostridia;o__Lachnospirales;f__Lachnospiraceae;g__Blautia_A;s__Blautia_A sp900066165	72.78
bin.1_scaffold_3157_2	bin.1	scaffold_3157	2	1079	2242	1	A		rob:CK5_34550 cysteine desulfurase family protein	True	0.696	539.0	2.0199999999999994e-169								Aminotransferase class-V [PF00266.19]; DegT/DnrJ/EryC1/StrS aminotransferase family [PF01041.17]; Pyridoxal-dependent decarboxylase conserved domain [PF00282.19]; L-seryl-tRNA selenium transferase [PF03841.13]; Cys/Met metabolism PLP-dependent enzyme [PF01053.20]; Orn/Lys/Arg decarboxylase, major domain [PF01276.20]; Beta-eliminating lyase [PF01212.21]		sp|A5I4Z9|ISCS_CLOBH Cysteine desulfurase IscS; Xh	Xh	0	d__Bacteria;p__Firmicutes_A;c__Clostridia;o__Lachnospirales;f__Lachnospiraceae;g__Blautia_A;s__Blautia_A sp900066165	72.78
bin.1_scaffold_3157_3	bin.1	scaffold_3157	3	2300	3199	1	A		rob:CK5_34540 Transcriptional regulator	True	0.629	371.0	9.569999999999999e-113								LysR substrate binding domain [PF03466.20]; Bacterial regulatory helix-turn-helix protein, lysR family [PF00126.27]				0	d__Bacteria;p__Firmicutes_A;c__Clostridia;o__Lachnospirales;f__Lachnospiraceae;g__Blautia_A;s__Blautia_A sp900066165	72.78
bin.1_scaffold_3157_4	bin.1	scaffold_3157	4	3385	3978	-1	C	K02897	rob:CK5_19380 LSU ribosomal protein L25P; K02897	False	0.6809999999999999	269.0	1.4799999999999998e-79								Ribosomal L25p family [PF01386.19]; Ribosomal protein TL5, C-terminal domain [PF14693.6]				0	d__Bacteria;p__Firmicutes_A;c__Clostridia;o__Lachnospirales;f__Lachnospiraceae;g__Blautia_A;s__Blautia_A sp900066165	72.78
bin.1_scaffold_3157_5	bin.1	scaffold_3157	5	4194	4811	-1	C		pft:JBW_00290 Nickel-transporting ATPase	False	0.6970000000000001	276.0	1.3699999999999996e-81								ABC transporter [PF00005.27]				0	d__Bacteria;p__Firmicutes_A;c__Clostridia;o__Lachnospirales;f__Lachnospiraceae;g__Blautia_A;s__Blautia_A sp900066165	72.78
bin.1_scaffold_3157_6	bin.1	scaffold_3157	6	4987	5925	-1	A	K02031	pft:JBW_00289 oligopeptide/dipeptide ABC transporter, ATPase subunit; K02031	True	0.654	400.0	1.2999999999999993e-122								ABC transporter [PF00005.27]; Oligopeptide/dipeptide transporter, C-terminal region [PF08352.12]				0	d__Bacteria;p__Firmicutes_A;c__Clostridia;o__Lachnospirales;f__Lachnospiraceae;g__Blautia_A;s__Blautia_A sp900066165	72.78
bin.1_scaffold_3157_7	bin.1	scaffold_3157	7	5976	6863	-1	C	K02034	cbol:CGC65_25515 ABC transporter permease; K02034	False	0.645	350.0	1.0199999999999997e-105												0	d__Bacteria;p__Firmicutes_A;c__Clostridia;o__Lachnospirales;f__Lachnospiraceae;g__Blautia_A;s__Blautia_A sp900066165	72.78
bin.1_scaffold_3157_8	bin.1	scaffold_3157	8	6860	7852	-1	A	K02033	cbol:CGC65_25520 ABC transporter permease; K02033	True	0.682	433.0	1.2999999999999998e-133												0	d__Bacteria;p__Firmicutes_A;c__Clostridia;o__Lachnospirales;f__Lachnospiraceae;g__Blautia_A;s__Blautia_A sp900066165	72.78
bin.1_scaffold_3157_9	bin.1	scaffold_3157	9	7928	9508	-1	A	K02035	lacy:A4V08_22680 ABC transporter substrate-binding protein; K02035	True	0.772	797.0	7.789999999999996e-256								Bacterial extracellular solute-binding proteins, family 5 Middle [PF00496.22]				0	d__Bacteria;p__Firmicutes_A;c__Clostridia;o__Lachnospirales;f__Lachnospiraceae;g__Blautia_A;s__Blautia_A sp900066165	72.78
bin.1_scaffold_3157_10	bin.1	scaffold_3157	10	10093	10854	-1	C		rob:CK5_00470 ATPase components of various ABC-type transport systems, contain duplicated ATPase	False	0.68	338.0	2.8099999999999995e-102								ABC transporter [PF00005.27]				0	d__Bacteria;p__Firmicutes_A;c__Clostridia;o__Lachnospirales;f__Lachnospiraceae;g__Blautia_A;s__Blautia_A sp900066165	72.78
bin.1_scaffold_3157_11	bin.1	scaffold_3157	11	10851	11645	-1	A		bhan:CGC63_14375 ABC transporter ATP-binding protein	True	0.726	378.0	7.029999999999999e-116								ABC transporter [PF00005.27]; Oligopeptide/dipeptide transporter, C-terminal region [PF08352.12]				0	d__Bacteria;p__Firmicutes_A;c__Clostridia;o__Lachnospirales;f__Lachnospiraceae;g__Blautia_A;s__Blautia_A sp900066165	72.78
bin.1_scaffold_3157_12	bin.1	scaffold_3157	12	11769	13307	-1	A	K02035	bhan:CGC63_14380 ABC transporter substrate-binding protein; K02035	True	0.7340000000000001	772.0	1.689999999999999e-247								Bacterial extracellular solute-binding proteins, family 5 Middle [PF00496.22]				0	d__Bacteria;p__Firmicutes_A;c__Clostridia;o__Lachnospirales;f__Lachnospiraceae;g__Blautia_A;s__Blautia_A sp900066165	72.78
bin.1_scaffold_3157_13	bin.1	scaffold_3157	13	13454	14443	-1	A	K02034	bfi:CIY_07070 ABC-type dipeptide/oligopeptide/nickel transport systems, permease components; K02034	True	0.735	391.0	2.759999999999999e-119												0	d__Bacteria;p__Firmicutes_A;c__Clostridia;o__Lachnospirales;f__Lachnospiraceae;g__Blautia_A;s__Blautia_A sp900066165	72.78
bin.1_scaffold_3157_14	bin.1	scaffold_3157	14	14440	15384	-1	A	K02033	bhan:CGC63_14390 ABC transporter permease; K02033	True	0.76	485.0	4.1599999999999985e-152												0	d__Bacteria;p__Firmicutes_A;c__Clostridia;o__Lachnospirales;f__Lachnospiraceae;g__Blautia_A;s__Blautia_A sp900066165	72.78
bin.1_scaffold_3157_15	bin.1	scaffold_3157	15	15470	15610	-1	E																		0	d__Bacteria;p__Firmicutes_A;c__Clostridia;o__Lachnospirales;f__Lachnospiraceae;g__Blautia_A;s__Blautia_A sp900066165	72.78
bin.1_scaffold_3157_16	bin.1	scaffold_3157	16	15613	16551	-1	C		rob:CK5_00420 Transcriptional regulator	False	0.5710000000000001	336.0	2.3899999999999994e-100								Bacterial regulatory helix-turn-helix protein, lysR family [PF00126.27]				0	d__Bacteria;p__Firmicutes_A;c__Clostridia;o__Lachnospirales;f__Lachnospiraceae;g__Blautia_A;s__Blautia_A sp900066165	72.78
bin.1_scaffold_3157_17	bin.1	scaffold_3157	17	16938	17798	1	C	K02424	srq:SR187_9555 amino acid ABC transporter substrate-binding protein; K02424	False	0.46399999999999997	225.0	1.6899999999999996e-62								Bacterial extracellular solute-binding proteins, family 3 [PF00497.20]; Ligated ion channel L-glutamate- and glycine-binding site [PF10613.9]				0	d__Bacteria;p__Firmicutes_A;c__Clostridia;o__Lachnospirales;f__Lachnospiraceae;g__Blautia_A;s__Blautia_A sp900066165	72.78
bin.1_scaffold_3157_18	bin.1	scaffold_3157	18	17869	18552	1	C	K10009	bpb:bpr_I1825 amino acid ABC transporter permease protein; K10009	False	0.728	325.0	2.0899999999999997e-98								Binding-protein-dependent transport system inner membrane component [PF00528.22]				0	d__Bacteria;p__Firmicutes_A;c__Clostridia;o__Lachnospirales;f__Lachnospiraceae;g__Blautia_A;s__Blautia_A sp900066165	72.78
bin.1_scaffold_3157_19	bin.1	scaffold_3157	19	18555	19052	1	C		pdh:B9T62_10675 hypothetical protein	False	0.446	134.0	4.4e-33												0	d__Bacteria;p__Firmicutes_A;c__Clostridia;o__Lachnospirales;f__Lachnospiraceae;g__Blautia_A;s__Blautia_A sp900066165	72.78
bin.1_scaffold_3157_20	bin.1	scaffold_3157	20	19019	19141	-1	E																		0	d__Bacteria;p__Firmicutes_A;c__Clostridia;o__Lachnospirales;f__Lachnospiraceae;g__Blautia_A;s__Blautia_A sp900066165	72.78
bin.1_scaffold_3228_1	bin.1	scaffold_3228	1	171	1859	-1	A	K07030	rob:CK5_26160 DAK2 domain fusion protein YloV; K07030	True	0.758	860.0	5.319999999999997e-277								Dihydroxyacetone kinase family [PF13684.6]; DAK2 domain [PF02734.17]				0	d__Bacteria;p__Firmicutes_A;c__Clostridia;o__Lachnospirales;f__Lachnospiraceae;g__Blautia_A;s__Blautia_A sp900066165	72.78
bin.1_scaffold_3228_2	bin.1	scaffold_3228	2	1878	2237	-1	C		rum:CK1_07670 Uncharacterized protein conserved in bacteria	False	0.884	221.0	2.0599999999999997e-64								Asp23 family, cell envelope-related function [PF03780.13]				0	d__Bacteria;p__Firmicutes_A;c__Clostridia;o__Lachnospirales;f__Lachnospiraceae;g__Blautia_A;s__Blautia_A sp900066165	72.78
bin.1_scaffold_3228_3	bin.1	scaffold_3228	3	2450	2635	1	C	K02902	bhan:CGC63_06700 rpmB; 50S ribosomal protein L28; K02902	False	0.9309999999999999	123.0	1.4e-31								Ribosomal L28 family [PF00830.19]				0	d__Bacteria;p__Firmicutes_A;c__Clostridia;o__Lachnospirales;f__Lachnospiraceae;g__Blautia_A;s__Blautia_A sp900066165	72.78
bin.1_scaffold_3228_4	bin.1	scaffold_3228	4	3131	3508	-1	C		rum:CK1_07620 Uncharacterized conserved protein	False	0.884	218.0	4.7199999999999994e-63								Sporulation protein YtfJ (Spore_YtfJ) [PF09579.10]				0	d__Bacteria;p__Firmicutes_A;c__Clostridia;o__Lachnospirales;f__Lachnospiraceae;g__Blautia_A;s__Blautia_A sp900066165	72.78
bin.1_scaffold_3228_5	bin.1	scaffold_3228	5	3511	4677	-1	C		blab:EYS05_15175 DUF2953 domain-containing protein	False	0.389	258.0	3.9799999999999993e-72												0	d__Bacteria;p__Firmicutes_A;c__Clostridia;o__Lachnospirales;f__Lachnospiraceae;g__Blautia_A;s__Blautia_A sp900066165	72.78
bin.1_scaffold_3228_6	bin.1	scaffold_3228	6	4682	4993	-1	C		rob:CK5_26100 hypothetical protein	False	0.628	130.0	6.850000000000001e-33												0	d__Bacteria;p__Firmicutes_A;c__Clostridia;o__Lachnospirales;f__Lachnospiraceae;g__Blautia_A;s__Blautia_A sp900066165	72.78
bin.1_scaffold_3228_7	bin.1	scaffold_3228	7	5309	5764	-1	C		rum:CK1_07580 ADP-ribose pyrophosphatase	False	0.884	280.0	3.4999999999999997e-84								NUDIX domain [PF00293.28]				0	d__Bacteria;p__Firmicutes_A;c__Clostridia;o__Lachnospirales;f__Lachnospiraceae;g__Blautia_A;s__Blautia_A sp900066165	72.78
bin.1_scaffold_3228_8	bin.1	scaffold_3228	8	5861	7294	-1	A	K05364	blab:EYS05_15160 penicillin-binding protein 2; K05364	True	0.777	749.0	2.9899999999999987e-240								Penicillin binding protein transpeptidase domain [PF00905.22]				0	d__Bacteria;p__Firmicutes_A;c__Clostridia;o__Lachnospirales;f__Lachnospiraceae;g__Blautia_A;s__Blautia_A sp900066165	72.78
bin.1_scaffold_3228_9	bin.1	scaffold_3228	9	7266	8639	-1	A		rum:CK1_07550 Bacterial cell division membrane protein	True	0.753	688.0	1.8699999999999994e-219								Cell cycle protein [PF01098.19]				0	d__Bacteria;p__Firmicutes_A;c__Clostridia;o__Lachnospirales;f__Lachnospiraceae;g__Blautia_A;s__Blautia_A sp900066165	72.78
bin.1_scaffold_3228_10	bin.1	scaffold_3228	10	8646	10853	-1	A	K08303	blab:EYS05_15150 U32 family peptidase; K08303	True	0.628	897.0	1.9799999999999988e-286	MER0221834	U32	MER0221834 - collagenase ({Salmonella}-type) (Clostridium saccharolyticum) [U32.003]#U32#{peptidase unit: 28-402}~source YP_003822436~	True	0.5539999999999999	397.0	1.769999999999999e-116	Peptidase family U32 [PF01136.19]; Collagenase [PF12392.8]				0	d__Bacteria;p__Firmicutes_A;c__Clostridia;o__Lachnospirales;f__Lachnospiraceae;g__Blautia_A;s__Blautia_A sp900066165	72.78
bin.1_scaffold_3228_11	bin.1	scaffold_3228	11	10997	11404	-1	C	K09888	rum:CK1_07500 cell division protein ZapA; K09888	False	0.769	214.0	1.7899999999999994e-61								Cell division protein ZapA [PF05164.13]				0	d__Bacteria;p__Firmicutes_A;c__Clostridia;o__Lachnospirales;f__Lachnospiraceae;g__Blautia_A;s__Blautia_A sp900066165	72.78
bin.1_scaffold_3228_12	bin.1	scaffold_3228	12	11445	11579	-1	E																		0	d__Bacteria;p__Firmicutes_A;c__Clostridia;o__Lachnospirales;f__Lachnospiraceae;g__Blautia_A;s__Blautia_A sp900066165	72.78
bin.1_scaffold_3228_13	bin.1	scaffold_3228	13	11652	12653	-1	A	K03551	rob:CK5_25740 Holliday junction DNA helicase, RuvB subunit; K03551	True	0.879	606.0	9.929999999999995e-194								Holliday junction DNA helicase RuvB P-loop domain [PF05496.12]; RuvB C-terminal winged helix domain [PF05491.13]; RuvB AAA lid domain [PF17864.1]; ATPase family associated with various cellular activities (AAA) [PF00004.29]; AAA domain (dynein-related subfamily) [PF07728.14]; ATPase family associated with various cellular activities (AAA) [PF07726.11]; Magnesium chelatase, subunit ChlI [PF01078.2…		sp|P04526|DPA44_BPT4 Sliding-clamp-loader gp44 subunit; XhXr	Xr;Xh	0	d__Bacteria;p__Firmicutes_A;c__Clostridia;o__Lachnospirales;f__Lachnospiraceae;g__Blautia_A;s__Blautia_A sp900066165	72.78
bin.1_scaffold_3228_14	bin.1	scaffold_3228	14	12743	13357	-1	C	K03550	rob:CK5_25730 Holliday junction DNA helicase subunit RuvA; K03550	False	0.6809999999999999	279.0	7.669999999999999e-83								RuvA N terminal domain [PF01330.21]; RuvA, C-terminal domain [PF07499.13]; Helix-hairpin-helix domain [PF14520.6]				0	d__Bacteria;p__Firmicutes_A;c__Clostridia;o__Lachnospirales;f__Lachnospiraceae;g__Blautia_A;s__Blautia_A sp900066165	72.78
bin.1_scaffold_3228_15	bin.1	scaffold_3228	15	13700	14869	-1	A		fpla:A4U99_08210 YibE/F family protein	True	0.682	501.0	5.419999999999998e-156								YibE/F-like protein [PF07907.11]				0	d__Bacteria;p__Firmicutes_A;c__Clostridia;o__Lachnospirales;f__Lachnospiraceae;g__Blautia_A;s__Blautia_A sp900066165	72.78
bin.1_scaffold_3228_16	bin.1	scaffold_3228	16	14991	16553	-1	A		fpla:A4U99_08215 serine/threonine protein phosphatase	True	0.721	754.0	3.3999999999999986e-241								Purple acid Phosphatase, N-terminal domain [PF16656.5]; Calcineurin-like phosphoesterase [PF00149.28]				0	d__Bacteria;p__Firmicutes_A;c__Clostridia;o__Lachnospirales;f__Lachnospiraceae;g__Blautia_A;s__Blautia_A sp900066165	72.78
bin.1_scaffold_3228_17	bin.1	scaffold_3228	17	16789	18075	-1	A		rto:RTO_11170 Predicted membrane protein	True	0.65	550.0	1.8199999999999994e-172								Putative ABC-transporter type IV [PF06541.11]				0	d__Bacteria;p__Firmicutes_A;c__Clostridia;o__Lachnospirales;f__Lachnospiraceae;g__Blautia_A;s__Blautia_A sp900066165	72.78
bin.1_scaffold_3228_18	bin.1	scaffold_3228	18	18386	18766	-1	C	K03616	blab:EYS05_15095 RnfABCDGE type electron transport complex subunit B; K03616	False	0.893	231.0	1.0699999999999997e-67								4Fe-4S dicluster domain [PF14697.6]; 4Fe-4S dicluster domain [PF13187.6]; 4Fe-4S dicluster domain [PF12838.7]; 4Fe-4S dicluster domain [PF13237.6]; 4Fe-4S dicluster domain [PF13247.6]; 4Fe-4S dicluster domain [PF13183.6]; 4Fe-4S binding domain [PF00037.27]; 4Fe-4S double cluster binding domain [PF13484.6]; 4Fe-4S dicluster domain [PF13534.6]; 4Fe-4S binding domain [PF12837.7]; 4Fe-4S dicluster do…				0	d__Bacteria;p__Firmicutes_A;c__Clostridia;o__Lachnospirales;f__Lachnospiraceae;g__Blautia_A;s__Blautia_A sp900066165	72.78
bin.1_scaffold_3329_1	bin.1	scaffold_3329	1	1	603	-1	A	K10254	blab:EYS05_09725 oleate hydratase; K10254	True	0.845	357.0	9.209999999999997e-110								MCRA family [PF06100.11]				0	d__Bacteria;p__Firmicutes_A;c__Clostridia;o__Lachnospirales;f__Lachnospiraceae;g__Blautia_A;s__Blautia_A sp900066165	72.78
bin.1_scaffold_3329_2	bin.1	scaffold_3329	2	963	1526	-1	C		rim:ROI_16910 transcriptional regulator	False	0.7490000000000001	285.0	4.2799999999999995e-85								Transcriptional regulator C-terminal region [PF14278.6]; Bacterial regulatory proteins, tetR family [PF00440.23]				0	d__Bacteria;p__Firmicutes_A;c__Clostridia;o__Lachnospirales;f__Lachnospiraceae;g__Blautia_A;s__Blautia_A sp900066165	72.78
bin.1_scaffold_3329_3	bin.1	scaffold_3329	3	1909	2460	1	C		rho:RHOM_13400 Bi-functional aminoacyl-tRNA synthetase, putative	False	0.77	283.0	1.2599999999999998e-84												0	d__Bacteria;p__Firmicutes_A;c__Clostridia;o__Lachnospirales;f__Lachnospiraceae;g__Blautia_A;s__Blautia_A sp900066165	72.78
bin.1_scaffold_3329_4	bin.1	scaffold_3329	4	2577	3596	-1	A	K23509	rho:RHOM_03570 monosaccharide ABC transporter membrane protein, CUT2 family; K23509	True	0.7390000000000001	509.0	1.0999999999999998e-159								Branched-chain amino acid transport system / permease component [PF02653.16]				0	d__Bacteria;p__Firmicutes_A;c__Clostridia;o__Lachnospirales;f__Lachnospiraceae;g__Blautia_A;s__Blautia_A sp900066165	72.78
bin.1_scaffold_3329_5	bin.1	scaffold_3329	5	3593	4654	-1	A	K23509	rix:RO1_23700 monosaccharide ABC transporter membrane protein, CUT2 family (TC 3.A.1.2.-); K23509	True	0.6859999999999999	474.0	2.189999999999999e-147								Branched-chain amino acid transport system / permease component [PF02653.16]				0	d__Bacteria;p__Firmicutes_A;c__Clostridia;o__Lachnospirales;f__Lachnospiraceae;g__Blautia_A;s__Blautia_A sp900066165	72.78
bin.1_scaffold_3329_6	bin.1	scaffold_3329	6	4654	6210	-1	A	K10820	rim:ROI_11800 monosaccharide ABC transporter ATP-binding protein, CUT2 family (TC 3.A.1.2.-); K10820	True	0.775	796.0	1.0199999999999994e-255								ABC transporter [PF00005.27]				0	d__Bacteria;p__Firmicutes_A;c__Clostridia;o__Lachnospirales;f__Lachnospiraceae;g__Blautia_A;s__Blautia_A sp900066165	72.78
bin.1_scaffold_3329_7	bin.1	scaffold_3329	7	6379	7362	-1	A	K23508	rix:RO1_23670 monosaccharide ABC transporter substrate-binding protein, CUT2 family (TC 3.A.1.2.-); K23508	True	0.598	357.0	1.9199999999999992e-107								Periplasmic binding protein domain [PF13407.6]; Periplasmic binding proteins and sugar binding domain of LacI family [PF00532.21]				0	d__Bacteria;p__Firmicutes_A;c__Clostridia;o__Lachnospirales;f__Lachnospiraceae;g__Blautia_A;s__Blautia_A sp900066165	72.78
bin.1_scaffold_3329_8	bin.1	scaffold_3329	8	8122	9270	1	C	K02103	esr:ES1_23380 Transcriptional regulators; K02103	False	0.311	178.0	3.77e-45								Periplasmic binding proteins and sugar binding domain of LacI family [PF00532.21]; Bacterial regulatory proteins, gntR family [PF00392.21]; Periplasmic binding protein-like domain [PF13377.6]				0	d__Bacteria;p__Firmicutes_A;c__Clostridia;o__Lachnospirales;f__Lachnospiraceae;g__Blautia_A;s__Blautia_A sp900066165	72.78
bin.1_scaffold_3329_9	bin.1	scaffold_3329	9	9280	10884	-1	A	K07720	rob:CK5_33000 Response regulator containing CheY-like receiver domain and AraC-type DNA-binding domain; K07720	True	0.449	436.0	4.439999999999998e-131								Response regulator receiver domain [PF00072.24]; Helix-turn-helix domain [PF12833.7]				0	d__Bacteria;p__Firmicutes_A;c__Clostridia;o__Lachnospirales;f__Lachnospiraceae;g__Blautia_A;s__Blautia_A sp900066165	72.78
bin.1_scaffold_3329_10	bin.1	scaffold_3329	10	10859	11887	-1	C	K23508	rho:RHOM_03580 LacI family transcriptional regulator; K23508	False	0.601	342.0	7.499999999999999e-102								Periplasmic binding protein domain [PF13407.6]				0	d__Bacteria;p__Firmicutes_A;c__Clostridia;o__Lachnospirales;f__Lachnospiraceae;g__Blautia_A;s__Blautia_A sp900066165	72.78
bin.1_scaffold_3329_11	bin.1	scaffold_3329	11	11884	13470	-1	A	K07718	rho:RHOM_03550 histidine kinase; K07718	True	0.431	363.0	4.1999999999999996e-106								Histidine kinase [PF06580.13]; Histidine kinase-, DNA gyrase B-, and HSP90-like ATPase [PF02518.26]; HAMP domain [PF00672.25]				0	d__Bacteria;p__Firmicutes_A;c__Clostridia;o__Lachnospirales;f__Lachnospiraceae;g__Blautia_A;s__Blautia_A sp900066165	72.78
bin.1_scaffold_3329_12	bin.1	scaffold_3329	12	13592	15604	-1	A	K07814	cct:CC1_03260 diguanylate cyclase (GGDEF) domain; K07814	True	0.64	806.0	2.9399999999999984e-256								Diguanylate cyclase, GGDEF domain [PF00990.21]; Response regulator receiver domain [PF00072.24]; HD domain [PF13487.6]; HD domain [PF01966.22]; HlyD membrane-fusion protein of T1SS [PF00529.20]		sp|Q5PLI4|DGCQ_SALPA Probable diguanylate cyclase DgcQ; Xh	Xh	0	d__Bacteria;p__Firmicutes_A;c__Clostridia;o__Lachnospirales;f__Lachnospiraceae;g__Blautia_A;s__Blautia_A sp900066165	72.78
bin.1_scaffold_3329_13	bin.1	scaffold_3329	13	15608	16336	-1	C	K07025	pdc:CDIF630_00332 putative hydrolase, HAD superfamily, subfamily IA; K07025	False	0.434	179.0	1.39e-47								Haloacid dehalogenase-like hydrolase [PF13419.6]; HAD-hyrolase-like [PF13242.6]; haloacid dehalogenase-like hydrolase [PF00702.26]				0	d__Bacteria;p__Firmicutes_A;c__Clostridia;o__Lachnospirales;f__Lachnospiraceae;g__Blautia_A;s__Blautia_A sp900066165	72.78
bin.1_scaffold_3329_14	bin.1	scaffold_3329	14	16696	18093	-1	A	K04771	rob:CK5_12590 Trypsin-like serine proteases, typically periplasmic, contain C-terminal PDZ domain; K04771	True	0.575	514.0	2.3199999999999994e-159	MER0206048	S01C	MER0206048 - subfamily S1C unassigned peptidases (Ruminococcus obeum) [S01.UPC]#S01C#{peptidase unit: 174-461}~source ZP_01964275~	True	0.6709999999999999	390.0	6.209999999999999e-118	Trypsin-like peptidase domain [PF13365.6]; PDZ domain [PF13180.6]				0	d__Bacteria;p__Firmicutes_A;c__Clostridia;o__Lachnospirales;f__Lachnospiraceae;g__Blautia_A;s__Blautia_A sp900066165	72.78
bin.1_scaffold_3585_1	bin.1	scaffold_3585	1	26	1990	-1	A	K03615	blab:EYS05_09065 rsxC; electron transport complex subunit RsxC; K03615	True	0.932	1279.0	0.0								Respiratory-chain NADH dehydrogenase 51 Kd subunit [PF01512.17]; RnfC Barrel sandwich hybrid domain [PF13375.6]; Methylene-tetrahydrofolate reductase C terminal [PF12225.8]; 4Fe-4S dicluster domain [PF13237.6]; 4Fe-4S dicluster domain [PF13183.6]; 4Fe-4S dicluster domain [PF13534.6]; 4Fe-4S dicluster domain [PF13187.6]; Na(+)-translocating NADH-quinone reductase subunit A (NQRA) [PF05896.11]; 4Fe…				0	d__Bacteria;p__Firmicutes_A;c__Clostridia;o__Lachnospirales;f__Lachnospiraceae;g__Blautia_A;s__Blautia_A sp900066165	72.78
bin.1_scaffold_3585_2	bin.1	scaffold_3585	2	2255	2764	1	C		rob:CK5_27710 hypothetical protein	False	0.325	76.0	5.280000000000001e-13												0	d__Bacteria;p__Firmicutes_A;c__Clostridia;o__Lachnospirales;f__Lachnospiraceae;g__Blautia_A;s__Blautia_A sp900066165	72.78
bin.1_scaffold_3585_3	bin.1	scaffold_3585	3	2796	3410	-1	C	K01515	rum:CK1_23990 ADP-ribose pyrophosphatase; K01515	False	0.792	331.0	8.869999999999998e-101								NUDIX domain [PF00293.28]				0	d__Bacteria;p__Firmicutes_A;c__Clostridia;o__Lachnospirales;f__Lachnospiraceae;g__Blautia_A;s__Blautia_A sp900066165	72.78
bin.1_scaffold_3585_4	bin.1	scaffold_3585	4	3644	4279	-1	A	K23675	blab:EYS05_08705 ECF transporter S component; K23675	True	0.812	354.0	1.0199999999999997e-108								ECF transporter, substrate-specific component [PF12822.7]				0	d__Bacteria;p__Firmicutes_A;c__Clostridia;o__Lachnospirales;f__Lachnospiraceae;g__Blautia_A;s__Blautia_A sp900066165	72.78
bin.1_scaffold_3585_5	bin.1	scaffold_3585	5	4675	5583	-1	A	K03442	rob:CK5_06210 Small-conductance mechanosensitive channel; K03442	True	0.644	366.0	4.749999999999999e-111								Mechanosensitive ion channel [PF00924.18]				0	d__Bacteria;p__Firmicutes_A;c__Clostridia;o__Lachnospirales;f__Lachnospiraceae;g__Blautia_A;s__Blautia_A sp900066165	72.78
bin.1_scaffold_3585_6	bin.1	scaffold_3585	6	5763	6026	-1	C		bprl:CL2_27570 Predicted membrane protein	False	0.6809999999999999	103.0	5.2699999999999994e-24								Protein of unknown function (DUF1294) [PF06961.13]				0	d__Bacteria;p__Firmicutes_A;c__Clostridia;o__Lachnospirales;f__Lachnospiraceae;g__Blautia_A;s__Blautia_A sp900066165	72.78
bin.1_scaffold_3585_7	bin.1	scaffold_3585	7	6137	8296	-1	A	K06959	rum:CK1_24100 Transcriptional accessory protein; K06959	True	0.812	1199.0	0.0								Tex-like protein N-terminal domain [PF09371.10]; Tex protein YqgF-like domain [PF16921.5]; HHH domain [PF17674.1]; S1 RNA binding domain [PF00575.23]; Helix-hairpin-helix motif [PF14635.6]; Helix-hairpin-helix motif [PF12836.7]; Holliday-junction resolvase-like of SPT6 [PF14639.6]				0	d__Bacteria;p__Firmicutes_A;c__Clostridia;o__Lachnospirales;f__Lachnospiraceae;g__Blautia_A;s__Blautia_A sp900066165	72.78
bin.1_scaffold_3585_8	bin.1	scaffold_3585	8	8327	9154	-1	C		rob:CK5_15840 Protein of unknown function (DUF975).	False	0.48	208.0	7.859999999999998e-57								Protein of unknown function (DUF975) [PF06161.11]				0	d__Bacteria;p__Firmicutes_A;c__Clostridia;o__Lachnospirales;f__Lachnospiraceae;g__Blautia_A;s__Blautia_A sp900066165	72.78
bin.1_scaffold_3585_9	bin.1	scaffold_3585	9	9317	10204	-1	A		coo:CCU_14110 EDD domain protein, DegV family	True	0.762	456.0	2.329999999999999e-142								Uncharacterised protein, DegV family COG1307 [PF02645.16]				0	d__Bacteria;p__Firmicutes_A;c__Clostridia;o__Lachnospirales;f__Lachnospiraceae;g__Blautia_A;s__Blautia_A sp900066165	72.78
bin.1_scaffold_3585_10	bin.1	scaffold_3585	10	10254	11465	-1	A		rob:CK5_15830 hypothetical protein	True	0.583	449.0	5.519999999999998e-138												0	d__Bacteria;p__Firmicutes_A;c__Clostridia;o__Lachnospirales;f__Lachnospiraceae;g__Blautia_A;s__Blautia_A sp900066165	72.78
bin.1_scaffold_3585_11	bin.1	scaffold_3585	11	11497	12705	-1	A	K00928	rob:CK5_15820 aspartate kinase, monofunctional class; K00928	True	0.845	703.0	7.229999999999996e-226								Amino acid kinase family [PF00696.28]; ACT domain [PF13840.6]; ACT domain [PF01842.25]				0	d__Bacteria;p__Firmicutes_A;c__Clostridia;o__Lachnospirales;f__Lachnospiraceae;g__Blautia_A;s__Blautia_A sp900066165	72.78
bin.1_scaffold_3585_12	bin.1	scaffold_3585	12	12802	14019	-1	A	K00003	blab:EYS05_08580 homoserine dehydrogenase; K00003	True	0.759	626.0	5.259999999999998e-199								Homoserine dehydrogenase [PF00742.19]; Homoserine dehydrogenase, NAD binding domain [PF03447.16]				0	d__Bacteria;p__Firmicutes_A;c__Clostridia;o__Lachnospirales;f__Lachnospiraceae;g__Blautia_A;s__Blautia_A sp900066165	72.78
bin.1_scaffold_3585_13	bin.1	scaffold_3585	13	14027	14479	-1	C	K06209	blab:EYS05_08575 ACT domain-containing protein; K06209	False	0.792	245.0	3.8699999999999994e-72								ACT domain [PF01842.25]				0	d__Bacteria;p__Firmicutes_A;c__Clostridia;o__Lachnospirales;f__Lachnospiraceae;g__Blautia_A;s__Blautia_A sp900066165	72.78
bin.1_scaffold_3585_14	bin.1	scaffold_3585	14	14604	15611	-1	A	K02836	rum:CK1_24270 bacterial peptide chain release factor 2 (bRF-2); K02836	True	0.897	619.0	4.5499999999999974e-198								PCRF domain [PF03462.18]; RF-1 domain [PF00472.20]		REFSEQ hypothetical protein; Xu	Xu	0	d__Bacteria;p__Firmicutes_A;c__Clostridia;o__Lachnospirales;f__Lachnospiraceae;g__Blautia_A;s__Blautia_A sp900066165	72.78
bin.1_scaffold_3585_15	bin.1	scaffold_3585	15	16074	16484	1	C		blab:EYS05_08600 NusG domain II-containing protein	False	0.58	139.0	1.5599999999999998e-35								NusG domain II [PF07009.11]				0	d__Bacteria;p__Firmicutes_A;c__Clostridia;o__Lachnospirales;f__Lachnospiraceae;g__Blautia_A;s__Blautia_A sp900066165	72.78
bin.1_scaffold_3585_16	bin.1	scaffold_3585	16	16488	16973	1	C	K00805	rob:CK5_15590 Predicted membrane protein; K00805	False	0.715	232.0	2.1599999999999998e-67								Heptaprenyl diphosphate synthase component I [PF07456.11]				0	d__Bacteria;p__Firmicutes_A;c__Clostridia;o__Lachnospirales;f__Lachnospiraceae;g__Blautia_A;s__Blautia_A sp900066165	72.78
bin.1_scaffold_3585_17	bin.1	scaffold_3585	17	17127	17255	1	E																		0	d__Bacteria;p__Firmicutes_A;c__Clostridia;o__Lachnospirales;f__Lachnospiraceae;g__Blautia_A;s__Blautia_A sp900066165	72.78
bin.1_scaffold_3702_1	bin.1	scaffold_3702	1	236	1015	-1	A	K03091	blab:EYS05_12530 sigG; RNA polymerase sporulation sigma factor SigG; K03091	True	0.8190000000000001	436.0	3.1299999999999988e-136								Sigma-70, region 4 [PF04545.16]; Sigma-70 region 3 [PF04539.16]; Sigma-70, region 4 [PF08281.12]		sp|P33658|RPSG_CLOAB RNA polymerase sigma-G factor; Xh	Xh	0	d__Bacteria;p__Firmicutes_A;c__Clostridia;o__Lachnospirales;f__Lachnospiraceae;g__Blautia_A;s__Blautia_A sp900066165	72.78
bin.1_scaffold_3702_2	bin.1	scaffold_3702	2	1160	1417	-1	C		rob:CK5_23250 sporulation protein, YlmC/YmxH family	False	0.754	131.0	8.19e-34								PRC-barrel domain [PF05239.16]				0	d__Bacteria;p__Firmicutes_A;c__Clostridia;o__Lachnospirales;f__Lachnospiraceae;g__Blautia_A;s__Blautia_A sp900066165	72.78
bin.1_scaffold_3702_3	bin.1	scaffold_3702	3	1619	2068	1	C	K07738	blab:EYS05_12540 nrdR; transcriptional repressor NrdR; K07738	False	0.823	255.0	1.8899999999999994e-75								ATP cone domain [PF03477.16]				0	d__Bacteria;p__Firmicutes_A;c__Clostridia;o__Lachnospirales;f__Lachnospiraceae;g__Blautia_A;s__Blautia_A sp900066165	72.78
bin.1_scaffold_3702_4	bin.1	scaffold_3702	4	2180	3514	-1	A	K00262	rum:CK1_01540 Glutamate dehydrogenase/leucine dehydrogenase; K00262	True	0.912	846.0	2.0899999999999987e-274								Glutamate/Leucine/Phenylalanine/Valine dehydrogenase [PF00208.21]; Glu/Leu/Phe/Val dehydrogenase, dimerisation domain [PF02812.18]				0	d__Bacteria;p__Firmicutes_A;c__Clostridia;o__Lachnospirales;f__Lachnospiraceae;g__Blautia_A;s__Blautia_A sp900066165	72.78
bin.1_scaffold_3702_5	bin.1	scaffold_3702	5	3756	4973	1	A	K14260	rum:CK1_01550 Aspartate/tyrosine/aromatic aminotransferase; K14260	True	0.9279999999999999	787.0	6.039999999999997e-255								Aminotransferase class I and II [PF00155.21]; DegT/DnrJ/EryC1/StrS aminotransferase family [PF01041.17]; Cys/Met metabolism PLP-dependent enzyme [PF01053.20]; Beta-eliminating lyase [PF01212.21]				0	d__Bacteria;p__Firmicutes_A;c__Clostridia;o__Lachnospirales;f__Lachnospiraceae;g__Blautia_A;s__Blautia_A sp900066165	72.78
bin.1_scaffold_3702_6	bin.1	scaffold_3702	6	5114	6478	1	A	K01647	rob:CK5_23290 Citrate synthase; K01647	True	0.851	799.0	4.559999999999998e-258								Citrate synthase, C-terminal domain [PF00285.21]				0	d__Bacteria;p__Firmicutes_A;c__Clostridia;o__Lachnospirales;f__Lachnospiraceae;g__Blautia_A;s__Blautia_A sp900066165	72.78
bin.1_scaffold_3702_7	bin.1	scaffold_3702	7	6481	7341	1	C		rto:RTO_26950 Predicted esterase of the alpha-beta hydrolase superfamily	False	0.5720000000000001	313.0	6.6099999999999985e-93								Patatin-like phospholipase [PF01734.22]				0	d__Bacteria;p__Firmicutes_A;c__Clostridia;o__Lachnospirales;f__Lachnospiraceae;g__Blautia_A;s__Blautia_A sp900066165	72.78
bin.1_scaffold_3702_8	bin.1	scaffold_3702	8	7498	8001	1	C	K07015	rob:CK5_23300 HAD superfamily (subfamily IIIA) phosphatase, TIGR01668; K07015	False	0.75	252.0	5.4799999999999986e-74								Mitochondrial PGP phosphatase [PF09419.10]; Haloacid dehalogenase-like hydrolase [PF13419.6]; HAD-hyrolase-like [PF13242.6]; haloacid dehalogenase-like hydrolase [PF00702.26]				0	d__Bacteria;p__Firmicutes_A;c__Clostridia;o__Lachnospirales;f__Lachnospiraceae;g__Blautia_A;s__Blautia_A sp900066165	72.78
bin.1_scaffold_3702_9	bin.1	scaffold_3702	9	7998	8501	1	C	K00891	rum:CK1_01580 shikimate kinase; K00891	False	0.741	253.0	2.1299999999999995e-74								Shikimate kinase [PF01202.22]; AAA domain [PF13671.6]				0	d__Bacteria;p__Firmicutes_A;c__Clostridia;o__Lachnospirales;f__Lachnospiraceae;g__Blautia_A;s__Blautia_A sp900066165	72.78
bin.1_scaffold_3702_10	bin.1	scaffold_3702	10	8638	9195	1	A	K02356	rum:CK1_01590 translation elongation factor P (EF-P); K02356	True	0.919	358.0	1.7599999999999994e-110								Elongation factor P, C-terminal [PF09285.11]; Elongation factor P (EF-P) KOW-like domain [PF08207.12]; Elongation factor P (EF-P) OB domain [PF01132.20]				0	d__Bacteria;p__Firmicutes_A;c__Clostridia;o__Lachnospirales;f__Lachnospiraceae;g__Blautia_A;s__Blautia_A sp900066165	72.78
bin.1_scaffold_3702_11	bin.1	scaffold_3702	11	9443	10450	1	A		rob:CK5_23330 Predicted oxidoreductases of the aldo/keto reductase family	True	0.826	571.0	1.6399999999999992e-181								Aldo/keto reductase family [PF00248.21]; 4Fe-4S dicluster domain [PF13534.6]				0	d__Bacteria;p__Firmicutes_A;c__Clostridia;o__Lachnospirales;f__Lachnospiraceae;g__Blautia_A;s__Blautia_A sp900066165	72.78
bin.1_scaffold_3702_12	bin.1	scaffold_3702	12	10671	11660	1	A	K07335	cct:CC1_00110 Uncharacterized ABC-type transport system, periplasmic component/surface lipoprotein; K07335	True	0.835	522.0	1.1399999999999996e-164								ABC transporter substrate-binding protein PnrA-like [PF02608.14]				0	d__Bacteria;p__Firmicutes_A;c__Clostridia;o__Lachnospirales;f__Lachnospiraceae;g__Blautia_A;s__Blautia_A sp900066165	72.78
bin.1_scaffold_3702_13	bin.1	scaffold_3702	13	11855	13381	1	A	K23537	cct:CC1_00120 ABC-type uncharacterized transport systems, ATPase components; K23537	True	0.805	840.0	4.3899999999999976e-271								ABC transporter [PF00005.27]				0	d__Bacteria;p__Firmicutes_A;c__Clostridia;o__Lachnospirales;f__Lachnospiraceae;g__Blautia_A;s__Blautia_A sp900066165	72.78
bin.1_scaffold_3702_14	bin.1	scaffold_3702	14	13381	14433	1	A	K23535	cct:CC1_00130 ABC-type uncharacterized transport system, permease component; K23535	True	0.777	558.0	1.4499999999999995e-176												0	d__Bacteria;p__Firmicutes_A;c__Clostridia;o__Lachnospirales;f__Lachnospiraceae;g__Blautia_A;s__Blautia_A sp900066165	72.78
bin.1_scaffold_3702_15	bin.1	scaffold_3702	15	14433	15374	1	A	K23536	cct:CC1_00140 Uncharacterized ABC-type transport system, permease component; K23536	True	0.848	550.0	1.0599999999999997e-174								Branched-chain amino acid transport system / permease component [PF02653.16]				0	d__Bacteria;p__Firmicutes_A;c__Clostridia;o__Lachnospirales;f__Lachnospiraceae;g__Blautia_A;s__Blautia_A sp900066165	72.78
bin.1_scaffold_3702_16	bin.1	scaffold_3702	16	15383	16138	1	C		dmi:Desmer_2269 putative transcriptional regulator	False	0.48700000000000004	233.0	7.899999999999999e-66								MerR HTH family regulatory protein [PF13411.6]; MerR family regulatory protein [PF00376.23]; GyrI-like small molecule binding domain [PF06445.15]				0	d__Bacteria;p__Firmicutes_A;c__Clostridia;o__Lachnospirales;f__Lachnospiraceae;g__Blautia_A;s__Blautia_A sp900066165	72.78
bin.1_scaffold_3702_17	bin.1	scaffold_3702	17	16195	16890	1	A	K01487	cct:CC1_00160 Cytosine deaminase and related metal-dependent hydrolases; K01487	True	0.8170000000000001	392.0	2.53e-121	MER0501776	M38	MER0501776 - family M38 unassigned peptidases (Coprococcus catus) [M38.UPW]#M38#{peptidase unit: 64-319}~source YP_007768405~	False	0.866	315.0	3.1199999999999995e-96	Amidohydrolase family [PF01979.20]				0	d__Bacteria;p__Firmicutes_A;c__Clostridia;o__Lachnospirales;f__Lachnospiraceae;g__Blautia_A;s__Blautia_A sp900066165	72.78
bin.1_scaffold_3805_1	bin.1	scaffold_3805	1	2	238	1	C	K07112	abao:BEQ56_07160 hypothetical protein; K07112	False	0.7509999999999999	117.0	5.21e-29												0	d__Bacteria;p__Firmicutes_A;c__Clostridia;o__Lachnospirales;f__Lachnospiraceae;g__Blautia_A;s__Blautia_A sp900066165	72.78
bin.1_scaffold_3805_2	bin.1	scaffold_3805	2	330	536	1	C		gfe:Gferi_12660 hypothetical protein	False	0.652	91.0	5.38e-20								Sulfurtransferase TusA [PF01206.17]				0	d__Bacteria;p__Firmicutes_A;c__Clostridia;o__Lachnospirales;f__Lachnospiraceae;g__Blautia_A;s__Blautia_A sp900066165	72.78
bin.1_scaffold_3805_3	bin.1	scaffold_3805	3	536	778	1	C		mhg:MHY_13810 Protein of unknown function (DUF3343).	False	0.62	84.0	1.54e-17								Protein of unknown function (DUF3343) [PF11823.8]				0	d__Bacteria;p__Firmicutes_A;c__Clostridia;o__Lachnospirales;f__Lachnospiraceae;g__Blautia_A;s__Blautia_A sp900066165	72.78
bin.1_scaffold_3805_4	bin.1	scaffold_3805	4	810	1448	1	C		bpro:PMF13cell1_02689 hypothetical protein	False	0.46399999999999997	176.0	7.22e-47								Domain of unknown function (DUF3786) [PF12654.7]				0	d__Bacteria;p__Firmicutes_A;c__Clostridia;o__Lachnospirales;f__Lachnospiraceae;g__Blautia_A;s__Blautia_A sp900066165	72.78
bin.1_scaffold_3805_5	bin.1	scaffold_3805	5	1710	2477	1	A	K02003	rob:CK5_12540 ABC-type antimicrobial peptide transport system, ATPase component; K02003	True	0.833	440.0	1.5299999999999995e-137								ABC transporter [PF00005.27]				0	d__Bacteria;p__Firmicutes_A;c__Clostridia;o__Lachnospirales;f__Lachnospiraceae;g__Blautia_A;s__Blautia_A sp900066165	72.78
bin.1_scaffold_3805_6	bin.1	scaffold_3805	6	2470	4491	1	A	K02004	rob:CK5_12530 Predicted permease.; K02004	True	0.486	602.0	6.1099999999999995e-186												0	d__Bacteria;p__Firmicutes_A;c__Clostridia;o__Lachnospirales;f__Lachnospiraceae;g__Blautia_A;s__Blautia_A sp900066165	72.78
bin.1_scaffold_3805_7	bin.1	scaffold_3805	7	4613	5338	1	A		rum:CK1_22930 Predicted branched-chain amino acid permease (azaleucine resistance)	True	0.7170000000000001	349.0	1.7699999999999995e-106								AzlC protein [PF03591.14]				0	d__Bacteria;p__Firmicutes_A;c__Clostridia;o__Lachnospirales;f__Lachnospiraceae;g__Blautia_A;s__Blautia_A sp900066165	72.78
bin.1_scaffold_3805_8	bin.1	scaffold_3805	8	5328	5645	1	C		blab:EYS05_09265 AzlD domain-containing protein	False	0.732	155.0	1.22e-41								Branched-chain amino acid transport protein (AzlD) [PF05437.12]				0	d__Bacteria;p__Firmicutes_A;c__Clostridia;o__Lachnospirales;f__Lachnospiraceae;g__Blautia_A;s__Blautia_A sp900066165	72.78
bin.1_scaffold_3805_9	bin.1	scaffold_3805	9	5689	6543	-1	A	K01778	rum:CK1_22910 diaminopimelate epimerase; K01778	True	0.851	502.0	1.8899999999999993e-158								Diaminopimelate epimerase [PF01678.19]				0	d__Bacteria;p__Firmicutes_A;c__Clostridia;o__Lachnospirales;f__Lachnospiraceae;g__Blautia_A;s__Blautia_A sp900066165	72.78
bin.1_scaffold_3805_10	bin.1	scaffold_3805	10	6880	7659	1	C		byl:A4V09_03955 amino acid ABC transporter substrate-binding protein	False	0.6629999999999999	341.0	4.049999999999999e-103								Bacterial extracellular solute-binding proteins, family 3 [PF00497.20]; Ligated ion channel L-glutamate- and glycine-binding site [PF10613.9]				0	d__Bacteria;p__Firmicutes_A;c__Clostridia;o__Lachnospirales;f__Lachnospiraceae;g__Blautia_A;s__Blautia_A sp900066165	72.78
bin.1_scaffold_3805_11	bin.1	scaffold_3805	11	7901	8593	1	C	K17077	byl:A4V09_03960 amino acid ABC transporter permease; K17077	False	0.769	348.0	2.759999999999999e-106								Binding-protein-dependent transport system inner membrane component [PF00528.22]				0	d__Bacteria;p__Firmicutes_A;c__Clostridia;o__Lachnospirales;f__Lachnospiraceae;g__Blautia_A;s__Blautia_A sp900066165	72.78
bin.1_scaffold_3805_12	bin.1	scaffold_3805	12	8583	9329	1	A	K02028	byl:A4V09_03965 glnQ; glutamine ABC transporter ATP-binding protein; K02028	True	0.8370000000000001	422.0	2.1899999999999991e-131								ABC transporter [PF00005.27]; RecF/RecN/SMC N terminal domain [PF02463.19]; AAA domain, putative AbiEii toxin, Type IV TA system [PF13304.6]; AAA ATPase domain [PF13175.6]				0	d__Bacteria;p__Firmicutes_A;c__Clostridia;o__Lachnospirales;f__Lachnospiraceae;g__Blautia_A;s__Blautia_A sp900066165	72.78
bin.1_scaffold_3805_13	bin.1	scaffold_3805	13	9416	9763	-1	C		blab:EYS05_09290 CBS domain-containing protein	False	0.8	186.0	2.7899999999999998e-52								CBS domain [PF00571.28]				0	d__Bacteria;p__Firmicutes_A;c__Clostridia;o__Lachnospirales;f__Lachnospiraceae;g__Blautia_A;s__Blautia_A sp900066165	72.78
bin.1_scaffold_3805_14	bin.1	scaffold_3805	14	9847	10854	-1	A	K01914	rob:CK5_17230 aspartate--ammonia ligase, AsnA-type; K01914	True	0.907	636.0	4.339999999999998e-204								Aspartate-ammonia ligase [PF03590.15]; tRNA synthetases class II (D, K and N) [PF00152.20]				0	d__Bacteria;p__Firmicutes_A;c__Clostridia;o__Lachnospirales;f__Lachnospiraceae;g__Blautia_A;s__Blautia_A sp900066165	72.78
bin.1_scaffold_3805_15	bin.1	scaffold_3805	15	11111	12007	1	C		rob:CK5_17240 hypothetical protein	False	0.268	105.0	2.2100000000000003e-21												0	d__Bacteria;p__Firmicutes_A;c__Clostridia;o__Lachnospirales;f__Lachnospiraceae;g__Blautia_A;s__Blautia_A sp900066165	72.78
bin.1_scaffold_3805_16	bin.1	scaffold_3805	16	12256	13188	-1	A	K00926	rum:CK1_22800 Carbamate kinase; K00926	True	0.782	497.0	3.7499999999999993e-156								Amino acid kinase family [PF00696.28]				0	d__Bacteria;p__Firmicutes_A;c__Clostridia;o__Lachnospirales;f__Lachnospiraceae;g__Blautia_A;s__Blautia_A sp900066165	72.78
bin.1_scaffold_3805_17	bin.1	scaffold_3805	17	13880	15523	1	C		rum:CK1_22790 conserved repeat domain	False	0.321	223.0	2.05e-58												0	d__Bacteria;p__Firmicutes_A;c__Clostridia;o__Lachnospirales;f__Lachnospiraceae;g__Blautia_A;s__Blautia_A sp900066165	72.78
bin.1_scaffold_3805_18	bin.1	scaffold_3805	18	15759	16511	1	A	K01928	blab:EYS05_09320 UDP-N-acetylmuramoyl-L-alanyl-D-glutamate--2,6-diaminopimelate ligase; K01928	True	0.883	463.0	1.3899999999999997e-145								Mur ligase middle domain [PF08245.12]; Mur ligase family, catalytic domain [PF01225.25]				0	d__Bacteria;p__Firmicutes_A;c__Clostridia;o__Lachnospirales;f__Lachnospiraceae;g__Blautia_A;s__Blautia_A sp900066165	72.78
bin.1_scaffold_3824_1	bin.1	scaffold_3824	1	1	1521	-1	A		cthd:CDO33_18065 hypothetical protein	True	0.617	602.0	6.819999999999998e-189								alpha-L-rhamnosidase [PF17132.4]	GH106 alpha-L-rhamnosidase (EC 3.2.1.40); rhamnogalacturonan alpha-L-rhamnohydrolase (EC 3.2.1.174) [GH106]			0	d__Bacteria;p__Firmicutes_A;c__Clostridia;o__Lachnospirales;f__Lachnospiraceae;g__Blautia_A;s__Blautia_A sp900066165	72.78
bin.1_scaffold_3824_2	bin.1	scaffold_3824	2	1505	4051	-1	A		nso:NIASO_20020 alpha-L-rhamnosidase	True	0.41600000000000004	628.0	6.489999999999998e-192								Bacterial alpha-L-rhamnosidase 6 hairpin glycosidase domain [PF17389.2]; Alpha-L-rhamnosidase N-terminal domain [PF08531.10]; Bacterial alpha-L-rhamnosidase concanavalin-like domain [PF05592.11]; Bacterial alpha-L-rhamnosidase C-terminal domain [PF17390.2]; Amylo-alpha-1,6-glucosidase [PF06202.14]	GH78 alpha-L-rhamnosidase (EC 3.2.1.40); rhamnogalacturonan alpha-L-rhamnohydrolase (EC 3.2.1.174); L-Rhap-alpha-1,3-D-Apif -specific alpha-1,3-L-rhamnosidase (EC 3.2.1.-) [GH78]; CBM67 Fujimoto et al. [PMID : 23486481] disclosed the L-rhamnose binding activity and 3-D structure of the CBM67 of Streptomyces avermitilis alpha-L-rhamnosidase (SaRha78A); [CBM67]			0	d__Bacteria;p__Firmicutes_A;c__Clostridia;o__Lachnospirales;f__Lachnospiraceae;g__Blautia_A;s__Blautia_A sp900066165	72.78
bin.1_scaffold_3824_3	bin.1	scaffold_3824	3	4256	5965	-1	C	K17318	cthd:CDO33_09690 ABC transporter substrate-binding protein; K17318	False	0.273	192.0	9.96e-48								Bacterial extracellular solute-binding protein [PF01547.25]; Bacterial extracellular solute-binding protein [PF13416.6]				0	d__Bacteria;p__Firmicutes_A;c__Clostridia;o__Lachnospirales;f__Lachnospiraceae;g__Blautia_A;s__Blautia_A sp900066165	72.78
bin.1_scaffold_3824_4	bin.1	scaffold_3824	4	6064	6969	-1	C	K17320	pjd:Pjdr2_0520 binding-protein-dependent transport systems inner membrane component; K17320	False	0.528	290.0	7.439999999999998e-85								Binding-protein-dependent transport system inner membrane component [PF00528.22]				0	d__Bacteria;p__Firmicutes_A;c__Clostridia;o__Lachnospirales;f__Lachnospiraceae;g__Blautia_A;s__Blautia_A sp900066165	72.78
bin.1_scaffold_3824_5	bin.1	scaffold_3824	5	6982	7938	-1	C	K17319	pjd:Pjdr2_0521 binding-protein-dependent transport systems inner membrane component; K17319	False	0.512	284.0	2.2499999999999996e-82								Binding-protein-dependent transport system inner membrane component [PF00528.22]				0	d__Bacteria;p__Firmicutes_A;c__Clostridia;o__Lachnospirales;f__Lachnospiraceae;g__Blautia_A;s__Blautia_A sp900066165	72.78
bin.1_scaffold_3824_6	bin.1	scaffold_3824	6	8160	10028	1	C	K07718	paen:P40081_28115 hypothetical protein; K07718	False	0.294	266.0	5.089999999999999e-72								Histidine kinase [PF06580.13]				0	d__Bacteria;p__Firmicutes_A;c__Clostridia;o__Lachnospirales;f__Lachnospiraceae;g__Blautia_A;s__Blautia_A sp900066165	72.78
bin.1_scaffold_3824_7	bin.1	scaffold_3824	7	10043	10822	1	C		pgm:PGRAT_23580 hypothetical protein	False	0.36	152.0	6.029999999999999e-38								Helix-turn-helix domain [PF12833.7]; Response regulator receiver domain [PF00072.24]; Bacterial regulatory helix-turn-helix proteins, AraC family [PF00165.23]				0	d__Bacteria;p__Firmicutes_A;c__Clostridia;o__Lachnospirales;f__Lachnospiraceae;g__Blautia_A;s__Blautia_A sp900066165	72.78
bin.1_scaffold_3824_8	bin.1	scaffold_3824	8	10815	12467	1	C	K17318	cohn:KCTCHS21_13150 sugar ABC transporter substrate-binding protein; K17318	False	0.37200000000000005	327.0	2.3099999999999997e-93												0	d__Bacteria;p__Firmicutes_A;c__Clostridia;o__Lachnospirales;f__Lachnospiraceae;g__Blautia_A;s__Blautia_A sp900066165	72.78
bin.1_scaffold_3824_9	bin.1	scaffold_3824	9	12538	13965	-1	A	K01206	thq:T2812B_08695 alpha-L-fucosidase; K01206	True	0.5870000000000001	535.0	3.909999999999999e-166								Alpha-L-fucosidase [PF01120.17]; Alpha-L-fucosidase C-terminal domain [PF16757.5]	GH29 alpha-L-fucosidase (EC 3.2.1.51); alpha-1,3/1,4-L-fucosidase (EC 3.2.1.111) [GH29]			0	d__Bacteria;p__Firmicutes_A;c__Clostridia;o__Lachnospirales;f__Lachnospiraceae;g__Blautia_A;s__Blautia_A sp900066165	72.78
bin.1_scaffold_3824_10	bin.1	scaffold_3824	10	14032	15462	-1	C	K05970	cohn:KCTCHS21_47650 hypothetical protein; K05970	False	0.41100000000000003	340.0	6.349999999999999e-99								Carbohydrate esterase, sialic acid-specific acetylesterase [PF03629.18]				0	d__Bacteria;p__Firmicutes_A;c__Clostridia;o__Lachnospirales;f__Lachnospiraceae;g__Blautia_A;s__Blautia_A sp900066165	72.78
bin.1_scaffold_3824_11	bin.1	scaffold_3824	11	15819	16430	-1	C	K00864	cbol:CGC65_06875 glycerol kinase GlpK; K00864	False	0.6859999999999999	276.0	9.129999999999998e-82								FGGY family of carbohydrate kinases, C-terminal domain [PF02782.16]				0	d__Bacteria;p__Firmicutes_A;c__Clostridia;o__Lachnospirales;f__Lachnospiraceae;g__Blautia_A;s__Blautia_A sp900066165	72.78
bin.1_scaffold_3837_1	bin.1	scaffold_3837	1	1	1287	-1	D														PT repeat [PF04886.12]				0	d__Bacteria;p__Firmicutes_A;c__Clostridia;o__Lachnospirales;f__Lachnospiraceae;g__Blautia_A;s__Blautia_A sp900066165	72.78
bin.1_scaffold_3837_2	bin.1	scaffold_3837	2	1813	3324	1	C		dgi:Desgi_3236 transposase	False	0.258	206.0	4.569999999999999e-53												0	d__Bacteria;p__Firmicutes_A;c__Clostridia;o__Lachnospirales;f__Lachnospiraceae;g__Blautia_A;s__Blautia_A sp900066165	72.78
bin.1_scaffold_3837_3	bin.1	scaffold_3837	3	3379	3972	-1	C		rum:CK1_18920 hypothetical protein	False	0.632	242.0	5.659999999999999e-70												0	d__Bacteria;p__Firmicutes_A;c__Clostridia;o__Lachnospirales;f__Lachnospiraceae;g__Blautia_A;s__Blautia_A sp900066165	72.78
bin.1_scaffold_3837_4	bin.1	scaffold_3837	4	3984	5171	-1	A	K01854	cthd:CDO33_01190 glf; UDP-galactopyranose mutase; K01854	True	0.78	581.0	9.409999999999997e-184								UDP-galactopyranose mutase [PF03275.13]; NAD(P)-binding Rossmann-like domain [PF13450.6]; Flavin containing amine oxidoreductase [PF01593.24]		sp|P37747|GLF_ECOLI UDP-galactopyranose mutase; Xh	Xh	0	d__Bacteria;p__Firmicutes_A;c__Clostridia;o__Lachnospirales;f__Lachnospiraceae;g__Blautia_A;s__Blautia_A sp900066165	72.78
bin.1_scaffold_3837_5	bin.1	scaffold_3837	5	5331	6866	-1	A	K11928	bpro:PMF13cell1_01751 putP; High-affinity proline transporter PutP; K11928	True	0.741	754.0	3.1299999999999984e-241								Sodium:solute symporter family [PF00474.17]				0	d__Bacteria;p__Firmicutes_A;c__Clostridia;o__Lachnospirales;f__Lachnospiraceae;g__Blautia_A;s__Blautia_A sp900066165	72.78
bin.1_scaffold_3837_6	bin.1	scaffold_3837	6	7021	7566	-1	C		rob:CK5_29720 hypothetical protein	False	0.8640000000000001	291.0	2.8599999999999995e-87												0	d__Bacteria;p__Firmicutes_A;c__Clostridia;o__Lachnospirales;f__Lachnospiraceae;g__Blautia_A;s__Blautia_A sp900066165	72.78
bin.1_scaffold_3837_7	bin.1	scaffold_3837	7	7544	9646	-1	A	K01214	blab:EYS05_00360 Type II secretory pathway, pullulanase PulA and related glycosidase; K01214	True	0.643	774.0	8.329999999999997e-245									GH13 alpha-amylase (EC 3.2.1.1); pullulanase (EC 3.2.1.41); cyclomaltodextrin glucanotransferase (EC 2.4.1.19); cyclomaltodextrinase (EC 3.2.1.54); trehalose-6-phosphate hydrolase (EC 3.2.1.93); oligo-alpha-glucosidase (EC 3.2.1.10); maltogenic amylase (EC 3.2.1.133); neopullulanase (EC 3.2.1.135); alpha-glucosidase (EC 3.2.1.20); maltotetraose-forming alpha-amylase (EC 3.2.1.60); isoamylase (EC …			0	d__Bacteria;p__Firmicutes_A;c__Clostridia;o__Lachnospirales;f__Lachnospiraceae;g__Blautia_A;s__Blautia_A sp900066165	72.78
bin.1_scaffold_3837_8	bin.1	scaffold_3837	8	9728	10576	-1	A	K01142	rum:CK1_18890 exodeoxyribonuclease III; K01142	True	0.9209999999999999	482.0	1.6499999999999996e-151								Endonuclease/Exonuclease/phosphatase family [PF03372.23]		sp|P43138|APEX1_RAT DNA-(apurinic or apyrimidinic site) lyase; XhXr	Xr;Xh	0	d__Bacteria;p__Firmicutes_A;c__Clostridia;o__Lachnospirales;f__Lachnospiraceae;g__Blautia_A;s__Blautia_A sp900066165	72.78
bin.1_scaffold_3837_9	bin.1	scaffold_3837	9	10827	11222	1	C		rob:CK5_29750 Protein of unknown function (DUF1292).	False	0.6809999999999999	160.0	6.7e-43								Protein of unknown function (DUF1292) [PF06949.11]				0	d__Bacteria;p__Firmicutes_A;c__Clostridia;o__Lachnospirales;f__Lachnospiraceae;g__Blautia_A;s__Blautia_A sp900066165	72.78
bin.1_scaffold_3837_10	bin.1	scaffold_3837	10	11072	11497	-1	E																		0	d__Bacteria;p__Firmicutes_A;c__Clostridia;o__Lachnospirales;f__Lachnospiraceae;g__Blautia_A;s__Blautia_A sp900066165	72.78
bin.1_scaffold_3837_11	bin.1	scaffold_3837	11	11503	12015	-1	C	K01520	rum:CK1_18870 deoxyuridine 5'-triphosphate nucleotidohydrolase; K01520	False	0.7929999999999999	278.0	4.149999999999999e-83								dUTPase [PF00692.19]				0	d__Bacteria;p__Firmicutes_A;c__Clostridia;o__Lachnospirales;f__Lachnospiraceae;g__Blautia_A;s__Blautia_A sp900066165	72.78
bin.1_scaffold_3837_12	bin.1	scaffold_3837	12	12157	14253	-1	A	K00962	blab:EYS05_00385 polyribonucleotide nucleotidyltransferase; K00962	True	0.895	1301.0	0.0								3' exoribonuclease family, domain 1 [PF01138.21]; S1 RNA binding domain [PF00575.23]; Polyribonucleotide nucleotidyltransferase, RNA binding domain [PF03726.14]; 3' exoribonuclease family, domain 2 [PF03725.15]; KH domain [PF00013.29]				0	d__Bacteria;p__Firmicutes_A;c__Clostridia;o__Lachnospirales;f__Lachnospiraceae;g__Blautia_A;s__Blautia_A sp900066165	72.78
bin.1_scaffold_3837_13	bin.1	scaffold_3837	13	14625	14891	-1	C	K02956	rob:CK5_29790 SSU ribosomal protein S15P; K02956	False	0.898	167.0	2.94e-46								Ribosomal protein S15 [PF00312.22]				0	d__Bacteria;p__Firmicutes_A;c__Clostridia;o__Lachnospirales;f__Lachnospiraceae;g__Blautia_A;s__Blautia_A sp900066165	72.78
bin.1_scaffold_3837_14	bin.1	scaffold_3837	14	15104	16003	-1	A	K11753	blab:EYS05_00395 bifunctional riboflavin kinase/FAD synthetase; K11753	True	0.691	415.0	6.409999999999998e-128								FAD synthetase [PF06574.12]; Riboflavin kinase [PF01687.17]; Cytidylyltransferase-like [PF01467.26]				0	d__Bacteria;p__Firmicutes_A;c__Clostridia;o__Lachnospirales;f__Lachnospiraceae;g__Blautia_A;s__Blautia_A sp900066165	72.78
bin.1_scaffold_3837_15	bin.1	scaffold_3837	15	16076	16369	-1	C	K03177	blab:EYS05_00400 truB; tRNA pseudouridine(55) synthase TruB; K03177	False	0.5529999999999999	104.0	4.4600000000000006e-24								Pseudouridine synthase II TruB, C-terminal [PF09157.11]				0	d__Bacteria;p__Firmicutes_A;c__Clostridia;o__Lachnospirales;f__Lachnospiraceae;g__Blautia_A;s__Blautia_A sp900066165	72.78
bin.1_scaffold_3871_1	bin.1	scaffold_3871	1	3	452	1	C		blm:BLLJ_0370 conserved hypothetical protein	False	0.344	80.0	8.679999999999999e-15								Polysaccharide pyruvyl transferase [PF04230.13]				0	d__Bacteria;p__Firmicutes_A;c__Clostridia;o__Lachnospirales;f__Lachnospiraceae;g__Blautia_A;s__Blautia_A sp900066165	72.78
bin.1_scaffold_3871_2	bin.1	scaffold_3871	2	487	1728	1	C		ols:Olsu_0586 polysaccharide biosynthesis protein	False	0.371	250.0	4.749999999999998e-69												0	d__Bacteria;p__Firmicutes_A;c__Clostridia;o__Lachnospirales;f__Lachnospiraceae;g__Blautia_A;s__Blautia_A sp900066165	72.78
bin.1_scaffold_3871_3	bin.1	scaffold_3871	3	1801	3165	-1	A		rto:RTO_18930 Acetylornithine deacetylase/Succinyl-diaminopimelate desuccinylase and related deacylases	True	0.545	456.0	3.009999999999999e-139	MER0729835	M20A	MER0729835 - subfamily M20A unassigned peptidases (Ruminococcus sp. CAG:60) [M20.UPA]#M20A#{peptidase unit: 65-390}~source R5I7B1~	True	0.727	533.0	1.0399999999999998e-167	Peptidase dimerisation domain [PF07687.14]; Peptidase family M20/M25/M40 [PF01546.28]; Peptidase family M28 [PF04389.17]				0	d__Bacteria;p__Firmicutes_A;c__Clostridia;o__Lachnospirales;f__Lachnospiraceae;g__Blautia_A;s__Blautia_A sp900066165	72.78
bin.1_scaffold_3871_4	bin.1	scaffold_3871	4	3342	4298	-1	A		rum:CK1_30300 tRNA-U20-dihydrouridine synthase	True	0.816	530.0	1.7399999999999993e-167								Dihydrouridine synthase (Dus) [PF01207.17]; Dihydroorotate dehydrogenase [PF01180.21]; NADH:flavin oxidoreductase / NADH oxidase family [PF00724.20]; Indole-3-glycerol phosphate synthase [PF00218.21]				0	d__Bacteria;p__Firmicutes_A;c__Clostridia;o__Lachnospirales;f__Lachnospiraceae;g__Blautia_A;s__Blautia_A sp900066165	72.78
bin.1_scaffold_3871_5	bin.1	scaffold_3871	5	4475	4825	-1	C		rob:CK5_35090 hypothetical protein	False	0.8140000000000001	186.0	2.13e-52												0	d__Bacteria;p__Firmicutes_A;c__Clostridia;o__Lachnospirales;f__Lachnospiraceae;g__Blautia_A;s__Blautia_A sp900066165	72.78
bin.1_scaffold_3871_6	bin.1	scaffold_3871	6	4952	5788	-1	A	K03524	rob:CK5_35080 birA, biotin-[acetyl-CoA-carboxylase] ligase region; K03524	True	0.685	361.0	7.269999999999997e-110								Biotin/lipoate A/B protein ligase family [PF03099.19]; Biotin/lipoate A/B protein ligase family [PF16917.5]; Biotin protein ligase C terminal domain [PF02237.17]				0	d__Bacteria;p__Firmicutes_A;c__Clostridia;o__Lachnospirales;f__Lachnospiraceae;g__Blautia_A;s__Blautia_A sp900066165	72.78
bin.1_scaffold_3871_7	bin.1	scaffold_3871	7	5836	6837	-1	A	K00611	rum:CK1_30330 ornithine carbamoyltransferase; K00611	True	0.907	629.0	2.1599999999999995e-201								Aspartate/ornithine carbamoyltransferase, Asp/Orn binding domain [PF00185.24]; Aspartate/ornithine carbamoyltransferase, carbamoyl-P binding domain [PF02729.21]		sp|P49077|PYRB_ARATH Aspartate carbamoyltransferase, chloroplastic; Xh	Xh	0	d__Bacteria;p__Firmicutes_A;c__Clostridia;o__Lachnospirales;f__Lachnospiraceae;g__Blautia_A;s__Blautia_A sp900066165	72.78
bin.1_scaffold_3871_8	bin.1	scaffold_3871	8	6861	7802	-1	A		blab:EYS05_06255 SPFH/Band 7/PHB domain protein	True	0.8059999999999999	519.0	6.839999999999997e-164	MER0807486	I87	MER0807486 - family I87 unassigned peptidase inhibitors (Ruminococcus sp. CAG:60) [I87.UPW]#I87#{inhibitor unit: 10-230}~source R5I7A6~	True	0.9	417.0	4.5299999999999985e-130	SPFH domain / Band 7 family [PF01145.25]		sp|Q9FHM7|HIR4_ARATH Hypersensitive-induced response protein 4; Xh	Xh	0	d__Bacteria;p__Firmicutes_A;c__Clostridia;o__Lachnospirales;f__Lachnospiraceae;g__Blautia_A;s__Blautia_A sp900066165	72.78
bin.1_scaffold_3871_9	bin.1	scaffold_3871	9	7804	8238	-1	C		blab:EYS05_06260 NfeD family protein	False	0.624	173.0	2.63e-47								NfeD-like C-terminal, partner-binding [PF01957.18]				0	d__Bacteria;p__Firmicutes_A;c__Clostridia;o__Lachnospirales;f__Lachnospiraceae;g__Blautia_A;s__Blautia_A sp900066165	72.78
bin.1_scaffold_3871_10	bin.1	scaffold_3871	10	8327	9109	-1	A	K03437	rum:CK1_30360 rRNA methylases; K03437	True	0.773	412.0	9.999999999999998e-128								SpoU rRNA Methylase family [PF00588.19]; RNA 2'-O ribose methyltransferase substrate binding [PF08032.12]				0	d__Bacteria;p__Firmicutes_A;c__Clostridia;o__Lachnospirales;f__Lachnospiraceae;g__Blautia_A;s__Blautia_A sp900066165	72.78
bin.1_scaffold_3871_11	bin.1	scaffold_3871	11	9125	9781	-1	C	K03499	blab:EYS05_06270 TrkA family potassium uptake protein; K03499	False	0.703	309.0	5.6999999999999986e-93								TrkA-N domain [PF02254.18]; TrkA-C domain [PF02080.21]				0	d__Bacteria;p__Firmicutes_A;c__Clostridia;o__Lachnospirales;f__Lachnospiraceae;g__Blautia_A;s__Blautia_A sp900066165	72.78
bin.1_scaffold_3871_12	bin.1	scaffold_3871	12	9857	11248	-1	A	K03498	rum:CK1_30380 Trk-type K+ transport systems, membrane components; K03498	True	0.634	535.0	1.7199999999999996e-166								Cation transport protein [PF02386.16]				0	d__Bacteria;p__Firmicutes_A;c__Clostridia;o__Lachnospirales;f__Lachnospiraceae;g__Blautia_A;s__Blautia_A sp900066165	72.78
bin.1_scaffold_3871_13	bin.1	scaffold_3871	13	11446	12435	-1	A	K00850	rob:CK5_35030 6-phosphofructokinase; K00850	True	0.909	626.0	1.1899999999999994e-200								Phosphofructokinase [PF00365.20]				0	d__Bacteria;p__Firmicutes_A;c__Clostridia;o__Lachnospirales;f__Lachnospiraceae;g__Blautia_A;s__Blautia_A sp900066165	72.78
bin.1_scaffold_3871_14	bin.1	scaffold_3871	14	12642	16142	-1	A	K02337	blab:EYS05_06285 DNA polymerase III subunit alpha; K02337	True	0.807	1930.0	0.0								Bacterial DNA polymerase III alpha NTPase domain [PF07733.12]; Bacterial DNA polymerase III alpha subunit finger domain [PF17657.1]; PHP domain [PF02811.19]; Helix-hairpin-helix motif [PF14579.6]; OB-fold nucleic acid binding domain [PF01336.25]		sp|O67125|DPO3A_AQUAE DNA polymerase III subunit alpha; XhXr	Xr;Xh	0	d__Bacteria;p__Firmicutes_A;c__Clostridia;o__Lachnospirales;f__Lachnospiraceae;g__Blautia_A;s__Blautia_A sp900066165	72.78
bin.1_scaffold_3900_1	bin.1	scaffold_3900	1	1	1014	-1	A	K02669	rob:CK5_09150 pilus retraction protein PilT; K02669	True	0.743	507.0	2.579999999999999e-159								Type II/IV secretion system protein [PF00437.20]				0	d__Bacteria;p__Firmicutes_A;c__Clostridia;o__Lachnospirales;f__Lachnospiraceae;g__Blautia_A;s__Blautia_A sp900066165	72.78
bin.1_scaffold_3900_2	bin.1	scaffold_3900	2	1019	1591	-1	C		blab:EYS05_09165 hypothetical protein	False	0.355	113.0	1.4199999999999999e-25												0	d__Bacteria;p__Firmicutes_A;c__Clostridia;o__Lachnospirales;f__Lachnospiraceae;g__Blautia_A;s__Blautia_A sp900066165	72.78
bin.1_scaffold_3900_3	bin.1	scaffold_3900	3	1588	2049	-1	C		rum:CK1_23180 hypothetical protein	False	0.419	114.0	1.85e-26												0	d__Bacteria;p__Firmicutes_A;c__Clostridia;o__Lachnospirales;f__Lachnospiraceae;g__Blautia_A;s__Blautia_A sp900066165	72.78
bin.1_scaffold_3900_4	bin.1	scaffold_3900	4	2111	2599	-1	C		rum:CK1_23170 hypothetical protein	False	0.47700000000000004	136.0	4.29e-34								Domain of unknown function (DUF4860) [PF16152.5]				0	d__Bacteria;p__Firmicutes_A;c__Clostridia;o__Lachnospirales;f__Lachnospiraceae;g__Blautia_A;s__Blautia_A sp900066165	72.78
bin.1_scaffold_3900_5	bin.1	scaffold_3900	5	2596	2946	-1	C		rum:CK1_23160 hypothetical protein	False	0.5770000000000001	130.0	6.629999999999998e-33												0	d__Bacteria;p__Firmicutes_A;c__Clostridia;o__Lachnospirales;f__Lachnospiraceae;g__Blautia_A;s__Blautia_A sp900066165	72.78
bin.1_scaffold_3900_6	bin.1	scaffold_3900	6	2968	4011	-1	A	K02653	rum:CK1_23150 Type II secretory pathway, component PulF; K02653	True	0.542	355.0	2.9099999999999994e-106								Type II secretion system (T2SS), protein F [PF00482.23]				0	d__Bacteria;p__Firmicutes_A;c__Clostridia;o__Lachnospirales;f__Lachnospiraceae;g__Blautia_A;s__Blautia_A sp900066165	72.78
bin.1_scaffold_3900_7	bin.1	scaffold_3900	7	4086	5018	-1	A		rob:CK5_09210 Transglutaminase-like enzymes, putative cysteine proteases	True	0.649	395.0	5.199999999999999e-121	MER0627165	C110	MER0627165 - family C110 non-peptidase homologues (Blautia sp. KLE 1732) [C110.UNW]#C110#{peptidase unit: 162-258}~source ERI90209~	False	0.7659999999999999	154.0	2.2899999999999997e-39	Transglutaminase-like superfamily [PF01841.19]; Transglutaminase-like domain [PF04473.12]				0	d__Bacteria;p__Firmicutes_A;c__Clostridia;o__Lachnospirales;f__Lachnospiraceae;g__Blautia_A;s__Blautia_A sp900066165	72.78
bin.1_scaffold_3900_8	bin.1	scaffold_3900	8	5054	5827	-1	C	K03710	cmiu:B1H56_09300 GntR family transcriptional regulator; K03710	False	0.37799999999999995	154.0	1.18e-38								UTRA domain [PF07702.13]; Bacterial regulatory proteins, gntR family [PF00392.21]				0	d__Bacteria;p__Firmicutes_A;c__Clostridia;o__Lachnospirales;f__Lachnospiraceae;g__Blautia_A;s__Blautia_A sp900066165	72.78
bin.1_scaffold_3900_9	bin.1	scaffold_3900	9	6057	7403	1	C		pjd:Pjdr2_2532 Endopygalactorunase-like protein	False	0.36	252.0	2.319999999999999e-69								Glycosyl hydrolases family 28 [PF00295.17]	GH28 polygalacturonase (EC 3.2.1.15); alpha-L-rhamnosidase (EC 3.2.1.40); exo-polygalacturonase (EC 3.2.1.67); exo-polygalacturonosidase (EC 3.2.1.82); rhamnogalacturonase (EC 3.2.1.171); rhamnogalacturonan alpha-1,2-galacturonohydrolase (EC 3.2.1.173); endo-xylogalacturonan hydrolase (EC 3.2.1.-) [GH28]			0	d__Bacteria;p__Firmicutes_A;c__Clostridia;o__Lachnospirales;f__Lachnospiraceae;g__Blautia_A;s__Blautia_A sp900066165	72.78
bin.1_scaffold_3900_10	bin.1	scaffold_3900	10	7434	8477	1	C	K07404	flm:MY04_1980 6-phosphogluconolactonase; K07404	False	0.281	139.0	2.2400000000000002e-32								Lactonase, 7-bladed beta-propeller [PF10282.9]				0	d__Bacteria;p__Firmicutes_A;c__Clostridia;o__Lachnospirales;f__Lachnospiraceae;g__Blautia_A;s__Blautia_A sp900066165	72.78
bin.1_scaffold_3900_11	bin.1	scaffold_3900	11	8493	9305	1	C		pbv:AR543_21355 short-chain dehydrogenase	False	0.467	228.0	7.369999999999998e-64								Enoyl-(Acyl carrier protein) reductase [PF13561.6]; short chain dehydrogenase [PF00106.25]		sp|Q5UQM3|YR419_MIMIV Uncharacterized short-chain type dehydrogenase/reductase R419; Xh	Xh	0	d__Bacteria;p__Firmicutes_A;c__Clostridia;o__Lachnospirales;f__Lachnospiraceae;g__Blautia_A;s__Blautia_A sp900066165	72.78
bin.1_scaffold_3900_12	bin.1	scaffold_3900	12	9302	10531	1	A	K08323	cohn:KCTCHS21_58530 D-mannonate dehydratase CC2812; K08323	True	0.657	532.0	2.099999999999999e-166								Enolase C-terminal domain-like [PF13378.6]; Mandelate racemase / muconate lactonizing enzyme, N-terminal domain [PF02746.16]				0	d__Bacteria;p__Firmicutes_A;c__Clostridia;o__Lachnospirales;f__Lachnospiraceae;g__Blautia_A;s__Blautia_A sp900066165	72.78
bin.1_scaffold_3900_13	bin.1	scaffold_3900	13	10813	12069	1	C	K10117	rum:CK1_20420 ABC-type sugar transport system, periplasmic component; K10117	False	0.392	284.0	1.3399999999999999e-80								Bacterial extracellular solute-binding protein [PF01547.25]; Bacterial extracellular solute-binding protein [PF13416.6]				0	d__Bacteria;p__Firmicutes_A;c__Clostridia;o__Lachnospirales;f__Lachnospiraceae;g__Blautia_A;s__Blautia_A sp900066165	72.78
bin.1_scaffold_3900_14	bin.1	scaffold_3900	14	12193	13077	1	C	K10118	exm:U719_03035 ABC transporter permease; K10118	False	0.46	242.0	2.37e-68								Binding-protein-dependent transport system inner membrane component [PF00528.22]				0	d__Bacteria;p__Firmicutes_A;c__Clostridia;o__Lachnospirales;f__Lachnospiraceae;g__Blautia_A;s__Blautia_A sp900066165	72.78
bin.1_scaffold_3900_15	bin.1	scaffold_3900	15	13077	13895	1	C	K10119	pnp:IJ22_03630 sugar ABC transporter permease; K10119	False	0.428	206.0	3.3500000000000003e-56								Binding-protein-dependent transport system inner membrane component [PF00528.22]				0	d__Bacteria;p__Firmicutes_A;c__Clostridia;o__Lachnospirales;f__Lachnospiraceae;g__Blautia_A;s__Blautia_A sp900066165	72.78
bin.1_scaffold_3900_16	bin.1	scaffold_3900	16	13918	14745	1	C		ppn:Palpr_0673 beta-lactamase domain-containing protein	False	0.371	166.0	2.62e-42								Metallo-beta-lactamase superfamily [PF00753.27]				0	d__Bacteria;p__Firmicutes_A;c__Clostridia;o__Lachnospirales;f__Lachnospiraceae;g__Blautia_A;s__Blautia_A sp900066165	72.78
bin.1_scaffold_3900_17	bin.1	scaffold_3900	17	14844	15875	1	A	K02529	paej:H70737_01300 LacI family transcriptional regulator; K02529	True	0.5589999999999999	367.0	1.0599999999999998e-110								Periplasmic binding proteins and sugar binding domain of LacI family [PF00532.21]; Periplasmic binding protein-like domain [PF13377.6]; Bacterial regulatory proteins, lacI family [PF00356.21]; Periplasmic binding protein domain [PF13407.6]				0	d__Bacteria;p__Firmicutes_A;c__Clostridia;o__Lachnospirales;f__Lachnospiraceae;g__Blautia_A;s__Blautia_A sp900066165	72.78
bin.1_scaffold_4061_1	bin.1	scaffold_4061	1	345	1430	-1	A	K00133	rum:CK1_17870 aspartate-semialdehyde dehydrogenase (non-peptidoglycan organisms); K00133	True	0.915	692.0	5.389999999999998e-223								Semialdehyde dehydrogenase, dimerisation domain [PF02774.18]; Semialdehyde dehydrogenase, NAD binding domain [PF01118.24]				0	d__Bacteria;p__Firmicutes_A;c__Clostridia;o__Lachnospirales;f__Lachnospiraceae;g__Blautia_A;s__Blautia_A sp900066165	72.78
bin.1_scaffold_4061_2	bin.1	scaffold_4061	2	1654	3033	-1	A	K01755	rum:CK1_17860 argininosuccinate lyase; K01755	True	0.8959999999999999	858.0	1.7499999999999992e-278								Lyase [PF00206.20]; Argininosuccinate lyase C-terminal [PF14698.6]				0	d__Bacteria;p__Firmicutes_A;c__Clostridia;o__Lachnospirales;f__Lachnospiraceae;g__Blautia_A;s__Blautia_A sp900066165	72.78
bin.1_scaffold_4061_3	bin.1	scaffold_4061	3	3324	3992	-1	A	K09765	blab:EYS05_00850 epoxyqueuosine reductase QueH; K09765	True	0.855	365.0	3.41e-112								Epoxyqueuosine reductase QueH [PF02677.14]				0	d__Bacteria;p__Firmicutes_A;c__Clostridia;o__Lachnospirales;f__Lachnospiraceae;g__Blautia_A;s__Blautia_A sp900066165	72.78
bin.1_scaffold_4061_4	bin.1	scaffold_4061	4	3952	4833	-1	C	K01613	bpro:PMF13cell1_04800 psd; Phosphatidylserine decarboxylase proenzyme; K01613	False	0.621	350.0	9.399999999999998e-106								Phosphatidylserine decarboxylase [PF02666.15]				0	d__Bacteria;p__Firmicutes_A;c__Clostridia;o__Lachnospirales;f__Lachnospiraceae;g__Blautia_A;s__Blautia_A sp900066165	72.78
bin.1_scaffold_4061_5	bin.1	scaffold_4061	5	5011	5664	-1	C	K17103	byl:A4V09_03295 CDP-diacylglycerol--serine O-phosphatidyltransferase; K17103	False	0.634	254.0	7.829999999999999e-74								CDP-alcohol phosphatidyltransferase [PF01066.21]				0	d__Bacteria;p__Firmicutes_A;c__Clostridia;o__Lachnospirales;f__Lachnospiraceae;g__Blautia_A;s__Blautia_A sp900066165	72.78
bin.1_scaffold_4061_6	bin.1	scaffold_4061	6	5674	6708	-1	A	K07027	rob:CK5_17850 conserved hypothetical protein; K07027	True	0.5489999999999999	359.0	1.1099999999999998e-107								Lysylphosphatidylglycerol synthase TM region [PF03706.13]				0	d__Bacteria;p__Firmicutes_A;c__Clostridia;o__Lachnospirales;f__Lachnospiraceae;g__Blautia_A;s__Blautia_A sp900066165	72.78
bin.1_scaffold_4061_7	bin.1	scaffold_4061	7	6854	7621	1	A	K02049	blab:EYS05_00855 ABC transporter ATP-binding protein; K02049	True	0.7829999999999999	410.0	3.849999999999999e-127								ABC transporter [PF00005.27]				0	d__Bacteria;p__Firmicutes_A;c__Clostridia;o__Lachnospirales;f__Lachnospiraceae;g__Blautia_A;s__Blautia_A sp900066165	72.78
bin.1_scaffold_4061_8	bin.1	scaffold_4061	8	7614	8312	1	C	K02050	rob:CK5_23780 ABC-type nitrate/sulfonate/bicarbonate transport system, permease component; K02050	False	0.705	330.0	5.979999999999998e-100												0	d__Bacteria;p__Firmicutes_A;c__Clostridia;o__Lachnospirales;f__Lachnospiraceae;g__Blautia_A;s__Blautia_A sp900066165	72.78
bin.1_scaffold_4061_9	bin.1	scaffold_4061	9	8420	8917	-1	C		ssa:SSA_2330 acetyltransferase	False	0.6	188.0	7.83e-52												0	d__Bacteria;p__Firmicutes_A;c__Clostridia;o__Lachnospirales;f__Lachnospiraceae;g__Blautia_A;s__Blautia_A sp900066165	72.78
bin.1_scaffold_4061_10	bin.1	scaffold_4061	10	9049	10617	-1	A		arf:AR1Y2_3076 Site-specific recombinase	True	0.42200000000000004	383.0	4.2399999999999986e-113								Resolvase, N terminal domain [PF00239.21]; Recombinase [PF07508.13]		sp|P03015|GIN_BPMU Serine recombinase gin; XhXpXr	Xp;Xr;Xh	0	d__Bacteria;p__Firmicutes_A;c__Clostridia;o__Lachnospirales;f__Lachnospiraceae;g__Blautia_A;s__Blautia_A sp900066165	72.78
bin.1_scaffold_4061_11	bin.1	scaffold_4061	11	10614	10835	-1	E																		0	d__Bacteria;p__Firmicutes_A;c__Clostridia;o__Lachnospirales;f__Lachnospiraceae;g__Blautia_A;s__Blautia_A sp900066165	72.78
bin.1_scaffold_4061_12	bin.1	scaffold_4061	12	10906	11142	-1	E																		0	d__Bacteria;p__Firmicutes_A;c__Clostridia;o__Lachnospirales;f__Lachnospiraceae;g__Blautia_A;s__Blautia_A sp900066165	72.78
bin.1_scaffold_4061_13	bin.1	scaffold_4061	13	11206	12576	-1	A		spat:A0O21_02935 hypothetical protein	True	0.5660000000000001	490.0	3.309999999999999e-151								Domain of unknown function (DUF4832) [PF16116.5]; Beta-galactosidase [PF02449.15]; Domain of unknown function (DUF4874) [PF16173.5]				0	d__Bacteria;p__Firmicutes_A;c__Clostridia;o__Lachnospirales;f__Lachnospiraceae;g__Blautia_A;s__Blautia_A sp900066165	72.78
bin.1_scaffold_4061_14	bin.1	scaffold_4061	14	12573	13244	-1	C		fpr:FP2_29040 hypothetical protein	False	0.684	306.0	8.890000000000001e-92								Domain of unknown function (DUF4956) [PF16316.5]				0	d__Bacteria;p__Firmicutes_A;c__Clostridia;o__Lachnospirales;f__Lachnospiraceae;g__Blautia_A;s__Blautia_A sp900066165	72.78
bin.1_scaffold_4061_15	bin.1	scaffold_4061	15	13351	14079	-1	A		sanc:SANR_1759 hypothetical protein	True	0.7390000000000001	364.0	2.1899999999999994e-111								VTC domain [PF09359.10]				0	d__Bacteria;p__Firmicutes_A;c__Clostridia;o__Lachnospirales;f__Lachnospiraceae;g__Blautia_A;s__Blautia_A sp900066165	72.78
bin.1_scaffold_4061_16	bin.1	scaffold_4061	16	14069	15607	-1	A	K06330	caer:CSV91_02190 spore coat protein CotH; K06330	True	0.682	697.0	1.1199999999999993e-221								CotH kinase protein [PF08757.11]				0	d__Bacteria;p__Firmicutes_A;c__Clostridia;o__Lachnospirales;f__Lachnospiraceae;g__Blautia_A;s__Blautia_A sp900066165	72.78
bin.1_scaffold_4148_1	bin.1	scaffold_4148	1	3	155	1	E																		0	d__Bacteria;p__Firmicutes_A;c__Clostridia;o__Lachnospirales;f__Lachnospiraceae;g__Blautia_A;s__Blautia_A sp900066165	72.78
bin.1_scaffold_4148_2	bin.1	scaffold_4148	2	148	1407	1	A		rob:CK5_00980 hypothetical protein	True	0.7390000000000001	622.0	2.2899999999999987e-197												0	d__Bacteria;p__Firmicutes_A;c__Clostridia;o__Lachnospirales;f__Lachnospiraceae;g__Blautia_A;s__Blautia_A sp900066165	72.78
bin.1_scaffold_4148_3	bin.1	scaffold_4148	3	1725	2828	1	E																		0	d__Bacteria;p__Firmicutes_A;c__Clostridia;o__Lachnospirales;f__Lachnospiraceae;g__Blautia_A;s__Blautia_A sp900066165	72.78
bin.1_scaffold_4148_4	bin.1	scaffold_4148	4	2854	4062	1	E																		0	d__Bacteria;p__Firmicutes_A;c__Clostridia;o__Lachnospirales;f__Lachnospiraceae;g__Blautia_A;s__Blautia_A sp900066165	72.78
bin.1_scaffold_4148_5	bin.1	scaffold_4148	5	4321	4776	-1	C		bpro:PMF13cell1_03642 hypothetical protein	False	0.8640000000000001	203.0	1.8899999999999998e-57								Transposase IS116/IS110/IS902 family [PF02371.16]				0	d__Bacteria;p__Firmicutes_A;c__Clostridia;o__Lachnospirales;f__Lachnospiraceae;g__Blautia_A;s__Blautia_A sp900066165	72.78
bin.1_scaffold_4148_6	bin.1	scaffold_4148	6	4803	5537	-1	C		cki:Calkr_2423 transposase IS116/IS110/IS902 family protein	False	0.639	309.0	2.4999999999999997e-92								Transposase [PF01548.17]				0	d__Bacteria;p__Firmicutes_A;c__Clostridia;o__Lachnospirales;f__Lachnospiraceae;g__Blautia_A;s__Blautia_A sp900066165	72.78
bin.1_scaffold_4148_7	bin.1	scaffold_4148	7	5906	7321	1	A		blab:EYS05_04570 Ig domain-containing protein	True	0.8690000000000001	852.0	3.4299999999999983e-276								Bacterial Ig-like domain (group 2) [PF02368.18]		REFSEQ conserved structural protein; Xu	Xu	0	d__Bacteria;p__Firmicutes_A;c__Clostridia;o__Lachnospirales;f__Lachnospiraceae;g__Blautia_A;s__Blautia_A sp900066165	72.78
bin.1_scaffold_4148_8	bin.1	scaffold_4148	8	7371	7871	-1	C		obj:EIO64_03580 integrase	False	0.688	209.0	4.5e-59								Phage integrase family [PF00589.22]		sp|O10330|VLF1_NPVOP Very late expression factor 1; Xr	Xr	0	d__Bacteria;p__Firmicutes_A;c__Clostridia;o__Lachnospirales;f__Lachnospiraceae;g__Blautia_A;s__Blautia_A sp900066165	72.78
bin.1_scaffold_4148_9	bin.1	scaffold_4148	9	8004	8549	-1	C		rob:CK5_01020 Rubrerythrin	False	0.905	344.0	9.119999999999998e-106												0	d__Bacteria;p__Firmicutes_A;c__Clostridia;o__Lachnospirales;f__Lachnospiraceae;g__Blautia_A;s__Blautia_A sp900066165	72.78
bin.1_scaffold_4148_10	bin.1	scaffold_4148	10	8778	9176	-1	C	K09825	blab:EYS05_07635 transcriptional repressor; K09825	False	0.743	198.0	4.76e-56								Ferric uptake regulator family [PF01475.19]				0	d__Bacteria;p__Firmicutes_A;c__Clostridia;o__Lachnospirales;f__Lachnospiraceae;g__Blautia_A;s__Blautia_A sp900066165	72.78
bin.1_scaffold_4148_11	bin.1	scaffold_4148	11	9739	11697	1	A	K01874	rob:CK5_01170 methionyl-tRNA synthetase; K01874	True	0.898	1221.0	0.0								tRNA synthetases class I (M) [PF09334.11]; tRNA synthetases class I (I, L, M and V) [PF00133.22]; Putative tRNA binding domain [PF01588.20]; Anticodon-binding domain of tRNA [PF08264.13]; tRNA synthetases class I (C) catalytic domain [PF01406.19]; tRNA synthetases class I (K) [PF01921.18]		sp|Q54X95|SYMC_DICDI Probable methionine--tRNA ligase, cytoplasmic; Xh	Xh	0	d__Bacteria;p__Firmicutes_A;c__Clostridia;o__Lachnospirales;f__Lachnospiraceae;g__Blautia_A;s__Blautia_A sp900066165	72.78
bin.1_scaffold_4148_12	bin.1	scaffold_4148	12	11775	12281	1	C	K03637	blab:EYS05_07670 moaC; cyclic pyranopterin monophosphate synthase MoaC; K03637	False	0.82	267.0	2.5999999999999996e-79								MoaC family [PF01967.21]				0	d__Bacteria;p__Firmicutes_A;c__Clostridia;o__Lachnospirales;f__Lachnospiraceae;g__Blautia_A;s__Blautia_A sp900066165	72.78
bin.1_scaffold_4148_13	bin.1	scaffold_4148	13	12278	12769	1	C		rob:CK5_01200 molybdopterin adenylyltransferase	False	0.775	260.0	6.029999999999999e-77								Probable molybdopterin binding domain [PF00994.24]				0	d__Bacteria;p__Firmicutes_A;c__Clostridia;o__Lachnospirales;f__Lachnospiraceae;g__Blautia_A;s__Blautia_A sp900066165	72.78
bin.1_scaffold_4148_14	bin.1	scaffold_4148	14	12866	13279	-1	C		csb:CLSA_c33810 vanH; D-specific alpha-keto acid dehydrogenase VanH	False	0.5770000000000001	103.0	6.55e-23								D-isomer specific 2-hydroxyacid dehydrogenase, NAD binding domain [PF02826.19]				0	d__Bacteria;p__Firmicutes_A;c__Clostridia;o__Lachnospirales;f__Lachnospiraceae;g__Blautia_A;s__Blautia_A sp900066165	72.78
bin.1_scaffold_4148_15	bin.1	scaffold_4148	15	13276	13707	-1	C	K07090	cbut:ATN24_01005 hypothetical protein; K07090	False	0.449	109.0	5.41e-25								Sulfite exporter TauE/SafE [PF01925.19]				0	d__Bacteria;p__Firmicutes_A;c__Clostridia;o__Lachnospirales;f__Lachnospiraceae;g__Blautia_A;s__Blautia_A sp900066165	72.78
bin.1_scaffold_4148_16	bin.1	scaffold_4148	16	13787	14563	1	A	K03424	rob:CK5_01220 hydrolase, TatD family; K03424	True	0.7509999999999999	394.0	1.7999999999999995e-121								TatD related DNase [PF01026.21]				0	d__Bacteria;p__Firmicutes_A;c__Clostridia;o__Lachnospirales;f__Lachnospiraceae;g__Blautia_A;s__Blautia_A sp900066165	72.78
bin.1_scaffold_4148_17	bin.1	scaffold_4148	17	14589	15386	1	C		pco:PHACADRAFT_205188 hypothetical protein	False	0.255	63.0	9.9e-08								Methyltransferase domain [PF13847.6]; Methyltransferase domain [PF13489.6]; Protein of unknown function (DUF1698) [PF08003.11]; Methyltransferase domain [PF13649.6]; ubiE/COQ5 methyltransferase family [PF01209.18]; Methionine biosynthesis protein MetW [PF07021.12]; mRNA capping enzyme [PF03291.16]				0	d__Bacteria;p__Firmicutes_A;c__Clostridia;o__Lachnospirales;f__Lachnospiraceae;g__Blautia_A;s__Blautia_A sp900066165	72.78
bin.1_scaffold_4148_18	bin.1	scaffold_4148	18	15451	16068	1	E																		0	d__Bacteria;p__Firmicutes_A;c__Clostridia;o__Lachnospirales;f__Lachnospiraceae;g__Blautia_A;s__Blautia_A sp900066165	72.78
bin.1_scaffold_4148_19	bin.1	scaffold_4148	19	16065	17702	1	A	K07315	cbol:CGC65_22890 phosphoserine phosphatase; K07315	True	0.44	424.0	1.0799999999999997e-126								Stage II sporulation protein E (SpoIIE) [PF07228.12]				0	d__Bacteria;p__Firmicutes_A;c__Clostridia;o__Lachnospirales;f__Lachnospiraceae;g__Blautia_A;s__Blautia_A sp900066165	72.78
bin.1_scaffold_4148_20	bin.1	scaffold_4148	20	17783	18430	-1	A	K00761	rob:CK5_01800 uracil phosphoribosyltransferase; K00761	True	0.915	400.0	1.5999999999999998e-124								Uracil phosphoribosyltransferase [PF14681.6]				0	d__Bacteria;p__Firmicutes_A;c__Clostridia;o__Lachnospirales;f__Lachnospiraceae;g__Blautia_A;s__Blautia_A sp900066165	72.78
bin.1_scaffold_4148_21	bin.1	scaffold_4148	21	18920	20275	1	A	K02824	coo:CCU_08650 uracil-xanthine permease; K02824	True	0.76	672.0	4.189999999999998e-214								Permease family [PF00860.20]				0	d__Bacteria;p__Firmicutes_A;c__Clostridia;o__Lachnospirales;f__Lachnospiraceae;g__Blautia_A;s__Blautia_A sp900066165	72.78
bin.1_scaffold_4148_22	bin.1	scaffold_4148	22	20555	21445	-1	C	K06872	sang:SAIN_0583 hypothetical protein; K06872	False	0.46299999999999997	207.0	3.2299999999999997e-56								TPM domain [PF04536.14]				0	d__Bacteria;p__Firmicutes_A;c__Clostridia;o__Lachnospirales;f__Lachnospiraceae;g__Blautia_A;s__Blautia_A sp900066165	72.78
bin.1_scaffold_4148_23	bin.1	scaffold_4148	23	21459	22547	-1	A		blab:EYS05_01155 hypothetical protein	True	0.6990000000000001	502.0	4.709999999999999e-157												0	d__Bacteria;p__Firmicutes_A;c__Clostridia;o__Lachnospirales;f__Lachnospiraceae;g__Blautia_A;s__Blautia_A sp900066165	72.78
bin.1_scaffold_4148_24	bin.1	scaffold_4148	24	22574	23947	-1	A		rto:RTO_13980 Putative virion core protein (lumpy skin disease virus)	True	0.687	653.0	1.4499999999999994e-207								SPFH domain-Band 7 family [PF13421.6]; Double zinc ribbon [PF12773.7]; DNA polymerase II large subunit DP2 [PF03833.13]				0	d__Bacteria;p__Firmicutes_A;c__Clostridia;o__Lachnospirales;f__Lachnospiraceae;g__Blautia_A;s__Blautia_A sp900066165	72.78
bin.1_scaffold_4148_25	bin.1	scaffold_4148	25	24679	26244	-1	A		rob:CK5_01230 Bacterial capsule synthesis protein PGA_cap.	True	0.528	486.0	1.4699999999999996e-148								Bacterial capsule synthesis protein PGA_cap [PF09587.10]				0	d__Bacteria;p__Firmicutes_A;c__Clostridia;o__Lachnospirales;f__Lachnospiraceae;g__Blautia_A;s__Blautia_A sp900066165	72.78
bin.1_scaffold_4148_26	bin.1	scaffold_4148	26	26475	28244	-1	A		rob:CK5_01250 Uncharacterized protein conserved in bacteria	True	0.591	640.0	1.7999999999999992e-200								Bacterial protein of unknown function (DUF885) [PF05960.11]				0	d__Bacteria;p__Firmicutes_A;c__Clostridia;o__Lachnospirales;f__Lachnospiraceae;g__Blautia_A;s__Blautia_A sp900066165	72.78
bin.1_scaffold_4148_27	bin.1	scaffold_4148	27	28549	29106	1	C	K21471	rum:CK1_13680 Cell wall-associated hydrolases (invasion-associated proteins); K21471	False	0.763	184.0	3.1899999999999993e-50	MER0719482	C40	MER0719482 - family C40 unassigned peptidases (Ruminococcus sp. CAG:60) [C40.UPW]#C40#{peptidase unit: 95-192}~source R5HVV0~	False	0.919	191.0	3.7799999999999995e-54	NlpC/P60 family [PF00877.19]				0	d__Bacteria;p__Firmicutes_A;c__Clostridia;o__Lachnospirales;f__Lachnospiraceae;g__Blautia_A;s__Blautia_A sp900066165	72.78
bin.1_scaffold_4421_1	bin.1	scaffold_4421	1	113	925	-1	C	K22278	blab:EYS05_09505 peptidoglycan N-acetylglucosamine deacetylase; K22278	False	0.6829999999999999	248.0	1.1199999999999998e-70								Polysaccharide deacetylase [PF01522.21]	CE4 acetyl xylan esterase (EC 3.1.1.72); chitin deacetylase (EC 3.5.1.41); chitooligosaccharide deacetylase (EC 3.5.1.-); peptidoglycan GlcNAc deacetylase (EC 3.5.1.-); peptidoglycan N-acetylmuramic acid deacetylase (EC 3.5.1.-). [CE4]			0	d__Bacteria;p__Firmicutes_A;c__Clostridia;o__Lachnospirales;f__Lachnospiraceae;g__Blautia_A;s__Blautia_A sp900066165	72.78
bin.1_scaffold_4421_2	bin.1	scaffold_4421	2	1198	1818	-1	C		blab:EYS05_09500 cytidylate kinase-like family protein	False	0.746	314.0	1.0299999999999997e-94								Cytidylate kinase-like family [PF13189.6]				0	d__Bacteria;p__Firmicutes_A;c__Clostridia;o__Lachnospirales;f__Lachnospiraceae;g__Blautia_A;s__Blautia_A sp900066165	72.78
bin.1_scaffold_4421_3	bin.1	scaffold_4421	3	2037	2747	-1	A	K01996	rum:CK1_22320 amino acid/amide ABC transporter ATP-binding protein 2, HAAT family (TC 3.A.1.4.-); K01996	True	0.8590000000000001	422.0	9.149999999999997e-132								ABC transporter [PF00005.27]				0	d__Bacteria;p__Firmicutes_A;c__Clostridia;o__Lachnospirales;f__Lachnospiraceae;g__Blautia_A;s__Blautia_A sp900066165	72.78
bin.1_scaffold_4421_4	bin.1	scaffold_4421	4	2761	3519	-1	A	K01995	rum:CK1_22330 amino acid/amide ABC transporter ATP-binding protein 1, HAAT family (TC 3.A.1.4.-); K01995	True	0.88	463.0	1.1099999999999996e-145								ABC transporter [PF00005.27]				0	d__Bacteria;p__Firmicutes_A;c__Clostridia;o__Lachnospirales;f__Lachnospiraceae;g__Blautia_A;s__Blautia_A sp900066165	72.78
bin.1_scaffold_4421_5	bin.1	scaffold_4421	5	3522	4595	-1	A	K01998	blab:EYS05_09485 branched-chain amino acid ABC transporter permease; K01998	True	0.768	559.0	5.649999999999998e-177								Branched-chain amino acid transport system / permease component [PF02653.16]				0	d__Bacteria;p__Firmicutes_A;c__Clostridia;o__Lachnospirales;f__Lachnospiraceae;g__Blautia_A;s__Blautia_A sp900066165	72.78
bin.1_scaffold_4421_6	bin.1	scaffold_4421	6	4606	5490	-1	A	K01997	rum:CK1_22350 amino acid/amide ABC transporter membrane protein 1, HAAT family (TC 3.A.1.4.-); K01997	True	0.816	495.0	8.719999999999998e-156								Branched-chain amino acid transport system / permease component [PF02653.16]				0	d__Bacteria;p__Firmicutes_A;c__Clostridia;o__Lachnospirales;f__Lachnospiraceae;g__Blautia_A;s__Blautia_A sp900066165	72.78
bin.1_scaffold_4421_7	bin.1	scaffold_4421	7	5882	7042	-1	A	K01999	blab:EYS05_09475 ABC transporter substrate-binding protein; K01999	True	0.7979999999999999	632.0	1.4499999999999994e-201								Periplasmic binding protein [PF13458.6]; Receptor family ligand binding region [PF01094.28]; Periplasmic binding protein domain [PF13433.6]				0	d__Bacteria;p__Firmicutes_A;c__Clostridia;o__Lachnospirales;f__Lachnospiraceae;g__Blautia_A;s__Blautia_A sp900066165	72.78
bin.1_scaffold_4421_8	bin.1	scaffold_4421	8	7570	7926	-1	C	K02887	rum:CK1_22370 LSU ribosomal protein L20P; K02887	False	0.868	215.0	3.0799999999999993e-62								Ribosomal protein L20 [PF00453.18]				0	d__Bacteria;p__Firmicutes_A;c__Clostridia;o__Lachnospirales;f__Lachnospiraceae;g__Blautia_A;s__Blautia_A sp900066165	72.78
bin.1_scaffold_4421_9	bin.1	scaffold_4421	9	7967	8164	-1	C	K02916	blab:EYS05_09465 rpmI; 50S ribosomal protein L35; K02916	False	0.885	122.0	4.44e-31								Ribosomal protein L35 [PF01632.19]				0	d__Bacteria;p__Firmicutes_A;c__Clostridia;o__Lachnospirales;f__Lachnospiraceae;g__Blautia_A;s__Blautia_A sp900066165	72.78
bin.1_scaffold_4421_10	bin.1	scaffold_4421	10	8253	8747	-1	C	K02520	rum:CK1_22390 bacterial translation initiation factor 3 (bIF-3); K02520	False	0.8590000000000001	292.0	3.6499999999999987e-88								Translation initiation factor IF-3, N-terminal domain [PF05198.16]; Translation initiation factor IF-3, C-terminal domain [PF00707.22]		sp|O67653|IF3_AQUAE Translation initiation factor IF-3; Xh	Xh	0	d__Bacteria;p__Firmicutes_A;c__Clostridia;o__Lachnospirales;f__Lachnospiraceae;g__Blautia_A;s__Blautia_A sp900066165	72.78
bin.1_scaffold_4421_11	bin.1	scaffold_4421	11	9222	9542	1	C		rob:CK5_17640 Domain of Unknown Function (DUF1540).	False	0.67	145.0	3.46e-38								Domain of Unknown Function (DUF1540) [PF07561.11]				0	d__Bacteria;p__Firmicutes_A;c__Clostridia;o__Lachnospirales;f__Lachnospiraceae;g__Blautia_A;s__Blautia_A sp900066165	72.78
bin.1_scaffold_4421_12	bin.1	scaffold_4421	12	9657	10820	-1	A	K03531	rum:CK1_22410 cell division protein FtsZ; K03531	True	0.858	683.0	4.709999999999998e-219								Tubulin/FtsZ family, GTPase domain [PF00091.25]; FtsZ family, C-terminal domain [PF12327.8]				0	d__Bacteria;p__Firmicutes_A;c__Clostridia;o__Lachnospirales;f__Lachnospiraceae;g__Blautia_A;s__Blautia_A sp900066165	72.78
bin.1_scaffold_4421_13	bin.1	scaffold_4421	13	11050	12156	-1	A		blab:EYS05_09445 cell division septal protein	True	0.578	391.0	2.7e-118												0	d__Bacteria;p__Firmicutes_A;c__Clostridia;o__Lachnospirales;f__Lachnospiraceae;g__Blautia_A;s__Blautia_A sp900066165	72.78
bin.1_scaffold_4421_14	bin.1	scaffold_4421	14	12163	13422	-1	A	K00790	blab:EYS05_09440 murA; UDP-N-acetylglucosamine 1-carboxyvinyltransferase; K00790	True	0.629	505.0	4.5499999999999986e-157								EPSP synthase (3-phosphoshikimate 1-carboxyvinyltransferase) [PF00275.20]				0	d__Bacteria;p__Firmicutes_A;c__Clostridia;o__Lachnospirales;f__Lachnospiraceae;g__Blautia_A;s__Blautia_A sp900066165	72.78
bin.1_scaffold_4421_15	bin.1	scaffold_4421	15	13490	14602	-1	A	K03588	rob:CK5_14430 Bacterial cell division membrane protein; K03588	True	0.762	555.0	4.439999999999998e-175								Cell cycle protein [PF01098.19]				0	d__Bacteria;p__Firmicutes_A;c__Clostridia;o__Lachnospirales;f__Lachnospiraceae;g__Blautia_A;s__Blautia_A sp900066165	72.78
bin.1_scaffold_4555_1	bin.1	scaffold_4555	1	332	1711	1	A	K01464	rob:CK5_30520 dihydropyrimidinase; K01464	True	0.828	779.0	5.399999999999997e-251	MER0123290	M38	MER0123290 - family M38 non-peptidase homologues (Ruminococcus obeum) [M38.UNW]#M38#{peptidase unit: 1-393}~source EDM86620~	True	0.847	689.0	1.459999999999999e-221	Amidohydrolase family [PF01979.20]				0	d__Bacteria;p__Firmicutes_A;c__Clostridia;o__Lachnospirales;f__Lachnospiraceae;g__Blautia_A;s__Blautia_A sp900066165	72.78
bin.1_scaffold_4555_2	bin.1	scaffold_4555	2	1708	2913	-1	C		ehl:EHLA_2658 Sodium:dicarboxylate symporter family	False	0.47	343.0	2.2799999999999997e-101								Sodium:dicarboxylate symporter family [PF00375.18]				0	d__Bacteria;p__Firmicutes_A;c__Clostridia;o__Lachnospirales;f__Lachnospiraceae;g__Blautia_A;s__Blautia_A sp900066165	72.78
bin.1_scaffold_4555_3	bin.1	scaffold_4555	3	3081	4130	1	A	K07402	rum:CK1_06110 Xanthine and CO dehydrogenases maturation factor, XdhC/CoxF family; K07402	True	0.563	377.0	3.8699999999999995e-114								XdhC Rossmann domain [PF13478.6]; XdhC and CoxI family [PF02625.16]				0	d__Bacteria;p__Firmicutes_A;c__Clostridia;o__Lachnospirales;f__Lachnospiraceae;g__Blautia_A;s__Blautia_A sp900066165	72.78
bin.1_scaffold_4555_4	bin.1	scaffold_4555	4	4458	4832	1	C		rim:ROI_39990 hypothetical protein	False	0.601	141.0	1.3700000000000001e-36								Response regulator receiver domain [PF00072.24]				0	d__Bacteria;p__Firmicutes_A;c__Clostridia;o__Lachnospirales;f__Lachnospiraceae;g__Blautia_A;s__Blautia_A sp900066165	72.78
bin.1_scaffold_4555_5	bin.1	scaffold_4555	5	4858	6924	1	A		rob:CK5_32080 hypothetical protein	True	0.82	1160.0	0.0												0	d__Bacteria;p__Firmicutes_A;c__Clostridia;o__Lachnospirales;f__Lachnospiraceae;g__Blautia_A;s__Blautia_A sp900066165	72.78
bin.1_scaffold_4555_6	bin.1	scaffold_4555	6	7088	7585	1	C		rob:CK5_30500 Bacterial SH3 domain.	False	0.495	134.0	4.4e-33								Bacterial SH3 domain [PF06347.13]				0	d__Bacteria;p__Firmicutes_A;c__Clostridia;o__Lachnospirales;f__Lachnospiraceae;g__Blautia_A;s__Blautia_A sp900066165	72.78
bin.1_scaffold_4555_7	bin.1	scaffold_4555	7	7737	8216	-1	C	K07173	rum:CK1_06130 LuxS protein involved in autoinducer AI2 synthesis; K07173	False	0.9640000000000001	325.0	1.66e-99								S-Ribosylhomocysteinase (LuxS) [PF02664.15]				0	d__Bacteria;p__Firmicutes_A;c__Clostridia;o__Lachnospirales;f__Lachnospiraceae;g__Blautia_A;s__Blautia_A sp900066165	72.78
bin.1_scaffold_4555_8	bin.1	scaffold_4555	8	8383	9186	1	C	K03768	rum:CK1_06140 Peptidyl-prolyl cis-trans isomerase (rotamase)-cyclophilin family; K03768	False	0.536	303.0	5.569999999999999e-90								Cyclophilin type peptidyl-prolyl cis-trans isomerase/CLD [PF00160.21]				0	d__Bacteria;p__Firmicutes_A;c__Clostridia;o__Lachnospirales;f__Lachnospiraceae;g__Blautia_A;s__Blautia_A sp900066165	72.78
bin.1_scaffold_4555_9	bin.1	scaffold_4555	9	9312	9872	-1	C		rob:CK5_30470 Predicted S-adenosylmethionine-dependent methyltransferase involved in cell envelope biogenesis	False	0.745	277.0	2.2399999999999998e-82								Putative rRNA methylase [PF06962.12]				0	d__Bacteria;p__Firmicutes_A;c__Clostridia;o__Lachnospirales;f__Lachnospiraceae;g__Blautia_A;s__Blautia_A sp900066165	72.78
bin.1_scaffold_4555_10	bin.1	scaffold_4555	10	10195	11394	1	A	K13038	rob:CK5_30460 phosphopantothenoylcysteine decarboxylase/phosphopantothenate--cysteine ligase, prokaryotic; K13038	True	0.815	660.0	5.0999999999999984e-211								DNA / pantothenate metabolism flavoprotein [PF04127.15]; Flavoprotein [PF02441.19]		sp|P94063|HAL3B_ARATH Probable phosphopantothenoylcysteine decarboxylase; Xh	Xh	0	d__Bacteria;p__Firmicutes_A;c__Clostridia;o__Lachnospirales;f__Lachnospiraceae;g__Blautia_A;s__Blautia_A sp900066165	72.78
bin.1_scaffold_4555_11	bin.1	scaffold_4555	11	11623	12273	1	C		blab:EYS05_14615 ECF transporter S component	False	0.7240000000000001	306.0	8.890000000000001e-92								ECF transporter, substrate-specific component [PF12822.7]				0	d__Bacteria;p__Firmicutes_A;c__Clostridia;o__Lachnospirales;f__Lachnospiraceae;g__Blautia_A;s__Blautia_A sp900066165	72.78
bin.1_scaffold_4555_12	bin.1	scaffold_4555	12	12298	13140	1	A	K03525	blab:EYS05_14620 type III pantothenate kinase; K03525	True	0.825	434.0	7.429999999999998e-135								Type III pantothenate kinase [PF03309.14]				0	d__Bacteria;p__Firmicutes_A;c__Clostridia;o__Lachnospirales;f__Lachnospiraceae;g__Blautia_A;s__Blautia_A sp900066165	72.78
bin.1_scaffold_4555_13	bin.1	scaffold_4555	13	13224	14114	-1	A	K06180	rum:CK1_06190 pseudouridine synthase, RluA family; K06180	True	0.6779999999999999	401.0	2.4999999999999998e-123								RNA pseudouridylate synthase [PF00849.22]				0	d__Bacteria;p__Firmicutes_A;c__Clostridia;o__Lachnospirales;f__Lachnospiraceae;g__Blautia_A;s__Blautia_A sp900066165	72.78
bin.1_scaffold_4570_1	bin.1	scaffold_4570	1	2	688	-1	A	K02434	rob:CK5_31370 aspartyl/glutamyl-tRNA(Asn/Gln) amidotransferase subunit B; K02434	True	0.934	450.0	1.1899999999999999e-141								GatB/GatE catalytic domain [PF02934.15]				0	d__Bacteria;p__Firmicutes_A;c__Clostridia;o__Lachnospirales;f__Lachnospiraceae;g__Blautia_A;s__Blautia_A sp900066165	72.78
bin.1_scaffold_4570_2	bin.1	scaffold_4570	2	685	2157	-1	A	K02433	blab:EYS05_00700 gatA; Asp-tRNA(Asn)/Glu-tRNA(Gln) amidotransferase subunit GatA; K02433	True	0.862	876.0	3.7199999999999983e-284								Amidase [PF01425.21]				0	d__Bacteria;p__Firmicutes_A;c__Clostridia;o__Lachnospirales;f__Lachnospiraceae;g__Blautia_A;s__Blautia_A sp900066165	72.78
bin.1_scaffold_4570_3	bin.1	scaffold_4570	3	2169	2462	-1	C	K02435	rum:CK1_18250 glutamyl-tRNA(Gln) and/or aspartyl-tRNA(Asn) amidotransferase, C subunit; K02435	False	0.833	169.0	9.399999999999999e-47								Glu-tRNAGln amidotransferase C subunit [PF02686.15]				0	d__Bacteria;p__Firmicutes_A;c__Clostridia;o__Lachnospirales;f__Lachnospiraceae;g__Blautia_A;s__Blautia_A sp900066165	72.78
bin.1_scaffold_4570_4	bin.1	scaffold_4570	4	2541	3872	-1	A	K09759	rob:CK5_31400 aspartyl-tRNA synthetase, archaeal type; K09759	True	0.863	794.0	1.2099999999999994e-256								tRNA synthetases class II (D, K and N) [PF00152.20]; OB-fold nucleic acid binding domain [PF01336.25]		sp|P58693|SYN_CLOPE Asparagine--tRNA ligase; Xh	Xh	0	d__Bacteria;p__Firmicutes_A;c__Clostridia;o__Lachnospirales;f__Lachnospiraceae;g__Blautia_A;s__Blautia_A sp900066165	72.78
bin.1_scaffold_4570_5	bin.1	scaffold_4570	5	3977	4531	-1	C	K22010	blab:EYS05_00715 ANTAR domain-containing protein; K22010	False	0.782	296.0	3.969999999999999e-89								ANTAR domain [PF03861.14]				0	d__Bacteria;p__Firmicutes_A;c__Clostridia;o__Lachnospirales;f__Lachnospiraceae;g__Blautia_A;s__Blautia_A sp900066165	72.78
bin.1_scaffold_4570_6	bin.1	scaffold_4570	6	4551	5873	-1	A	K01915	blab:EYS05_00720 glnA; type I glutamate--ammonia ligase; K01915	True	0.775	697.0	6.269999999999997e-223								Glutamine synthetase, catalytic domain [PF00120.24]; Glutamine synthetase, beta-Grasp domain [PF03951.19]; Glutamine synthetase N-terminal domain [PF16952.5]				0	d__Bacteria;p__Firmicutes_A;c__Clostridia;o__Lachnospirales;f__Lachnospiraceae;g__Blautia_A;s__Blautia_A sp900066165	72.78
bin.1_scaffold_4570_7	bin.1	scaffold_4570	7	6211	7695	-1	A	K00266	rum:CK1_18200 glutamate synthase (NADH) small subunit; K00266	True	0.885	911.0	4.129999999999997e-296								Dihydroprymidine dehydrogenase domain II, 4Fe-4S cluster [PF14691.6]; Pyridine nucleotide-disulphide oxidoreductase [PF07992.14]; Flavin-binding monooxygenase-like [PF00743.19]; Pyridine nucleotide-disulphide oxidoreductase [PF13738.6]; NAD(P)-binding Rossmann-like domain [PF13450.6]; HI0933-like protein [PF03486.14]; Pyridine nucleotide-disulphide oxidoreductase [PF00070.27]; FAD binding domain …				0	d__Bacteria;p__Firmicutes_A;c__Clostridia;o__Lachnospirales;f__Lachnospiraceae;g__Blautia_A;s__Blautia_A sp900066165	72.78
bin.1_scaffold_4570_8	bin.1	scaffold_4570	8	7710	12257	-1	A	K00265	rum:CK1_18190 Glutamate synthase domain 2; K00265	True	0.88	2769.0	0.0	MER0459242	C44	MER0459242 - glutamate synthase (NADPH) large chain (Ruminococcus sp. 5_1_39BFAA) [C44.003]#C44#{peptidase unit: 23-390}~source ZP_04856394~	True	0.925	714.0	5.949999999999997e-214	Glutamine amidotransferases class-II [PF00310.21]; Glutamate synthase central domain [PF04898.14]; Conserved region in glutamate synthase [PF01645.17]; GXGXG motif [PF01493.19]				0	d__Bacteria;p__Firmicutes_A;c__Clostridia;o__Lachnospirales;f__Lachnospiraceae;g__Blautia_A;s__Blautia_A sp900066165	72.78
bin.1_scaffold_4570_9	bin.1	scaffold_4570	9	12272	13900	-1	A	K01937	blab:EYS05_00735 CTP synthase; K01937	True	0.915	1028.0	0.0	MER0437665	C26	MER0437665 - CTP synthetase (Ruminococcus sp. SR1/5) [C26.964]#C26#{peptidase unit: 196-529}~source CBL19878~	True	0.899	628.0	7.7999999999999965e-199	CTP synthase N-terminus [PF06418.14]; Glutamine amidotransferase class-I [PF00117.28]; Peptidase C26 [PF07722.13]				0	d__Bacteria;p__Firmicutes_A;c__Clostridia;o__Lachnospirales;f__Lachnospiraceae;g__Blautia_A;s__Blautia_A sp900066165	72.78
bin.1_scaffold_4699_1	bin.1	scaffold_4699	1	76	3831	-1	A	K16898	blab:EYS05_01435 addA; helicase-exonuclease AddAB subunit AddA; K16898	True	0.64	1564.0	0.0								UvrD/REP helicase N-terminal domain [PF00580.21]; UvrD-like helicase C-terminal domain [PF13361.6]; AAA domain [PF13245.6]; PD-(D/E)XK nuclease superfamily [PF12705.7]		sp|F1ND48|FBH1_CHICK F-box DNA helicase 1; Xh	Xh	0	d__Bacteria;p__Firmicutes_A;c__Clostridia;o__Lachnospirales;f__Lachnospiraceae;g__Blautia_A;s__Blautia_A sp900066165	72.78
bin.1_scaffold_4699_2	bin.1	scaffold_4699	2	3831	7163	-1	A	K16899	blab:EYS05_01440 addB; helicase-exonuclease AddAB subunit AddB; K16899	True	0.677	1495.0	0.0								Exodeoxyribonuclease V, gamma subunit [PF04257.14]; PD-(D/E)XK nuclease superfamily [PF12705.7]; UvrD-like helicase C-terminal domain [PF13361.6]		sp|O64262|VG69_BPMD2 Gene 69 protein; Xu	Xu	0	d__Bacteria;p__Firmicutes_A;c__Clostridia;o__Lachnospirales;f__Lachnospiraceae;g__Blautia_A;s__Blautia_A sp900066165	72.78
bin.1_scaffold_4699_3	bin.1	scaffold_4699	3	7350	7811	1	C		rum:CK1_36710 hypothetical protein	False	0.6409999999999999	184.0	7.85e-51												0	d__Bacteria;p__Firmicutes_A;c__Clostridia;o__Lachnospirales;f__Lachnospiraceae;g__Blautia_A;s__Blautia_A sp900066165	72.78
bin.1_scaffold_4699_4	bin.1	scaffold_4699	4	7899	9815	-1	A	K01950	blab:EYS05_01450 NAD(+) synthase; K01950	True	0.787	1045.0	0.0								NAD synthase [PF02540.17]; Carbon-nitrogen hydrolase [PF00795.22]				0	d__Bacteria;p__Firmicutes_A;c__Clostridia;o__Lachnospirales;f__Lachnospiraceae;g__Blautia_A;s__Blautia_A sp900066165	72.78
bin.1_scaffold_4699_5	bin.1	scaffold_4699	5	9927	10805	-1	A	K04083	blab:EYS05_01455 Hsp33 family molecular chaperone HslO; K04083	True	0.84	509.0	1.2899999999999997e-160								Hsp33 protein [PF01430.19]				0	d__Bacteria;p__Firmicutes_A;c__Clostridia;o__Lachnospirales;f__Lachnospiraceae;g__Blautia_A;s__Blautia_A sp900066165	72.78
bin.1_scaffold_4699_6	bin.1	scaffold_4699	6	10877	11638	-1	A		blab:EYS05_01460 class I SAM-dependent methyltransferase	True	0.769	392.0	5.069999999999999e-121								Methyltransferase domain [PF08241.12]; Methyltransferase domain [PF13649.6]; ubiE/COQ5 methyltransferase family [PF01209.18]; Methyltransferase domain [PF13847.6]; Methyltransferase domain [PF13489.6]; Tellurite resistance protein TehB [PF03848.14]; Mycolic acid cyclopropane synthetase [PF02353.20]				0	d__Bacteria;p__Firmicutes_A;c__Clostridia;o__Lachnospirales;f__Lachnospiraceae;g__Blautia_A;s__Blautia_A sp900066165	72.78
bin.1_scaffold_4699_7	bin.1	scaffold_4699	7	11720	12733	-1	C		rob:CK5_20220 hypothetical protein	False	0.511	350.0	6.089999999999999e-105												0	d__Bacteria;p__Firmicutes_A;c__Clostridia;o__Lachnospirales;f__Lachnospiraceae;g__Blautia_A;s__Blautia_A sp900066165	72.78
bin.1_scaffold_4699_8	bin.1	scaffold_4699	8	13058	13882	-1	C	K03657	blab:EYS05_01505 AAA family ATPase; K03657	False	0.637	354.0	2.4099999999999998e-107								UvrD-like helicase C-terminal domain [PF13538.6]; UvrD/REP helicase N-terminal domain [PF00580.21]; AAA domain [PF13245.6]				0	d__Bacteria;p__Firmicutes_A;c__Clostridia;o__Lachnospirales;f__Lachnospiraceae;g__Blautia_A;s__Blautia_A sp900066165	72.78
bin.1_scaffold_4799_1	bin.1	scaffold_4799	1	169	750	-1	C		rto:RTO_06630 transcriptional regulator	False	0.317	85.0	4.71e-16								Bacterial regulatory proteins, tetR family [PF00440.23]				0	d__Bacteria;p__Firmicutes_A;c__Clostridia;o__Lachnospirales;f__Lachnospiraceae;g__Blautia_A;s__Blautia_A sp900066165	72.78
bin.1_scaffold_4799_2	bin.1	scaffold_4799	2	921	1580	-1	E																		0	d__Bacteria;p__Firmicutes_A;c__Clostridia;o__Lachnospirales;f__Lachnospiraceae;g__Blautia_A;s__Blautia_A sp900066165	72.78
bin.1_scaffold_4799_3	bin.1	scaffold_4799	3	1822	2511	1	C	K00788	ruj:E5Z56_08050 thiamine phosphate synthase; K00788	False	0.7440000000000001	317.0	1.71e-95								Thiamine monophosphate synthase [PF02581.17]				0	d__Bacteria;p__Firmicutes_A;c__Clostridia;o__Lachnospirales;f__Lachnospiraceae;g__Blautia_A;s__Blautia_A sp900066165	72.78
bin.1_scaffold_4799_4	bin.1	scaffold_4799	4	2505	3164	1	C		ruk:A4V00_18105 HAD family hydrolase	False	0.5710000000000001	224.0	2.88e-63								Haloacid dehalogenase-like hydrolase [PF13419.6]; haloacid dehalogenase-like hydrolase [PF12710.7]				0	d__Bacteria;p__Firmicutes_A;c__Clostridia;o__Lachnospirales;f__Lachnospiraceae;g__Blautia_A;s__Blautia_A sp900066165	72.78
bin.1_scaffold_4799_5	bin.1	scaffold_4799	5	3453	6764	-1	A	K03546	rob:CK5_36720 ATPase involved in DNA repair; K03546	True	0.43700000000000006	855.0	1.0199999999999995e-265								AAA domain [PF13476.6]; Putative exonuclease SbcCD, C subunit [PF13558.6]; P-loop containing region of AAA domain [PF13555.6]; AAA domain [PF13514.6]; RecF/RecN/SMC N terminal domain [PF02463.19]		sp|P04522|EXO2_BPT4 Exonuclease subunit 2; XhXp	Xp;Xh	0	d__Bacteria;p__Firmicutes_A;c__Clostridia;o__Lachnospirales;f__Lachnospiraceae;g__Blautia_A;s__Blautia_A sp900066165	72.78
bin.1_scaffold_4799_6	bin.1	scaffold_4799	6	6761	7912	-1	A	K03547	rob:CK5_36710 exonuclease SbcD; K03547	True	0.728	561.0	3.7599999999999982e-177								Type 5 capsule protein repressor C-terminal domain [PF12320.8]; Calcineurin-like phosphoesterase [PF00149.28]				0	d__Bacteria;p__Firmicutes_A;c__Clostridia;o__Lachnospirales;f__Lachnospiraceae;g__Blautia_A;s__Blautia_A sp900066165	72.78
bin.1_scaffold_4799_7	bin.1	scaffold_4799	7	8013	9515	-1	C		ruj:E5Z56_03040 DUF4186 domain-containing protein	False	0.74	175.0	1.03e-42								Domain of unknown function (DUF4186) [PF13811.6]; DnaJ domain [PF00226.31]				0	d__Bacteria;p__Firmicutes_A;c__Clostridia;o__Lachnospirales;f__Lachnospiraceae;g__Blautia_A;s__Blautia_A sp900066165	72.78
bin.1_scaffold_4799_8	bin.1	scaffold_4799	8	10128	10337	-1	C		pxv:FXF36_14695 hypothetical protein	False	0.613	83.0	2.36e-17												0	d__Bacteria;p__Firmicutes_A;c__Clostridia;o__Lachnospirales;f__Lachnospiraceae;g__Blautia_A;s__Blautia_A sp900066165	72.78
bin.1_scaffold_4799_9	bin.1	scaffold_4799	9	10524	12323	-1	A	K01835	rto:RTO_29940 Phosphomannomutase; K01835	True	0.902	1054.0	0.0								Phosphoglucomutase/phosphomannomutase, alpha/beta/alpha domain I [PF02878.16]; Phosphoglucomutase/phosphomannomutase, alpha/beta/alpha domain III [PF02880.16]; Phosphoglucomutase/phosphomannomutase, alpha/beta/alpha domain II [PF02879.16]; Phosphoglucomutase/phosphomannomutase, C-terminal domain [PF00408.20]				0	d__Bacteria;p__Firmicutes_A;c__Clostridia;o__Lachnospirales;f__Lachnospiraceae;g__Blautia_A;s__Blautia_A sp900066165	72.78
bin.1_scaffold_4799_10	bin.1	scaffold_4799	10	12562	13167	1	A	K02203	ehl:EHLA_1759 HSK-PSP: phosphoserine phosphatase/homoserine phosphotransferase bifunctional protein; K02203	True	0.929	389.0	4.1199999999999995e-121								haloacid dehalogenase-like hydrolase [PF12710.7]; Putative Phosphatase [PF06888.12]				0	d__Bacteria;p__Firmicutes_A;c__Clostridia;o__Lachnospirales;f__Lachnospiraceae;g__Blautia_A;s__Blautia_A sp900066165	72.78
bin.1_scaffold_4799_11	bin.1	scaffold_4799	11	13397	13654	-1	C	K02529	byl:A4V09_01575 LacI family transcriptional regulator; K02529	False	0.643	108.0	1.07e-25								Periplasmic binding protein-like domain [PF13377.6]; Periplasmic binding proteins and sugar binding domain of LacI family [PF00532.21]				0	d__Bacteria;p__Firmicutes_A;c__Clostridia;o__Lachnospirales;f__Lachnospiraceae;g__Blautia_A;s__Blautia_A sp900066165	72.78
bin.1_scaffold_4914_1	bin.1	scaffold_4914	1	2	2935	1	A	K12527	bpro:PMF13cell1_03284 gltD_2; Glutamate synthase [NADPH] small chain; K12527	True	0.716	1398.0	0.0								Pyridine nucleotide-disulphide oxidoreductase [PF07992.14]; Dihydroprymidine dehydrogenase domain II, 4Fe-4S cluster [PF14691.6]; Pyridine nucleotide-disulphide oxidoreductase [PF13738.6]; Flavin-binding monooxygenase-like [PF00743.19]; NAD(P)-binding Rossmann-like domain [PF13450.6]; HI0933-like protein [PF03486.14]; Pyridine nucleotide-disulphide oxidoreductase [PF00070.27]; FAD binding domain …				0	d__Bacteria;p__Firmicutes_A;c__Clostridia;o__Lachnospirales;f__Lachnospiraceae;g__Blautia_A;s__Blautia_A sp900066165	72.78
bin.1_scaffold_4914_2	bin.1	scaffold_4914	2	3154	5736	1	A		rob:CK5_30730 selenium-dependent molybdenum hydroxylase 1	True	0.885	1582.0	0.0								Molybdopterin-binding domain of aldehyde dehydrogenase [PF02738.18]; Aldehyde oxidase and xanthine dehydrogenase, a/b hammerhead domain [PF01315.22]; [2Fe-2S] binding domain [PF01799.20]; 2Fe-2S iron-sulfur cluster binding domain [PF00111.27]				0	d__Bacteria;p__Firmicutes_A;c__Clostridia;o__Lachnospirales;f__Lachnospiraceae;g__Blautia_A;s__Blautia_A sp900066165	72.78
bin.1_scaffold_4914_3	bin.1	scaffold_4914	3	5740	6231	1	C	K03616	rto:RTO_15970 4Fe-4S binding domain.; K03616	False	0.8640000000000001	293.0	2.5399999999999994e-88								4Fe-4S dicluster domain [PF14697.6]; 4Fe-4S dicluster domain [PF13187.6]; 4Fe-4S dicluster domain [PF13247.6]; 4Fe-4S dicluster domain [PF13237.6]; 4Fe-4S dicluster domain [PF12838.7]; 4Fe-4S double cluster binding domain [PF13484.6]; 4Fe-4S dicluster domain [PF13534.6]; 4Fe-4S dicluster domain [PF13183.6]; 4Fe-4S binding domain [PF00037.27]; 4Fe-4S binding domain [PF12837.7]; 4Fe-4S binding doma…				0	d__Bacteria;p__Firmicutes_A;c__Clostridia;o__Lachnospirales;f__Lachnospiraceae;g__Blautia_A;s__Blautia_A sp900066165	72.78
bin.1_scaffold_4914_4	bin.1	scaffold_4914	4	6625	8898	1	A	K00087	rob:CK5_30710 xanthine dehydrogenase, molybdenum binding subunit apoprotein; K00087	True	0.818	1275.0	0.0								Molybdopterin-binding domain of aldehyde dehydrogenase [PF02738.18]; Aldehyde oxidase and xanthine dehydrogenase, a/b hammerhead domain [PF01315.22]				0	d__Bacteria;p__Firmicutes_A;c__Clostridia;o__Lachnospirales;f__Lachnospiraceae;g__Blautia_A;s__Blautia_A sp900066165	72.78
bin.1_scaffold_4914_5	bin.1	scaffold_4914	5	8916	9902	1	A	K13479	rob:CK5_30700 Aerobic-type carbon monoxide dehydrogenase, middle subunit CoxM/CutM homologs; K13479	True	0.78	451.0	6.1399999999999975e-140								FAD binding domain in molybdopterin dehydrogenase [PF00941.21]; CO dehydrogenase flavoprotein C-terminal domain [PF03450.17]				0	d__Bacteria;p__Firmicutes_A;c__Clostridia;o__Lachnospirales;f__Lachnospiraceae;g__Blautia_A;s__Blautia_A sp900066165	72.78
bin.1_scaffold_4914_6	bin.1	scaffold_4914	6	9899	10390	1	C		carg:RSJ17_06310 xanthine dehydrogenase	False	0.9	299.0	1.6299999999999993e-90								[2Fe-2S] binding domain [PF01799.20]; 2Fe-2S iron-sulfur cluster binding domain [PF00111.27]				0	d__Bacteria;p__Firmicutes_A;c__Clostridia;o__Lachnospirales;f__Lachnospiraceae;g__Blautia_A;s__Blautia_A sp900066165	72.78
bin.1_scaffold_4914_7	bin.1	scaffold_4914	7	10769	11584	1	A	K07402	blab:EYS05_14455 EF2563 family selenium-dependent molybdenum hydroxylase system protein; K07402	True	0.71	385.0	2.42e-118												0	d__Bacteria;p__Firmicutes_A;c__Clostridia;o__Lachnospirales;f__Lachnospiraceae;g__Blautia_A;s__Blautia_A sp900066165	72.78
bin.1_scaffold_4914_8	bin.1	scaffold_4914	8	11732	12457	1	C		blab:EYS05_14460 yqeC; putative selenium-dependent hydroxylase accessory protein YqeC	False	0.483	198.0	3.8700000000000003e-54												0	d__Bacteria;p__Firmicutes_A;c__Clostridia;o__Lachnospirales;f__Lachnospiraceae;g__Blautia_A;s__Blautia_A sp900066165	72.78
bin.1_scaffold_4914_9	bin.1	scaffold_4914	9	12454	13164	1	C	K07141	blab:EYS05_14465 nucleotidyltransferase family protein; K07141	False	0.496	216.0	2.2999999999999998e-60								MobA-like NTP transferase domain [PF12804.7]; 2-C-methyl-D-erythritol 4-phosphate cytidylyltransferase [PF01128.19]				0	d__Bacteria;p__Firmicutes_A;c__Clostridia;o__Lachnospirales;f__Lachnospiraceae;g__Blautia_A;s__Blautia_A sp900066165	72.78
bin.1_scaffold_4980_1	bin.1	scaffold_4980	1	15	935	-1	A	K03517	era:ERE_20830 quinolinate synthetase A; K03517	True	0.858	546.0	3.369999999999999e-173								Quinolinate synthetase A protein [PF02445.16]				0	d__Bacteria;p__Firmicutes_A;c__Clostridia;o__Lachnospirales;f__Lachnospiraceae;g__Blautia_A;s__Blautia_A sp900066165	72.78
bin.1_scaffold_4980_2	bin.1	scaffold_4980	2	1290	2627	1	A	K00278	ere:EUBREC_1034 L-aspartate oxidase; K00278	True	0.7609999999999999	666.0	2.629999999999999e-212								FAD binding domain [PF00890.24]				0	d__Bacteria;p__Firmicutes_A;c__Clostridia;o__Lachnospirales;f__Lachnospiraceae;g__Blautia_A;s__Blautia_A sp900066165	72.78
bin.1_scaffold_4980_3	bin.1	scaffold_4980	3	2620	3477	1	A	K00767	ere:EUBREC_1035 nicotinate-nucleotide pyrophosphorylase; K00767	True	0.884	524.0	3.129999999999999e-166								Quinolinate phosphoribosyl transferase, C-terminal domain [PF01729.19]; Quinolinate phosphoribosyl transferase, N-terminal domain [PF02749.16]				0	d__Bacteria;p__Firmicutes_A;c__Clostridia;o__Lachnospirales;f__Lachnospiraceae;g__Blautia_A;s__Blautia_A sp900066165	72.78
bin.1_scaffold_4980_4	bin.1	scaffold_4980	4	3629	4177	1	C	K07105	ere:EUBREC_1036 hypothetical protein; K07105	False	0.7809999999999999	293.0	6.19e-88								3H domain [PF02829.14]; HTH domain [PF08279.12]				0	d__Bacteria;p__Firmicutes_A;c__Clostridia;o__Lachnospirales;f__Lachnospiraceae;g__Blautia_A;s__Blautia_A sp900066165	72.78
bin.1_scaffold_4980_5	bin.1	scaffold_4980	5	4302	5765	-1	A		ere:EUBREC_0516 response regulator PleD	True	0.685	646.0	2.909999999999999e-204								Diguanylate cyclase, GGDEF domain [PF00990.21]; HlyD membrane-fusion protein of T1SS [PF00529.20]		sp|Q5PLI4|DGCQ_SALPA Probable diguanylate cyclase DgcQ; Xh	Xh	0	d__Bacteria;p__Firmicutes_A;c__Clostridia;o__Lachnospirales;f__Lachnospiraceae;g__Blautia_A;s__Blautia_A sp900066165	72.78
bin.1_scaffold_4980_6	bin.1	scaffold_4980	6	6086	6634	1	C	K04769	rob:CK5_34940 transcriptional regulator, AbrB family; K04769	False	0.6990000000000001	256.0	4.649999999999999e-75								Stage V sporulation protein T C-terminal, transcription factor [PF15714.5]; Antidote-toxin recognition MazE, bacterial antitoxin [PF04014.18]				0	d__Bacteria;p__Firmicutes_A;c__Clostridia;o__Lachnospirales;f__Lachnospiraceae;g__Blautia_A;s__Blautia_A sp900066165	72.78
bin.1_scaffold_4980_7	bin.1	scaffold_4980	7	6788	7195	-1	C		blab:EYS05_12520 hypothetical protein	False	0.69	162.0	1.2099999999999998e-43												0	d__Bacteria;p__Firmicutes_A;c__Clostridia;o__Lachnospirales;f__Lachnospiraceae;g__Blautia_A;s__Blautia_A sp900066165	72.78
bin.1_scaffold_4980_8	bin.1	scaffold_4980	8	7489	8346	1	C		rob:CK5_34860 Membrane proteins related to metalloendopeptidases	False	0.504	269.0	8.949999999999999e-78	MER0509977	M23B	MER0509977 - subfamily M23B non-peptidase homologues (Ruminococcus obeum) [M23.UNB]#M23B#{peptidase unit: 105-275}~source YP_007806646~	False	0.779	243.0	3.0499999999999994e-70	Peptidase family M23 [PF01551.22]				0	d__Bacteria;p__Firmicutes_A;c__Clostridia;o__Lachnospirales;f__Lachnospiraceae;g__Blautia_A;s__Blautia_A sp900066165	72.78
bin.1_scaffold_4980_9	bin.1	scaffold_4980	9	8907	9149	1	C	K07461	blab:EYS05_06360 GIY-YIG nuclease family protein; K07461	False	0.866	146.0	3.82e-39								GIY-YIG catalytic domain [PF01541.24]		sp|O10332|Y079_NPVOP UPF0213 protein ORF82; Xu	Xu	0	d__Bacteria;p__Firmicutes_A;c__Clostridia;o__Lachnospirales;f__Lachnospiraceae;g__Blautia_A;s__Blautia_A sp900066165	72.78
bin.1_scaffold_4980_10	bin.1	scaffold_4980	10	9224	9886	-1	A	K11068	rum:CK1_30510 channel protein, hemolysin III family; K11068	True	0.821	374.0	2.2e-115								Haemolysin-III related [PF03006.20]				0	d__Bacteria;p__Firmicutes_A;c__Clostridia;o__Lachnospirales;f__Lachnospiraceae;g__Blautia_A;s__Blautia_A sp900066165	72.78
bin.1_scaffold_4980_11	bin.1	scaffold_4980	11	10094	11059	-1	C	K06381	rob:CK5_34850 SpoIID/LytB domain; K06381	False	0.43799999999999994	233.0	6.5299999999999996e-65								Stage II sporulation protein [PF08486.10]				0	d__Bacteria;p__Firmicutes_A;c__Clostridia;o__Lachnospirales;f__Lachnospiraceae;g__Blautia_A;s__Blautia_A sp900066165	72.78
bin.1_scaffold_4980_12	bin.1	scaffold_4980	12	11298	12206	1	C	K07098	rum:CK1_30660 Predicted phosphohydrolases; K07098	False	0.652	343.0	3.979999999999999e-103								Calcineurin-like phosphoesterase [PF00149.28]; Calcineurin-like phosphoesterase superfamily domain [PF12850.7]				0	d__Bacteria;p__Firmicutes_A;c__Clostridia;o__Lachnospirales;f__Lachnospiraceae;g__Blautia_A;s__Blautia_A sp900066165	72.78
bin.1_scaffold_4980_13	bin.1	scaffold_4980	13	12067	13212	-1	C		csh:Closa_2319 SNF2-related protein	False	0.5660000000000001	415.0	2.2199999999999994e-126								Bacterial SNF2 helicase associated [PF08455.10]				0	d__Bacteria;p__Firmicutes_A;c__Clostridia;o__Lachnospirales;f__Lachnospiraceae;g__Blautia_A;s__Blautia_A sp900066165	72.78
bin.1_scaffold_4992_1	bin.1	scaffold_4992	1	3	1562	1	A		rob:CK5_07160 peptidoglycan transpeptidase precursor, ErfK-YbiS-YhnG family	True	0.647	647.0	3.299999999999999e-204	MER0321753	C82A	MER0321753 - L,D-transpeptidase ({Enterococcus}-type) (Ruminococcus sp. SR1/5) [C82.001]#C82A#{peptidase unit: 156-410}~source CBL21185~	True	0.8029999999999999	422.0	3.559999999999999e-128	L,D-transpeptidase catalytic domain [PF03734.14]; Putative peptidoglycan binding domain [PF12229.8]				0	d__Bacteria;p__Firmicutes_A;c__Clostridia;o__Lachnospirales;f__Lachnospiraceae;g__Blautia_A;s__Blautia_A sp900066165	72.78
bin.1_scaffold_4992_2	bin.1	scaffold_4992	2	1734	2030	1	C		blab:EYS05_11125 DUF3784 domain-containing protein	False	0.47700000000000004	86.0	9.9e-18												0	d__Bacteria;p__Firmicutes_A;c__Clostridia;o__Lachnospirales;f__Lachnospiraceae;g__Blautia_A;s__Blautia_A sp900066165	72.78
bin.1_scaffold_4992_3	bin.1	scaffold_4992	3	2241	2855	-1	C	K01091	rum:CK1_34080 haloacid dehalogenase superfamily, subfamily IA, variant 1 with third motif having Dx(3-4)D or Dx(3-4)E; K01091	False	0.672	274.0	3.37e-81								Haloacid dehalogenase-like hydrolase [PF13419.6]; haloacid dehalogenase-like hydrolase [PF00702.26]				0	d__Bacteria;p__Firmicutes_A;c__Clostridia;o__Lachnospirales;f__Lachnospiraceae;g__Blautia_A;s__Blautia_A sp900066165	72.78
bin.1_scaffold_4992_4	bin.1	scaffold_4992	4	3165	3857	1	C	K06206	rum:CK1_34090 sugar fermentation stimulation protein; K06206	False	0.73	335.0	9.089999999999997e-102								Sugar fermentation stimulation protein RE domain [PF03749.13]; SfsA N-terminal OB domain [PF17746.1]				0	d__Bacteria;p__Firmicutes_A;c__Clostridia;o__Lachnospirales;f__Lachnospiraceae;g__Blautia_A;s__Blautia_A sp900066165	72.78
bin.1_scaffold_4992_5	bin.1	scaffold_4992	5	3854	4894	1	A	K03575	rob:CK5_07200 A/G-specific adenine glycosylase; K03575	True	0.722	505.0	3.4999999999999985e-158								HhH-GPD superfamily base excision DNA repair protein [PF00730.25]; NUDIX domain [PF14815.6]; Helix-hairpin-helix motif [PF00633.23]				0	d__Bacteria;p__Firmicutes_A;c__Clostridia;o__Lachnospirales;f__Lachnospiraceae;g__Blautia_A;s__Blautia_A sp900066165	72.78
bin.1_scaffold_4992_6	bin.1	scaffold_4992	6	5006	6022	1	A		rum:CK1_34110 Glycosyltransferases involved in cell wall biogenesis	True	0.773	534.0	1.8499999999999995e-168								Glycosyl transferase family 2 [PF00535.26]; Glycosyltransferase like family 2 [PF13641.6]	GT2 cellulose synthase (EC 2.4.1.12); chitin synthase (EC 2.4.1.16); dolichyl-phosphate beta-D-mannosyltransferase (EC 2.4.1.83); dolichyl-phosphate beta-glucosyltransferase (EC 2.4.1.117); N-acetylglucosaminyltransferase (EC 2.4.1.-); N-acetylgalactosaminyltransferase (EC 2.4.1.-); hyaluronan synthase (EC 2.4.1.212); chitin oligosaccharide synthase (EC 2.4.1.-); beta-1,3-glucan synthase (EC 2.4.…			0	d__Bacteria;p__Firmicutes_A;c__Clostridia;o__Lachnospirales;f__Lachnospiraceae;g__Blautia_A;s__Blautia_A sp900066165	72.78
bin.1_scaffold_4992_7	bin.1	scaffold_4992	7	6177	6866	-1	C		blab:EYS05_11155 phosphatase PAP2 family protein	False	0.7140000000000001	312.0	1.03e-93								PAP2 superfamily [PF14378.6]				0	d__Bacteria;p__Firmicutes_A;c__Clostridia;o__Lachnospirales;f__Lachnospiraceae;g__Blautia_A;s__Blautia_A sp900066165	72.78
bin.1_scaffold_4992_8	bin.1	scaffold_4992	8	6936	7868	-1	A		blab:EYS05_11160 diacylglycerol kinase family lipid kinase	True	0.655	402.0	2.4699999999999995e-123								Diacylglycerol kinase catalytic domain [PF00781.24]; Diacylglycerol kinase accessory domain [PF00609.19]				0	d__Bacteria;p__Firmicutes_A;c__Clostridia;o__Lachnospirales;f__Lachnospiraceae;g__Blautia_A;s__Blautia_A sp900066165	72.78
bin.1_scaffold_4992_9	bin.1	scaffold_4992	9	8174	10372	1	A	K03169	blab:EYS05_11170 DNA topoisomerase III; K03169	True	0.807	1212.0	0.0								DNA topoisomerase [PF01131.20]; Toprim domain [PF01751.22]		sp|Q5UQB5|TOP1P_MIMIV DNA topoisomerase 1 type prokaryotic; XhXs	Xs;Xh	1	d__Bacteria;p__Firmicutes_A;c__Clostridia;o__Lachnospirales;f__Lachnospiraceae;g__Blautia_A;s__Blautia_A sp900066165	72.78
bin.1_scaffold_4992_10	bin.1	scaffold_4992	10	10588	11259	1	A	K06940	blab:EYS05_11180 YkgJ family cysteine cluster protein; K06940	True	0.769	350.0	5.689999999999999e-107								Putative zinc- or iron-chelating domain [PF03692.15]				1	d__Bacteria;p__Firmicutes_A;c__Clostridia;o__Lachnospirales;f__Lachnospiraceae;g__Blautia_A;s__Blautia_A sp900066165	72.78
bin.1_scaffold_4992_11	bin.1	scaffold_4992	11	11711	13183	1	A	K01338	rum:CK1_02150 ATP-dependent Lon protease, bacterial type; K01338	True	0.809	820.0	1.3299999999999992e-264	MER0285888	M16A	MER0285888 - subfamily M16A non-peptidase homologues (Echinococcus multilocularis) [M16.UNA]#M16A#{peptidase unit: 460-654}~source EmW_000324100~	False	0.34	94.0	1.9800000000000002e-18	ATPase family associated with various cellular activities (AAA) [PF00004.29]; AAA domain (dynein-related subfamily) [PF07728.14]				0	d__Bacteria;p__Firmicutes_A;c__Clostridia;o__Lachnospirales;f__Lachnospiraceae;g__Blautia_A;s__Blautia_A sp900066165	72.78
bin.1_scaffold_5052_1	bin.1	scaffold_5052	1	2	946	-1	A	K05837	rum:CK1_10690 Bacterial cell division membrane protein; K05837	True	0.745	477.0	2.2599999999999994e-149								Cell cycle protein [PF01098.19]				0	d__Bacteria;p__Firmicutes_A;c__Clostridia;o__Lachnospirales;f__Lachnospiraceae;g__Blautia_A;s__Blautia_A sp900066165	72.78
bin.1_scaffold_5052_2	bin.1	scaffold_5052	2	951	1193	-1	C	K03608	rum:CK1_10680 cell division topological specificity factor MinE; K03608	False	0.688	107.0	1.59e-25								Septum formation topological specificity factor MinE [PF03776.14]				0	d__Bacteria;p__Firmicutes_A;c__Clostridia;o__Lachnospirales;f__Lachnospiraceae;g__Blautia_A;s__Blautia_A sp900066165	72.78
bin.1_scaffold_5052_3	bin.1	scaffold_5052	3	1285	2067	-1	A	K03609	rob:CK5_26690 septum site-determining protein MinD; K03609	True	0.868	463.0	1.6099999999999995e-145								NUBPL iron-transfer P-loop NTPase [PF10609.9]; AAA domain [PF13614.6]; Cellulose biosynthesis protein BcsQ [PF06564.12]; CobQ/CobB/MinD/ParA nucleotide binding domain [PF01656.23]; ATPase MipZ [PF09140.11]; VirC1 protein [PF07015.11]; 4Fe-4S iron sulfur cluster binding proteins, NifH/frxC family [PF00142.18]; Anion-transporting ATPase [PF02374.15]		sp|P07620|PARA_ECOLX Plasmid partition protein A; Xh	Xh	0	d__Bacteria;p__Firmicutes_A;c__Clostridia;o__Lachnospirales;f__Lachnospiraceae;g__Blautia_A;s__Blautia_A sp900066165	72.78
bin.1_scaffold_5052_4	bin.1	scaffold_5052	4	2198	5095	-1	A	K05515	blab:EYS05_15980 peptidase; K05515	True	0.731	1424.0	0.0								Penicillin binding protein transpeptidase domain [PF00905.22]; Penicillin-binding Protein dimerisation domain [PF03717.15]				0	d__Bacteria;p__Firmicutes_A;c__Clostridia;o__Lachnospirales;f__Lachnospiraceae;g__Blautia_A;s__Blautia_A sp900066165	72.78
bin.1_scaffold_5052_5	bin.1	scaffold_5052	5	5080	5607	-1	C	K03571	rob:CK5_26710 rod shape-determining protein MreD; K03571	False	0.778	280.0	1.0799999999999998e-83								rod shape-determining protein MreD [PF04093.12]				0	d__Bacteria;p__Firmicutes_A;c__Clostridia;o__Lachnospirales;f__Lachnospiraceae;g__Blautia_A;s__Blautia_A sp900066165	72.78
bin.1_scaffold_5052_6	bin.1	scaffold_5052	6	5597	6595	-1	A	K03570	rum:CK1_10620 rod shape-determining protein MreC; K03570	True	0.754	444.0	2.1099999999999998e-137								rod shape-determining protein MreC [PF04085.14]				0	d__Bacteria;p__Firmicutes_A;c__Clostridia;o__Lachnospirales;f__Lachnospiraceae;g__Blautia_A;s__Blautia_A sp900066165	72.78
bin.1_scaffold_5052_7	bin.1	scaffold_5052	7	6651	7664	-1	A	K03569	rob:CK5_26730 Actin-like ATPase involved in cell morphogenesis; K03569	True	0.8190000000000001	570.0	6.319999999999998e-181								MreB/Mbl protein [PF06723.13]; Type IV pilus assembly protein PilM; [PF11104.8]; Actin [PF00022.19]; Hsp70 protein [PF00012.20]				0	d__Bacteria;p__Firmicutes_A;c__Clostridia;o__Lachnospirales;f__Lachnospiraceae;g__Blautia_A;s__Blautia_A sp900066165	72.78
bin.1_scaffold_5052_8	bin.1	scaffold_5052	8	7749	8471	-1	C	K03630	rum:CK1_10600 DNA replication and repair protein RadC; K03630	False	0.722	341.0	1.2599999999999997e-103								RadC-like JAB domain [PF04002.15]				0	d__Bacteria;p__Firmicutes_A;c__Clostridia;o__Lachnospirales;f__Lachnospiraceae;g__Blautia_A;s__Blautia_A sp900066165	72.78
bin.1_scaffold_5052_9	bin.1	scaffold_5052	9	8683	10281	-1	A	K07137	rob:CK5_26750 Uncharacterized FAD-dependent dehydrogenases; K07137	True	0.754	816.0	2.809999999999999e-262								HI0933-like protein [PF03486.14]; FAD binding domain [PF00890.24]; FAD binding domain [PF01494.19]; Pyridine nucleotide-disulphide oxidoreductase [PF13738.6]; FAD dependent oxidoreductase [PF01266.24]; NAD(P)-binding Rossmann-like domain [PF13450.6]; Lycopene cyclase protein [PF05834.12]; Thi4 family [PF01946.17]				0	d__Bacteria;p__Firmicutes_A;c__Clostridia;o__Lachnospirales;f__Lachnospiraceae;g__Blautia_A;s__Blautia_A sp900066165	72.78
bin.1_scaffold_5052_10	bin.1	scaffold_5052	10	10296	11486	-1	A		blab:EYS05_15950 NAD(P)/FAD-dependent oxidoreductase	True	0.634	491.0	1.3899999999999996e-152								HI0933-like protein [PF03486.14]; FAD binding domain [PF00890.24]; FAD dependent oxidoreductase [PF01266.24]; FAD dependent oxidoreductase [PF12831.7]; Pyridine nucleotide-disulphide oxidoreductase [PF13738.6]; FAD binding domain [PF01494.19]				0	d__Bacteria;p__Firmicutes_A;c__Clostridia;o__Lachnospirales;f__Lachnospiraceae;g__Blautia_A;s__Blautia_A sp900066165	72.78
bin.1_scaffold_5052_11	bin.1	scaffold_5052	11	11592	12869	-1	A		rob:CK5_26770 Cystathionine beta-lyase family protein involved in aluminum resistance	True	0.897	797.0	7.949999999999996e-258								Methionine gamma-lyase [PF06838.11]; Cys/Met metabolism PLP-dependent enzyme [PF01053.20]				0	d__Bacteria;p__Firmicutes_A;c__Clostridia;o__Lachnospirales;f__Lachnospiraceae;g__Blautia_A;s__Blautia_A sp900066165	72.78
bin.1_scaffold_5052_12	bin.1	scaffold_5052	12	12965	13048	-1	E																		0	d__Bacteria;p__Firmicutes_A;c__Clostridia;o__Lachnospirales;f__Lachnospiraceae;g__Blautia_A;s__Blautia_A sp900066165	72.78
bin.1_scaffold_5098_1	bin.1	scaffold_5098	1	569	2281	1	A	K07462	blab:EYS05_13745 recJ; single-stranded-DNA-specific exonuclease RecJ; K07462	True	0.703	803.0	3.559999999999999e-257								RecJ OB domain [PF17768.1]; DHH family [PF01368.20]; DHHA1 domain [PF02272.19]		sp|P28355|RECJ_SALTY Single-stranded-DNA-specific exonuclease RecJ; Xu	Xu	0	d__Bacteria;p__Firmicutes_A;c__Clostridia;o__Lachnospirales;f__Lachnospiraceae;g__Blautia_A;s__Blautia_A sp900066165	72.78
bin.1_scaffold_5098_2	bin.1	scaffold_5098	2	2486	3010	1	C	K00759	rob:CK5_09240 adenine phosphoribosyltransferase; K00759	False	0.8340000000000001	302.0	3.0099999999999993e-91								Phosphoribosyl transferase domain [PF00156.27]				0	d__Bacteria;p__Firmicutes_A;c__Clostridia;o__Lachnospirales;f__Lachnospiraceae;g__Blautia_A;s__Blautia_A sp900066165	72.78
bin.1_scaffold_5098_3	bin.1	scaffold_5098	3	3098	5431	1	A	K00951	blab:EYS05_13755 bifunctional (p)ppGpp synthetase/guanosine-3',5'-bis(diphosphate) 3'-pyrophosphohydrolase; K00951	True	0.838	1345.0	0.0								HD domain [PF13328.6]; Region found in RelA / SpoT proteins [PF04607.17]; TGS domain [PF02824.21]; ACT domain [PF13291.6]		sp|O87331|RELA_CORGL GTP pyrophosphokinase; Xh	Xh	0	d__Bacteria;p__Firmicutes_A;c__Clostridia;o__Lachnospirales;f__Lachnospiraceae;g__Blautia_A;s__Blautia_A sp900066165	72.78
bin.1_scaffold_5098_4	bin.1	scaffold_5098	4	5565	6194	1	C	K01069	rum:CK1_04480 Zn-dependent hydrolases, including glyoxylases; K01069	False	0.809	349.0	5.61e-107								Metallo-beta-lactamase superfamily [PF00753.27]; Beta-lactamase superfamily domain [PF12706.7]; Metallo-beta-lactamase superfamily [PF14597.6]				0	d__Bacteria;p__Firmicutes_A;c__Clostridia;o__Lachnospirales;f__Lachnospiraceae;g__Blautia_A;s__Blautia_A sp900066165	72.78
bin.1_scaffold_5098_5	bin.1	scaffold_5098	5	6187	7695	1	A		blab:EYS05_13765 hemZ; coproporphyrinogen dehydrogenase HemZ	True	0.732	740.0	1.2699999999999993e-236												0	d__Bacteria;p__Firmicutes_A;c__Clostridia;o__Lachnospirales;f__Lachnospiraceae;g__Blautia_A;s__Blautia_A sp900066165	72.78
bin.1_scaffold_5098_6	bin.1	scaffold_5098	6	7712	8287	1	C		rob:CK5_09280 HD-GYP domain	False	0.764	295.0	1.9399999999999996e-88								HD domain [PF13487.6]; HD domain [PF01966.22]				0	d__Bacteria;p__Firmicutes_A;c__Clostridia;o__Lachnospirales;f__Lachnospiraceae;g__Blautia_A;s__Blautia_A sp900066165	72.78
bin.1_scaffold_5098_7	bin.1	scaffold_5098	7	8297	9547	1	A	K01892	blab:EYS05_13775 hisS; histidine--tRNA ligase; K01892	True	0.851	734.0	2.949999999999999e-236								Histidyl-tRNA synthetase [PF13393.6]				0	d__Bacteria;p__Firmicutes_A;c__Clostridia;o__Lachnospirales;f__Lachnospiraceae;g__Blautia_A;s__Blautia_A sp900066165	72.78
bin.1_scaffold_5098_8	bin.1	scaffold_5098	8	9683	11488	1	A	K01876	rum:CK1_04520 aspartyl-tRNA synthetase; K01876	True	0.894	1104.0	0.0								tRNA synthetases class II (D, K and N) [PF00152.20]; GAD domain [PF02938.14]; OB-fold nucleic acid binding domain [PF01336.25]		sp|P58693|SYN_CLOPE Asparagine--tRNA ligase; Xh	Xh	0	d__Bacteria;p__Firmicutes_A;c__Clostridia;o__Lachnospirales;f__Lachnospiraceae;g__Blautia_A;s__Blautia_A sp900066165	72.78
bin.1_scaffold_5098_9	bin.1	scaffold_5098	9	11686	12816	-1	A		rob:CK5_09310 hypothetical protein	True	0.536	385.0	3.0499999999999997e-116												0	d__Bacteria;p__Firmicutes_A;c__Clostridia;o__Lachnospirales;f__Lachnospiraceae;g__Blautia_A;s__Blautia_A sp900066165	72.78
bin.1_scaffold_5113_1	bin.1	scaffold_5113	1	267	1403	1	A	K02502	blab:EYS05_15280 hisZ; ATP phosphoribosyltransferase regulatory subunit; K02502	True	0.748	561.0	4.119999999999999e-177								Histidyl-tRNA synthetase [PF13393.6]				0	d__Bacteria;p__Firmicutes_A;c__Clostridia;o__Lachnospirales;f__Lachnospiraceae;g__Blautia_A;s__Blautia_A sp900066165	72.78
bin.1_scaffold_5113_2	bin.1	scaffold_5113	2	1400	2035	1	A	K00765	rum:CK1_07900 ATP phosphoribosyltransferase catalytic subunit; K00765	True	0.892	394.0	1.4999999999999998e-122								ATP phosphoribosyltransferase [PF01634.18]				0	d__Bacteria;p__Firmicutes_A;c__Clostridia;o__Lachnospirales;f__Lachnospiraceae;g__Blautia_A;s__Blautia_A sp900066165	72.78
bin.1_scaffold_5113_3	bin.1	scaffold_5113	3	2084	3397	1	A	K00013	rum:CK1_07910 histidinol dehydrogenase; K00013	True	0.82	732.0	5.0899999999999975e-235								Histidinol dehydrogenase [PF00815.20]				0	d__Bacteria;p__Firmicutes_A;c__Clostridia;o__Lachnospirales;f__Lachnospiraceae;g__Blautia_A;s__Blautia_A sp900066165	72.78
bin.1_scaffold_5113_4	bin.1	scaffold_5113	4	3394	3981	1	C	K01693	rob:CK5_26360 Imidazoleglycerol-phosphate dehydratase; K01693	False	0.826	334.0	4.679999999999999e-102								Imidazoleglycerol-phosphate dehydratase [PF00475.18]				0	d__Bacteria;p__Firmicutes_A;c__Clostridia;o__Lachnospirales;f__Lachnospiraceae;g__Blautia_A;s__Blautia_A sp900066165	72.78
bin.1_scaffold_5113_5	bin.1	scaffold_5113	5	4110	4454	1	C	K11755	rum:CK1_07930 phosphoribosyl-ATP pyrophosphohydrolase; K11755	False	0.9159999999999999	215.0	2.5399999999999997e-62								Phosphoribosyl-AMP cyclohydrolase [PF01502.18]				0	d__Bacteria;p__Firmicutes_A;c__Clostridia;o__Lachnospirales;f__Lachnospiraceae;g__Blautia_A;s__Blautia_A sp900066165	72.78
bin.1_scaffold_5113_6	bin.1	scaffold_5113	6	4568	5998	1	C		coo:CCU_00880 Uncharacterized vancomycin resistance protein	False	0.335	265.0	1.5199999999999995e-73								VanW like protein [PF04294.13]				0	d__Bacteria;p__Firmicutes_A;c__Clostridia;o__Lachnospirales;f__Lachnospiraceae;g__Blautia_A;s__Blautia_A sp900066165	72.78
bin.1_scaffold_5113_7	bin.1	scaffold_5113	7	6165	6398	-1	E																		0	d__Bacteria;p__Firmicutes_A;c__Clostridia;o__Lachnospirales;f__Lachnospiraceae;g__Blautia_A;s__Blautia_A sp900066165	72.78
bin.1_scaffold_5113_8	bin.1	scaffold_5113	8	6473	9496	1	A		rto:RTO_29890 hypothetical protein	True	0.409	544.0	5.569999999999999e-161												0	d__Bacteria;p__Firmicutes_A;c__Clostridia;o__Lachnospirales;f__Lachnospiraceae;g__Blautia_A;s__Blautia_A sp900066165	72.78
bin.1_scaffold_5113_9	bin.1	scaffold_5113	9	9554	10753	1	A	K02016	rto:RTO_29900 ABC-type Fe3+-hydroxamate transport system, periplasmic component; K02016	True	0.6940000000000001	485.0	2.4199999999999997e-150								Periplasmic binding protein [PF01497.18]				0	d__Bacteria;p__Firmicutes_A;c__Clostridia;o__Lachnospirales;f__Lachnospiraceae;g__Blautia_A;s__Blautia_A sp900066165	72.78
bin.1_scaffold_5113_10	bin.1	scaffold_5113	10	10798	11850	1	A	K02015	rob:CK5_06610 ABC-type Fe3+-siderophore transport system, permease component; K02015	True	0.73	513.0	5.6299999999999976e-161								FecCD transport family [PF01032.18]				0	d__Bacteria;p__Firmicutes_A;c__Clostridia;o__Lachnospirales;f__Lachnospiraceae;g__Blautia_A;s__Blautia_A sp900066165	72.78
bin.1_scaffold_5113_11	bin.1	scaffold_5113	11	11852	12892	1	C	K02013	rob:CK5_06620 ABC-type cobalamin/Fe3+-siderophores transport systems, ATPase components; K02013	False	0.742	523.0	1.7899999999999997e-164								ABC transporter [PF00005.27]				0	d__Bacteria;p__Firmicutes_A;c__Clostridia;o__Lachnospirales;f__Lachnospiraceae;g__Blautia_A;s__Blautia_A sp900066165	72.78
bin.1_scaffold_5171_1	bin.1	scaffold_5171	1	2	3301	1	C		gka:GK0539 bacteriophage-related protein	False	0.205	126.0	7.860000000000001e-26												0	d__Bacteria;p__Firmicutes_A;c__Clostridia;o__Lachnospirales;f__Lachnospiraceae;g__Blautia_A;s__Blautia_A sp900066165	72.78
bin.1_scaffold_5171_2	bin.1	scaffold_5171	2	3298	4056	1	C		elm:ELI_3104 hypothetical protein	False	0.289	109.0	1.73e-23								Phage tail protein [PF05709.11]				0	d__Bacteria;p__Firmicutes_A;c__Clostridia;o__Lachnospirales;f__Lachnospiraceae;g__Blautia_A;s__Blautia_A sp900066165	72.78
bin.1_scaffold_5171_3	bin.1	scaffold_5171	3	4068	4520	1	E																		0	d__Bacteria;p__Firmicutes_A;c__Clostridia;o__Lachnospirales;f__Lachnospiraceae;g__Blautia_A;s__Blautia_A sp900066165	72.78
bin.1_scaffold_5171_4	bin.1	scaffold_5171	4	4535	8611	1	C		elm:ELI_3101 KID repeat family protein	False	0.34299999999999997	315.0	2.1599999999999996e-83								Prophage endopeptidase tail [PF06605.11]; Collagen triple helix repeat (20 copies) [PF01391.18]		REFSEQ hypothetical protein; Xu	Xu	0	d__Bacteria;p__Firmicutes_A;c__Clostridia;o__Lachnospirales;f__Lachnospiraceae;g__Blautia_A;s__Blautia_A sp900066165	72.78
bin.1_scaffold_5171_5	bin.1	scaffold_5171	5	8642	8902	1	E																		0	d__Bacteria;p__Firmicutes_A;c__Clostridia;o__Lachnospirales;f__Lachnospiraceae;g__Blautia_A;s__Blautia_A sp900066165	72.78
bin.1_scaffold_5171_6	bin.1	scaffold_5171	6	9000	9257	1	C		byl:A4V09_00830 hypothetical protein	False	0.625	100.0	8.309999999999999e-23												0	d__Bacteria;p__Firmicutes_A;c__Clostridia;o__Lachnospirales;f__Lachnospiraceae;g__Blautia_A;s__Blautia_A sp900066165	72.78
bin.1_scaffold_5171_7	bin.1	scaffold_5171	7	9262	9600	1	C		blab:EYS05_15140 ribonuclease	False	0.623	136.0	9.059999999999998e-35												0	d__Bacteria;p__Firmicutes_A;c__Clostridia;o__Lachnospirales;f__Lachnospiraceae;g__Blautia_A;s__Blautia_A sp900066165	72.78
bin.1_scaffold_5171_8	bin.1	scaffold_5171	8	9632	10423	1	C	K01448	vg:4955198 phiC2p38; Clostridium virus phiC2; putative amidase/endolysin; K01448	False	0.484	164.0	4.39e-42								N-acetylmuramoyl-L-alanine amidase [PF01520.18]; Sporulation related domain [PF05036.13]				0	d__Bacteria;p__Firmicutes_A;c__Clostridia;o__Lachnospirales;f__Lachnospiraceae;g__Blautia_A;s__Blautia_A sp900066165	72.78
bin.1_scaffold_5171_9	bin.1	scaffold_5171	9	11168	11650	1	C	K03976	blab:EYS05_14390 ybaK; Cys-tRNA(Pro) deacylase; K03976	False	0.845	280.0	5.37e-84								Aminoacyl-tRNA editing domain [PF04073.15]				0	d__Bacteria;p__Firmicutes_A;c__Clostridia;o__Lachnospirales;f__Lachnospiraceae;g__Blautia_A;s__Blautia_A sp900066165	72.78
bin.1_scaffold_5171_10	bin.1	scaffold_5171	10	11875	12705	1	E																		0	d__Bacteria;p__Firmicutes_A;c__Clostridia;o__Lachnospirales;f__Lachnospiraceae;g__Blautia_A;s__Blautia_A sp900066165	72.78
bin.1_scaffold_5238_1	bin.1	scaffold_5238	1	2	205	1	C	K06889	fus:HMPREF0409_00601 hypothetical protein; K06889	False	0.8029999999999999	105.0	5.610000000000001e-25	MER0214823	S09X	MER0214823 - family S9 unassigned peptidases (Ruminococcus sp. 5_1_39BFAA) [S09.UPW]#S09X#{peptidase unit: 3-195}~source ZP_04858022~	False	1.0	139.0	1.4899999999999997e-38					0	d__Bacteria;p__Firmicutes_A;c__Clostridia;o__Lachnospirales;f__Lachnospiraceae;g__Blautia_A;s__Blautia_A sp900066165	72.78
bin.1_scaffold_5238_2	bin.1	scaffold_5238	2	323	757	-1	C		era:ERE_16870 Transposase IS116/IS110/IS902 family./Transposase.	False	0.67	205.0	3.88e-58								Transposase [PF01548.17]				0	d__Bacteria;p__Firmicutes_A;c__Clostridia;o__Lachnospirales;f__Lachnospiraceae;g__Blautia_A;s__Blautia_A sp900066165	72.78
bin.1_scaffold_5238_3	bin.1	scaffold_5238	3	1534	2004	1	C		rum:CK1_27800 Flavodoxins	False	0.9129999999999999	300.0	6.219999999999999e-91								Flavodoxin [PF12682.7]; Flavodoxin domain [PF12724.7]; Flavodoxin domain [PF12641.7]				0	d__Bacteria;p__Firmicutes_A;c__Clostridia;o__Lachnospirales;f__Lachnospiraceae;g__Blautia_A;s__Blautia_A sp900066165	72.78
bin.1_scaffold_5238_4	bin.1	scaffold_5238	4	2200	2856	1	A		bprs:CK3_15090 transcriptional regulator, TetR family	True	0.907	387.0	8.33e-120								Bacterial regulatory proteins, tetR family [PF00440.23]				0	d__Bacteria;p__Firmicutes_A;c__Clostridia;o__Lachnospirales;f__Lachnospiraceae;g__Blautia_A;s__Blautia_A sp900066165	72.78
bin.1_scaffold_5238_5	bin.1	scaffold_5238	5	2853	3599	1	A		fpr:FP2_18940 Acetyltransferase (GNAT) family.	True	0.882	450.0	4.169999999999999e-141								YoaP-like [PF14268.6]				0	d__Bacteria;p__Firmicutes_A;c__Clostridia;o__Lachnospirales;f__Lachnospiraceae;g__Blautia_A;s__Blautia_A sp900066165	72.78
bin.1_scaffold_5238_6	bin.1	scaffold_5238	6	3841	5025	1	A		cct:CC1_02810 Predicted permease	True	0.8140000000000001	661.0	2.159999999999999e-211								AI-2E family transporter [PF01594.16]				0	d__Bacteria;p__Firmicutes_A;c__Clostridia;o__Lachnospirales;f__Lachnospiraceae;g__Blautia_A;s__Blautia_A sp900066165	72.78
bin.1_scaffold_5238_7	bin.1	scaffold_5238	7	5609	6148	1	C		rob:CK5_00300 Fructose-2,6-bisphosphatase	False	0.8009999999999999	296.0	3.15e-89								Histidine phosphatase superfamily (branch 1) [PF00300.22]				0	d__Bacteria;p__Firmicutes_A;c__Clostridia;o__Lachnospirales;f__Lachnospiraceae;g__Blautia_A;s__Blautia_A sp900066165	72.78
bin.1_scaffold_5238_8	bin.1	scaffold_5238	8	6138	6266	1	E																		0	d__Bacteria;p__Firmicutes_A;c__Clostridia;o__Lachnospirales;f__Lachnospiraceae;g__Blautia_A;s__Blautia_A sp900066165	72.78
bin.1_scaffold_5238_9	bin.1	scaffold_5238	9	6319	7101	1	C		lpil:LIP_2312 IclR family transcriptional regulator	False	0.371	153.0	2.4499999999999997e-38								Bacterial transcriptional regulator [PF01614.18]; IclR helix-turn-helix domain [PF09339.10]				0	d__Bacteria;p__Firmicutes_A;c__Clostridia;o__Lachnospirales;f__Lachnospiraceae;g__Blautia_A;s__Blautia_A sp900066165	72.78
bin.1_scaffold_5238_10	bin.1	scaffold_5238	10	7346	9034	1	A		bot:CIT37_36895 amidohydrolase	True	0.38799999999999996	375.0	1.2199999999999997e-109								Carbon-nitrogen hydrolase [PF00795.22]		sp|Q3HVN1|AGUB_SOLTU N-carbamoylputrescine amidase; Xh	Xh	0	d__Bacteria;p__Firmicutes_A;c__Clostridia;o__Lachnospirales;f__Lachnospiraceae;g__Blautia_A;s__Blautia_A sp900066165	72.78
bin.1_scaffold_5238_11	bin.1	scaffold_5238	11	9051	10364	1	A	K10974	lpil:LIP_2307 hypothetical protein; K10974	True	0.59	466.0	5.8499999999999985e-143								Permease for cytosine/purines, uracil, thiamine, allantoin [PF02133.15]				0	d__Bacteria;p__Firmicutes_A;c__Clostridia;o__Lachnospirales;f__Lachnospiraceae;g__Blautia_A;s__Blautia_A sp900066165	72.78
bin.1_scaffold_5238_12	bin.1	scaffold_5238	12	10380	11492	1	A	K09703	rob:CK5_31000 Uncharacterized conserved protein; K09703	True	0.557	380.0	1.4099999999999997e-114								Protein of unknown function (DUF917) [PF06032.12]				0	d__Bacteria;p__Firmicutes_A;c__Clostridia;o__Lachnospirales;f__Lachnospiraceae;g__Blautia_A;s__Blautia_A sp900066165	72.78
bin.1_scaffold_5238_13	bin.1	scaffold_5238	13	11685	12362	1	C	K14591	capr:EQM14_13735 AroM family protein; K14591	False	0.581	247.0	2.3399999999999993e-71								AroM protein [PF07302.11]				0	d__Bacteria;p__Firmicutes_A;c__Clostridia;o__Lachnospirales;f__Lachnospiraceae;g__Blautia_A;s__Blautia_A sp900066165	72.78
bin.1_scaffold_5238_14	bin.1	scaffold_5238	14	12376	12594	1	C		rob:CK5_30970 Leucyl aminopeptidase (aminopeptidase T)	False	0.584	83.0	2.73e-17	MER0149983	M29	MER0149983 - family M29 non-peptidase homologues (Brevibacillus brevis) [M29.UNW]#M29#{peptidase unit: 8-312}~source BAH46574~	False	0.557	73.0	1.9300000000000002e-15					0	d__Bacteria;p__Firmicutes_A;c__Clostridia;o__Lachnospirales;f__Lachnospiraceae;g__Blautia_A;s__Blautia_A sp900066165	72.78
bin.1_scaffold_5330_1	bin.1	scaffold_5330	1	3	98	1	E																		0	d__Bacteria;p__Firmicutes_A;c__Clostridia;o__Lachnospirales;f__Lachnospiraceae;g__Blautia_A;s__Blautia_A sp900066165	72.78
bin.1_scaffold_5330_2	bin.1	scaffold_5330	2	180	2105	1	A	K02470	rum:CK1_18560 DNA topoisomerase IV subunit B; K02470	True	0.922	1238.0	0.0								DNA gyrase B [PF00204.25]; DNA gyrase B subunit, carboxyl terminus [PF00986.21]; Histidine kinase-, DNA gyrase B-, and HSP90-like ATPase [PF02518.26]; Toprim domain [PF01751.22]		sp|P08096|TOP2_SCHPO DNA topoisomerase 2; Xh	Xh	0	d__Bacteria;p__Firmicutes_A;c__Clostridia;o__Lachnospirales;f__Lachnospiraceae;g__Blautia_A;s__Blautia_A sp900066165	72.78
bin.1_scaffold_5330_3	bin.1	scaffold_5330	3	2324	4570	1	A	K02469	blab:EYS05_00545 DNA topoisomerase 4 subunit A; K02469	True	0.8370000000000001	1293.0	0.0								DNA gyrase/topoisomerase IV, subunit A [PF00521.20]		sp|P08096|TOP2_SCHPO DNA topoisomerase 2; Xh	Xh	0	d__Bacteria;p__Firmicutes_A;c__Clostridia;o__Lachnospirales;f__Lachnospiraceae;g__Blautia_A;s__Blautia_A sp900066165	72.78
bin.1_scaffold_5330_4	bin.1	scaffold_5330	4	4790	5365	1	C	K09748	blab:EYS05_00435 ribosome maturation factor RimP; K09748	False	0.86	277.0	2.8199999999999993e-82								RimP N-terminal domain [PF02576.17]; RimP C-terminal SH3 domain [PF17384.2]				0	d__Bacteria;p__Firmicutes_A;c__Clostridia;o__Lachnospirales;f__Lachnospiraceae;g__Blautia_A;s__Blautia_A sp900066165	72.78
bin.1_scaffold_5330_5	bin.1	scaffold_5330	5	5516	6724	1	A	K02600	rob:CK5_29870 transcription termination factor NusA; K02600	True	0.8079999999999999	634.0	8.469999999999996e-202								NusA N-terminal domain [PF08529.11]; NusA-like KH domain [PF13184.6]				0	d__Bacteria;p__Firmicutes_A;c__Clostridia;o__Lachnospirales;f__Lachnospiraceae;g__Blautia_A;s__Blautia_A sp900066165	72.78
bin.1_scaffold_5330_6	bin.1	scaffold_5330	6	6708	6983	1	C	K07742	blab:EYS05_00425 YlxR family protein; K07742	False	0.809	152.0	5.679999999999999e-41								Protein of unknown function (DUF448) [PF04296.13]				0	d__Bacteria;p__Firmicutes_A;c__Clostridia;o__Lachnospirales;f__Lachnospiraceae;g__Blautia_A;s__Blautia_A sp900066165	72.78
bin.1_scaffold_5330_7	bin.1	scaffold_5330	7	6973	7293	1	C		blab:EYS05_00420 50S ribosomal protein L7ae	False	0.815	173.0	4.4800000000000006e-48								Ribosomal protein L7Ae/L30e/S12e/Gadd45 family [PF01248.26]				0	d__Bacteria;p__Firmicutes_A;c__Clostridia;o__Lachnospirales;f__Lachnospiraceae;g__Blautia_A;s__Blautia_A sp900066165	72.78
bin.1_scaffold_5330_8	bin.1	scaffold_5330	8	7454	10456	1	A	K02519	blab:EYS05_00415 infB; translation initiation factor IF-2; K02519	True	0.65	1246.0	0.0								Elongation factor Tu GTP binding domain [PF00009.27]; Translation-initiation factor 2 [PF11987.8]; Ras family [PF00071.22]; ADP-ribosylation factor family [PF00025.21]; Ethanolamine utilisation - propanediol utilisation [PF10662.9]; Translation initiation factor IF-2, N-terminal region [PF04760.15]; Ferrous iron transport protein B [PF02421.18]; 50S ribosome-binding GTPase [PF01926.23]; Methylmal…		sp|P15170|ERF3A_HUMAN Eukaryotic peptide chain release factor GTP-binding subunit ERF3A; Xh	Xh	0	d__Bacteria;p__Firmicutes_A;c__Clostridia;o__Lachnospirales;f__Lachnospiraceae;g__Blautia_A;s__Blautia_A sp900066165	72.78
bin.1_scaffold_5330_9	bin.1	scaffold_5330	9	10547	10969	1	C	K02834	rob:CK5_29830 ribosome-binding factor A; K02834	False	0.82	208.0	1.8800000000000002e-59								Ribosome-binding factor A [PF02033.18]				0	d__Bacteria;p__Firmicutes_A;c__Clostridia;o__Lachnospirales;f__Lachnospiraceae;g__Blautia_A;s__Blautia_A sp900066165	72.78
bin.1_scaffold_5330_10	bin.1	scaffold_5330	10	10987	11949	1	A	K06881	rob:CK5_29820 Exopolyphosphatase-related proteins; K06881	True	0.7709999999999999	496.0	8.079999999999998e-156								DHH family [PF01368.20]; DHHA1 domain [PF02272.19]				0	d__Bacteria;p__Firmicutes_A;c__Clostridia;o__Lachnospirales;f__Lachnospiraceae;g__Blautia_A;s__Blautia_A sp900066165	72.78
bin.1_scaffold_5330_11	bin.1	scaffold_5330	11	11949	12335	1	C	K03177	blab:EYS05_00400 truB; tRNA pseudouridine(55) synthase TruB; K03177	False	0.82	212.0	6.23e-61								TruB family pseudouridylate synthase (N terminal domain) [PF01509.18]				0	d__Bacteria;p__Firmicutes_A;c__Clostridia;o__Lachnospirales;f__Lachnospiraceae;g__Blautia_A;s__Blautia_A sp900066165	72.78
bin.1_scaffold_5466_1	bin.1	scaffold_5466	1	503	1498	-1	A	K07058	blab:EYS05_16880 YihY/virulence factor BrkB family protein; K07058	True	0.6920000000000001	399.0	7.639999999999998e-122								Virulence factor BrkB [PF03631.15]				0	d__Bacteria;p__Firmicutes_A;c__Clostridia;o__Lachnospirales;f__Lachnospiraceae;g__Blautia_A;s__Blautia_A sp900066165	72.78
bin.1_scaffold_5466_2	bin.1	scaffold_5466	2	1754	3022	-1	A	K06381	rob:CK5_28930 SpoIID/LytB domain; K06381	True	0.5760000000000001	398.0	6.339999999999998e-120								Stage II sporulation protein [PF08486.10]				0	d__Bacteria;p__Firmicutes_A;c__Clostridia;o__Lachnospirales;f__Lachnospiraceae;g__Blautia_A;s__Blautia_A sp900066165	72.78
bin.1_scaffold_5466_3	bin.1	scaffold_5466	3	3068	4126	-1	A	K01785	rob:CK5_28940 aldose 1-epimerase; K01785	True	0.7490000000000001	533.0	6.549999999999998e-168								Aldose 1-epimerase [PF01263.20]				0	d__Bacteria;p__Firmicutes_A;c__Clostridia;o__Lachnospirales;f__Lachnospiraceae;g__Blautia_A;s__Blautia_A sp900066165	72.78
bin.1_scaffold_5466_4	bin.1	scaffold_5466	4	4399	5889	-1	A	K01733	blab:EYS05_16900 threonine synthase; K01733	True	0.823	839.0	3.489999999999998e-271								Pyridoxal-phosphate dependent enzyme [PF00291.25]; Threonine synthase N terminus [PF14821.6]				0	d__Bacteria;p__Firmicutes_A;c__Clostridia;o__Lachnospirales;f__Lachnospiraceae;g__Blautia_A;s__Blautia_A sp900066165	72.78
bin.1_scaffold_5466_5	bin.1	scaffold_5466	5	6108	7037	-1	C		rum:CK1_30830 Cell Wall Hydrolase.	False	0.569	311.0	8.359999999999998e-92								Cell Wall Hydrolase [PF07486.12]		REFSEQ hypothetical protein; Xu	Xu	0	d__Bacteria;p__Firmicutes_A;c__Clostridia;o__Lachnospirales;f__Lachnospiraceae;g__Blautia_A;s__Blautia_A sp900066165	72.78
bin.1_scaffold_5466_6	bin.1	scaffold_5466	6	7504	9159	-1	A	K01649	rum:CK1_30870 Isopropylmalate/homocitrate/citramalate synthases; K01649	True	0.877	1005.0	0.0								HMGL-like [PF00682.19]; LeuA allosteric (dimerisation) domain [PF08502.10]				0	d__Bacteria;p__Firmicutes_A;c__Clostridia;o__Lachnospirales;f__Lachnospiraceae;g__Blautia_A;s__Blautia_A sp900066165	72.78
bin.1_scaffold_5466_7	bin.1	scaffold_5466	7	9748	9840	-1	E																		0	d__Bacteria;p__Firmicutes_A;c__Clostridia;o__Lachnospirales;f__Lachnospiraceae;g__Blautia_A;s__Blautia_A sp900066165	72.78
bin.1_scaffold_5466_8	bin.1	scaffold_5466	8	10064	10552	-1	C	K01704	blau:DQQ01_08105 leuD; 3-isopropylmalate dehydratase small subunit; K01704	False	0.871	293.0	1.2899999999999998e-88								Aconitase C-terminal domain [PF00694.19]				0	d__Bacteria;p__Firmicutes_A;c__Clostridia;o__Lachnospirales;f__Lachnospiraceae;g__Blautia_A;s__Blautia_A sp900066165	72.78
bin.1_scaffold_5466_9	bin.1	scaffold_5466	9	10568	11836	-1	A	K01703	blau:DQQ01_08100 leuC; 3-isopropylmalate dehydratase large subunit; K01703	True	0.895	788.0	5.159999999999998e-255								Aconitase family (aconitate hydratase) [PF00330.20]				0	d__Bacteria;p__Firmicutes_A;c__Clostridia;o__Lachnospirales;f__Lachnospiraceae;g__Blautia_A;s__Blautia_A sp900066165	72.78
bin.1_scaffold_5466_10	bin.1	scaffold_5466	10	11953	12102	1	C		rum:CK1_30950 transcriptional regulator, LysR family	False	0.7859999999999999	83.0	8.59e-18								Bacterial regulatory helix-turn-helix protein, lysR family [PF00126.27]				0	d__Bacteria;p__Firmicutes_A;c__Clostridia;o__Lachnospirales;f__Lachnospiraceae;g__Blautia_A;s__Blautia_A sp900066165	72.78
bin.1_scaffold_5530_1	bin.1	scaffold_5530	1	567	1883	-1	A		cso:CLS_15110 Site-specific recombinase XerD	True	0.539	451.0	4.929999999999998e-138								Phage integrase family [PF00589.22]		sp|O10330|VLF1_NPVOP Very late expression factor 1; Xr	Xr	0	d__Bacteria;p__Firmicutes_A;c__Clostridia;o__Lachnospirales;f__Lachnospiraceae;g__Blautia_A;s__Blautia_A sp900066165	72.78
bin.1_scaffold_5530_2	bin.1	scaffold_5530	2	2788	3024	-1	E																		0	d__Bacteria;p__Firmicutes_A;c__Clostridia;o__Lachnospirales;f__Lachnospiraceae;g__Blautia_A;s__Blautia_A sp900066165	72.78
bin.1_scaffold_5530_3	bin.1	scaffold_5530	3	3312	3740	-1	C		sli:Slin_5326 XRE family transcriptional regulator	False	0.654	68.0	1.12e-10								Helix-turn-helix domain [PF12844.7]; Helix-turn-helix [PF01381.22]; Helix-turn-helix domain [PF13560.6]; Helix-turn-helix domain [PF13744.6]; Cro/C1-type HTH DNA-binding domain [PF13443.6]; Antitoxin component of bacterial toxin-antitoxin system, MqsA [PF15731.5]				0	d__Bacteria;p__Firmicutes_A;c__Clostridia;o__Lachnospirales;f__Lachnospiraceae;g__Blautia_A;s__Blautia_A sp900066165	72.78
bin.1_scaffold_5530_4	bin.1	scaffold_5530	4	3903	4100	1	E																		0	d__Bacteria;p__Firmicutes_A;c__Clostridia;o__Lachnospirales;f__Lachnospiraceae;g__Blautia_A;s__Blautia_A sp900066165	72.78
bin.1_scaffold_5530_5	bin.1	scaffold_5530	5	4196	4573	1	C		cso:CLS_15150 DNA binding domain, excisionase family	False	0.6609999999999999	72.0	1.3999999999999999e-12												0	d__Bacteria;p__Firmicutes_A;c__Clostridia;o__Lachnospirales;f__Lachnospiraceae;g__Blautia_A;s__Blautia_A sp900066165	72.78
bin.1_scaffold_5530_6	bin.1	scaffold_5530	6	4570	4956	1	C		lmoq:LM6179_1930 putative gp49	False	0.48100000000000004	100.0	4.1099999999999996e-22												0	d__Bacteria;p__Firmicutes_A;c__Clostridia;o__Lachnospirales;f__Lachnospiraceae;g__Blautia_A;s__Blautia_A sp900066165	72.78
bin.1_scaffold_5530_7	bin.1	scaffold_5530	7	4940	5719	1	C		aoe:Clos_1053 hypothetical protein	False	0.379	163.0	1.3300000000000002e-41										sp|P39787|DNAD_BACSU DNA replication protein DnaD; XhXr	Xr;Xh	0	d__Bacteria;p__Firmicutes_A;c__Clostridia;o__Lachnospirales;f__Lachnospiraceae;g__Blautia_A;s__Blautia_A sp900066165	72.78
bin.1_scaffold_5530_8	bin.1	scaffold_5530	8	5664	6452	1	C	K02315	cso:CLS_21310 DNA replication protein; K02315	False	0.48200000000000004	177.0	1.41e-46								IstB-like ATP binding protein [PF01695.17]; Bacterial dnaA protein [PF00308.18]		sp|P0AEF0|DNAC_ECOLI DNA replication protein DnaC; XhXr	Xr;Xh	0	d__Bacteria;p__Firmicutes_A;c__Clostridia;o__Lachnospirales;f__Lachnospiraceae;g__Blautia_A;s__Blautia_A sp900066165	72.78
bin.1_scaffold_5530_9	bin.1	scaffold_5530	9	6570	6746	1	E																		0	d__Bacteria;p__Firmicutes_A;c__Clostridia;o__Lachnospirales;f__Lachnospiraceae;g__Blautia_A;s__Blautia_A sp900066165	72.78
bin.1_scaffold_5530_10	bin.1	scaffold_5530	10	6864	7037	1	E																		0	d__Bacteria;p__Firmicutes_A;c__Clostridia;o__Lachnospirales;f__Lachnospiraceae;g__Blautia_A;s__Blautia_A sp900066165	72.78
bin.1_scaffold_5530_11	bin.1	scaffold_5530	11	7034	7228	1	E																		0	d__Bacteria;p__Firmicutes_A;c__Clostridia;o__Lachnospirales;f__Lachnospiraceae;g__Blautia_A;s__Blautia_A sp900066165	72.78
bin.1_scaffold_5530_12	bin.1	scaffold_5530	12	7793	8023	-1	C		afn:Acfer_1111 hypothetical protein	False	0.596	83.0	4.5399999999999996e-17												0	d__Bacteria;p__Firmicutes_A;c__Clostridia;o__Lachnospirales;f__Lachnospiraceae;g__Blautia_A;s__Blautia_A sp900066165	72.78
bin.1_scaffold_5530_13	bin.1	scaffold_5530	13	8010	8225	-1	C		lacy:A4V08_11765 hypothetical protein	False	0.701	89.0	3.05e-19								Arc-like DNA binding domain [PF03869.14]				0	d__Bacteria;p__Firmicutes_A;c__Clostridia;o__Lachnospirales;f__Lachnospiraceae;g__Blautia_A;s__Blautia_A sp900066165	72.78
bin.1_scaffold_5530_14	bin.1	scaffold_5530	14	8575	8901	1	C		rob:CK5_25990 hypothetical protein	False	0.7759999999999999	169.0	2.19e-46												0	d__Bacteria;p__Firmicutes_A;c__Clostridia;o__Lachnospirales;f__Lachnospiraceae;g__Blautia_A;s__Blautia_A sp900066165	72.78
bin.1_scaffold_5530_15	bin.1	scaffold_5530	15	9165	10025	1	C	K03086	ebm:SG0102_26560 rpoD; RNA polymerase sigma factor SigA; K03086	False	0.315	116.0	2.36e-25								Sigma-70 region 3 [PF04539.16]; Sigma-70, region 4 [PF04545.16]; Sigma-70 region 2 [PF04542.14]		sp|P33658|RPSG_CLOAB RNA polymerase sigma-G factor; Xh	Xh	0	d__Bacteria;p__Firmicutes_A;c__Clostridia;o__Lachnospirales;f__Lachnospiraceae;g__Blautia_A;s__Blautia_A sp900066165	72.78
bin.1_scaffold_5530_16	bin.1	scaffold_5530	16	10321	11670	-1	C		cso:CLS_15110 Site-specific recombinase XerD	False	0.312	215.0	9.59e-57								Phage integrase family [PF00589.22]		sp|O10330|VLF1_NPVOP Very late expression factor 1; Xr	Xr	0	d__Bacteria;p__Firmicutes_A;c__Clostridia;o__Lachnospirales;f__Lachnospiraceae;g__Blautia_A;s__Blautia_A sp900066165	72.78
bin.1_scaffold_5530_17	bin.1	scaffold_5530	17	11882	12016	-1	E																		0	d__Bacteria;p__Firmicutes_A;c__Clostridia;o__Lachnospirales;f__Lachnospiraceae;g__Blautia_A;s__Blautia_A sp900066165	72.78
bin.1_scaffold_5786_1	bin.1	scaffold_5786	1	119	2500	1	A	K07456	blab:EYS05_12215 endonuclease MutS2; K07456	True	0.7959999999999999	1293.0	0.0								MutS domain V [PF00488.21]; Smr domain [PF01713.21]				0	d__Bacteria;p__Firmicutes_A;c__Clostridia;o__Lachnospirales;f__Lachnospiraceae;g__Blautia_A;s__Blautia_A sp900066165	72.78
bin.1_scaffold_5786_2	bin.1	scaffold_5786	2	2523	3224	1	A		rob:CK5_03260 Response regulators consisting of a CheY-like receiver domain and a winged-helix DNA-binding domain	True	0.897	438.0	2.649999999999999e-137								Response regulator receiver domain [PF00072.24]; Transcriptional regulatory protein, C terminal [PF00486.28]				0	d__Bacteria;p__Firmicutes_A;c__Clostridia;o__Lachnospirales;f__Lachnospiraceae;g__Blautia_A;s__Blautia_A sp900066165	72.78
bin.1_scaffold_5786_3	bin.1	scaffold_5786	3	3221	4726	1	A		rob:CK5_03250 Signal transduction histidine kinase	True	0.535	507.0	5.459999999999999e-156								Histidine kinase-, DNA gyrase B-, and HSP90-like ATPase [PF02518.26]; His Kinase A (phospho-acceptor) domain [PF00512.25]; HAMP domain [PF00672.25]; GHKL domain [PF14501.6]				0	d__Bacteria;p__Firmicutes_A;c__Clostridia;o__Lachnospirales;f__Lachnospiraceae;g__Blautia_A;s__Blautia_A sp900066165	72.78
bin.1_scaffold_5786_4	bin.1	scaffold_5786	4	4797	5297	-1	C	K03216	blab:EYS05_12200 trmL; tRNA (uridine(34)/cytosine(34)/5-carboxymethylaminomethyluridine(34)-2'-O)-methyltransferase TrmL; K03216	False	0.8959999999999999	312.0	4.1099999999999994e-95								SpoU rRNA Methylase family [PF00588.19]				0	d__Bacteria;p__Firmicutes_A;c__Clostridia;o__Lachnospirales;f__Lachnospiraceae;g__Blautia_A;s__Blautia_A sp900066165	72.78
bin.1_scaffold_5786_5	bin.1	scaffold_5786	5	5341	5928	-1	C		rum:CK1_00800 Hydrogenase maturation factor	False	0.613	215.0	7.64e-61								AIR synthase related protein, C-terminal domain [PF02769.22]				0	d__Bacteria;p__Firmicutes_A;c__Clostridia;o__Lachnospirales;f__Lachnospiraceae;g__Blautia_A;s__Blautia_A sp900066165	72.78
bin.1_scaffold_5786_6	bin.1	scaffold_5786	6	6139	7878	-1	A		blab:EYS05_12190 DUF4080 domain-containing protein	True	0.718	834.0	8.579999999999996e-268								Protein of unknown function (DUF4080) [PF13311.6]; B12 binding domain [PF02310.19]; Radical SAM superfamily [PF04055.21]				0	d__Bacteria;p__Firmicutes_A;c__Clostridia;o__Lachnospirales;f__Lachnospiraceae;g__Blautia_A;s__Blautia_A sp900066165	72.78
bin.1_scaffold_5786_7	bin.1	scaffold_5786	7	7884	8186	-1	C	K03671	rob:CK5_03200 thioredoxin; K03671	False	0.856	180.0	2.1299999999999997e-50								Thioredoxin [PF00085.20]; Redoxin [PF08534.10]; Thioredoxin-like [PF13905.6]; Thioredoxin-like [PF13899.6]; AhpC/TSA family [PF00578.21]; Thioredoxin-like domain [PF13098.6]; Thioredoxin [PF14595.6]				0	d__Bacteria;p__Firmicutes_A;c__Clostridia;o__Lachnospirales;f__Lachnospiraceae;g__Blautia_A;s__Blautia_A sp900066165	72.78
bin.1_scaffold_5786_8	bin.1	scaffold_5786	8	8242	9240	-1	A	K00384	blab:EYS05_12170 thioredoxin reductase; K00384	True	0.6779999999999999	443.0	3.969999999999999e-137								Pyridine nucleotide-disulphide oxidoreductase [PF07992.14]; Pyridine nucleotide-disulphide oxidoreductase [PF13738.6]		sp|P23160|R34K_CLOPA 34.2 kDa protein in rubredoxin operon; Xh	Xh	0	d__Bacteria;p__Firmicutes_A;c__Clostridia;o__Lachnospirales;f__Lachnospiraceae;g__Blautia_A;s__Blautia_A sp900066165	72.78
bin.1_scaffold_5786_9	bin.1	scaffold_5786	9	9407	11305	-1	A		blab:EYS05_12180 hypothetical protein	True	0.428	459.0	2.269999999999999e-137												0	d__Bacteria;p__Firmicutes_A;c__Clostridia;o__Lachnospirales;f__Lachnospiraceae;g__Blautia_A;s__Blautia_A sp900066165	72.78
bin.1_scaffold_5826_1	bin.1	scaffold_5826	1	3	599	1	C		rum:CK1_09880 Bacterial Ig-like domain (group 2)./Bacterial Ig-like domain (group 3).	False	0.452	119.0	1.7399999999999998e-27								Bacterial Ig-like domain (group 2) [PF02368.18]				0	d__Bacteria;p__Firmicutes_A;c__Clostridia;o__Lachnospirales;f__Lachnospiraceae;g__Blautia_A;s__Blautia_A sp900066165	72.78
bin.1_scaffold_5826_2	bin.1	scaffold_5826	2	749	1717	1	A	K00648	blab:EYS05_04220 ketoacyl-ACP synthase III; K00648	True	0.608	383.0	2.0599999999999998e-116								3-Oxoacyl-[acyl-carrier-protein (ACP)] synthase III C terminal [PF08541.10]; 3-Oxoacyl-[acyl-carrier-protein (ACP)] synthase III [PF08545.10]; Chalcone and stilbene synthases, N-terminal domain [PF00195.19]; Chalcone and stilbene synthases, C-terminal domain [PF02797.15]				0	d__Bacteria;p__Firmicutes_A;c__Clostridia;o__Lachnospirales;f__Lachnospiraceae;g__Blautia_A;s__Blautia_A sp900066165	72.78
bin.1_scaffold_5826_3	bin.1	scaffold_5826	3	1999	2223	1	C	K02078	rto:RTO_10420 acyl carrier protein; K02078	False	0.6829999999999999	101.0	1.8899999999999997e-23								Phosphopantetheine attachment site [PF00550.25]; Acyl-carrier [PF14573.6]		REFSEQ putative acyl carrier protein; Xu	Xu	0	d__Bacteria;p__Firmicutes_A;c__Clostridia;o__Lachnospirales;f__Lachnospiraceae;g__Blautia_A;s__Blautia_A sp900066165	72.78
bin.1_scaffold_5826_4	bin.1	scaffold_5826	4	2369	3307	1	A	K02371	rto:RTO_10410 putative enoyl-(acyl-carrier-protein) reductase II; K02371	True	0.7759999999999999	496.0	1.0599999999999997e-155								Nitronate monooxygenase [PF03060.15]; IMP dehydrogenase / GMP reductase domain [PF00478.25]				0	d__Bacteria;p__Firmicutes_A;c__Clostridia;o__Lachnospirales;f__Lachnospiraceae;g__Blautia_A;s__Blautia_A sp900066165	72.78
bin.1_scaffold_5826_5	bin.1	scaffold_5826	5	3351	4226	1	A	K00645	blab:EYS05_04210 fabD; ACP S-malonyltransferase; K00645	True	0.715	410.0	1.9599999999999994e-126								Acyl transferase domain [PF00698.21]				0	d__Bacteria;p__Firmicutes_A;c__Clostridia;o__Lachnospirales;f__Lachnospiraceae;g__Blautia_A;s__Blautia_A sp900066165	72.78
bin.1_scaffold_5826_6	bin.1	scaffold_5826	6	4375	5115	1	A	K00059	rum:CK1_15600 3-oxoacyl-(acyl-carrier-protein) reductase; K00059	True	0.735	361.0	1.7399999999999998e-110								Enoyl-(Acyl carrier protein) reductase [PF13561.6]; short chain dehydrogenase [PF00106.25]; KR domain [PF08659.10]		sp|Q5UQM3|YR419_MIMIV Uncharacterized short-chain type dehydrogenase/reductase R419; Xh	Xh	0	d__Bacteria;p__Firmicutes_A;c__Clostridia;o__Lachnospirales;f__Lachnospiraceae;g__Blautia_A;s__Blautia_A sp900066165	72.78
bin.1_scaffold_5826_7	bin.1	scaffold_5826	7	5112	6350	1	A	K09458	blab:EYS05_04200 fabF; beta-ketoacyl-ACP synthase II; K09458	True	0.77	643.0	9.519999999999998e-205								Beta-ketoacyl synthase, N-terminal domain [PF00109.26]; Beta-ketoacyl synthase, C-terminal domain [PF02801.22]				0	d__Bacteria;p__Firmicutes_A;c__Clostridia;o__Lachnospirales;f__Lachnospiraceae;g__Blautia_A;s__Blautia_A sp900066165	72.78
bin.1_scaffold_5826_8	bin.1	scaffold_5826	8	6456	6992	1	C	K02160	blab:EYS05_04195 accB; acetyl-CoA carboxylase biotin carboxyl carrier protein; K02160	False	0.46	162.0	1.48e-42								Biotin-requiring enzyme [PF00364.22]; Conserved carboxylase domain [PF02436.18]				0	d__Bacteria;p__Firmicutes_A;c__Clostridia;o__Lachnospirales;f__Lachnospiraceae;g__Blautia_A;s__Blautia_A sp900066165	72.78
bin.1_scaffold_5826_9	bin.1	scaffold_5826	9	7114	7542	1	C	K02372	rob:CK5_00760 beta-hydroxyacyl-[acyl carrier protein] dehydratase FabZ; K02372	False	0.843	250.0	8.239999999999999e-74								FabA-like domain [PF07977.13]				0	d__Bacteria;p__Firmicutes_A;c__Clostridia;o__Lachnospirales;f__Lachnospiraceae;g__Blautia_A;s__Blautia_A sp900066165	72.78
bin.1_scaffold_5826_10	bin.1	scaffold_5826	10	7579	8943	1	A	K01961	rum:CK1_15650 acetyl-CoA carboxylase, biotin carboxylase; K01961	True	0.795	738.0	5.209999999999997e-237								Carbamoyl-phosphate synthase L chain, ATP binding domain [PF02786.17]; Biotin carboxylase, N-terminal domain [PF00289.22]; Biotin carboxylase C-terminal domain [PF02785.19]; ATP-grasp domain [PF02222.22]; ATP-grasp domain [PF02655.14]; D-ala D-ala ligase C-terminus [PF07478.13]; ATP-grasp domain [PF13535.6]; RimK-like ATP-grasp domain [PF08443.11]				0	d__Bacteria;p__Firmicutes_A;c__Clostridia;o__Lachnospirales;f__Lachnospiraceae;g__Blautia_A;s__Blautia_A sp900066165	72.78
bin.1_scaffold_5826_11	bin.1	scaffold_5826	11	8933	10693	1	A	K01962,K01963	rum:CK1_15660 acetyl-CoA carboxylase carboxyltransferase subunit alpha; K01962; K01963	True	0.662	770.0	2.1099999999999988e-245								Carboxyl transferase domain [PF01039.22]; Acetyl co-enzyme A carboxylase carboxyltransferase alpha subunit [PF03255.14]				0	d__Bacteria;p__Firmicutes_A;c__Clostridia;o__Lachnospirales;f__Lachnospiraceae;g__Blautia_A;s__Blautia_A sp900066165	72.78
bin.1_scaffold_5826_12	bin.1	scaffold_5826	12	10793	11230	1	C		blab:EYS05_04175 winged helix-turn-helix transcriptional regulator	False	0.747	219.0	4.709999999999999e-63								Winged helix DNA-binding domain [PF13463.6]; MarR family [PF01047.22]; Winged helix DNA-binding domain [PF13601.6]; MarR family [PF12802.7]				0	d__Bacteria;p__Firmicutes_A;c__Clostridia;o__Lachnospirales;f__Lachnospiraceae;g__Blautia_A;s__Blautia_A sp900066165	72.78
bin.1_scaffold_5958_1	bin.1	scaffold_5958	1	1	147	1	C		rob:CK5_13220 hypothetical protein	False	0.61	61.0	3.2599999999999996e-10								Domain of unknown function (DUF4317) [PF14199.6]				0	d__Bacteria;p__Firmicutes_A;c__Clostridia;o__Lachnospirales;f__Lachnospiraceae;g__Blautia_A;s__Blautia_A sp900066165	72.78
bin.1_scaffold_5958_2	bin.1	scaffold_5958	2	476	1231	1	C		rob:CK5_32790 hypothetical protein	False	0.772	193.0	4.629999999999999e-52												0	d__Bacteria;p__Firmicutes_A;c__Clostridia;o__Lachnospirales;f__Lachnospiraceae;g__Blautia_A;s__Blautia_A sp900066165	72.78
bin.1_scaffold_5958_3	bin.1	scaffold_5958	3	1240	3036	1	A		bprl:CL2_04860 Protein of unknown function (DUF1703)./Predicted AAA-ATPase.	True	0.78	831.0	3.3499999999999984e-266								Predicted AAA-ATPase [PF09820.9]; PD-(D/E)XK nuclease superfamily [PF08011.11]				0	d__Bacteria;p__Firmicutes_A;c__Clostridia;o__Lachnospirales;f__Lachnospiraceae;g__Blautia_A;s__Blautia_A sp900066165	72.78
bin.1_scaffold_5958_4	bin.1	scaffold_5958	4	3033	3944	1	A		blab:EYS05_04270 LysR family transcriptional regulator	True	0.8170000000000001	511.0	4.429999999999998e-161								Bacterial regulatory helix-turn-helix protein, lysR family [PF00126.27]; LysR substrate binding domain [PF03466.20]				0	d__Bacteria;p__Firmicutes_A;c__Clostridia;o__Lachnospirales;f__Lachnospiraceae;g__Blautia_A;s__Blautia_A sp900066165	72.78
bin.1_scaffold_5958_5	bin.1	scaffold_5958	5	4399	5418	1	A	K02071	ehl:EHLA_0488 adenosinetriphosphatase; K02071	True	0.7040000000000001	484.0	3.289999999999999e-151								ABC transporter [PF00005.27]; NIL domain [PF09383.10]				0	d__Bacteria;p__Firmicutes_A;c__Clostridia;o__Lachnospirales;f__Lachnospiraceae;g__Blautia_A;s__Blautia_A sp900066165	72.78
bin.1_scaffold_5958_6	bin.1	scaffold_5958	6	5421	6080	1	C	K02072	ehl:EHLA_0489 Binding-protein-dependent transport system inner membrane component; K02072	False	0.76	340.0	9.149999999999998e-104								Binding-protein-dependent transport system inner membrane component [PF00528.22]				0	d__Bacteria;p__Firmicutes_A;c__Clostridia;o__Lachnospirales;f__Lachnospiraceae;g__Blautia_A;s__Blautia_A sp900066165	72.78
bin.1_scaffold_5958_7	bin.1	scaffold_5958	7	6144	7070	1	A	K02073	rob:CK5_31810 ABC-type metal ion transport system, periplasmic component/surface antigen; K02073	True	0.6970000000000001	415.0	6.979999999999999e-128								NLPA lipoprotein [PF03180.14]				0	d__Bacteria;p__Firmicutes_A;c__Clostridia;o__Lachnospirales;f__Lachnospiraceae;g__Blautia_A;s__Blautia_A sp900066165	72.78
bin.1_scaffold_5958_8	bin.1	scaffold_5958	8	7307	7708	1	E																		0	d__Bacteria;p__Firmicutes_A;c__Clostridia;o__Lachnospirales;f__Lachnospiraceae;g__Blautia_A;s__Blautia_A sp900066165	72.78
bin.1_scaffold_5958_9	bin.1	scaffold_5958	9	7834	7929	1	E																		0	d__Bacteria;p__Firmicutes_A;c__Clostridia;o__Lachnospirales;f__Lachnospiraceae;g__Blautia_A;s__Blautia_A sp900066165	72.78
bin.1_scaffold_5958_10	bin.1	scaffold_5958	10	7926	9278	1	A		eel:EUBELI_20623 arsenical pump membrane protein	True	0.6579999999999999	583.0	3.0099999999999994e-183								Citrate transporter [PF03600.16]; Arsenical pump membrane protein [PF02040.15]; Sodium:sulfate symporter transmembrane region [PF00939.19]				0	d__Bacteria;p__Firmicutes_A;c__Clostridia;o__Lachnospirales;f__Lachnospiraceae;g__Blautia_A;s__Blautia_A sp900066165	72.78
bin.1_scaffold_5958_11	bin.1	scaffold_5958	11	9447	10055	1	C		ral:Rumal_3701 cytidylate kinase	False	0.552	207.0	5.62e-58								Cytidylate kinase-like family [PF13189.6]				0	d__Bacteria;p__Firmicutes_A;c__Clostridia;o__Lachnospirales;f__Lachnospiraceae;g__Blautia_A;s__Blautia_A sp900066165	72.78
bin.1_scaffold_5958_12	bin.1	scaffold_5958	12	10219	10611	1	C		euc:EC1_04320 hypothetical protein	False	0.5529999999999999	133.0	1.36e-33												0	d__Bacteria;p__Firmicutes_A;c__Clostridia;o__Lachnospirales;f__Lachnospiraceae;g__Blautia_A;s__Blautia_A sp900066165	72.78
bin.1_scaffold_5958_13	bin.1	scaffold_5958	13	10795	13347	1	C		blab:EYS05_04680 transglutaminase	False	0.45799999999999996	699.0	2.9099999999999994e-216								Transglutaminase-like superfamily [PF01841.19]				0	d__Bacteria;p__Firmicutes_A;c__Clostridia;o__Lachnospirales;f__Lachnospiraceae;g__Blautia_A;s__Blautia_A sp900066165	72.78
bin.1_scaffold_5958_14	bin.1	scaffold_5958	14	13344	14144	1	C		blab:EYS05_02090 hypothetical protein	False	0.45299999999999996	219.0	8.550000000000001e-61								TraX protein [PF05857.11]				0	d__Bacteria;p__Firmicutes_A;c__Clostridia;o__Lachnospirales;f__Lachnospiraceae;g__Blautia_A;s__Blautia_A sp900066165	72.78
bin.1_scaffold_6218_1	bin.1	scaffold_6218	1	1	765	1	C		blab:EYS05_17035 LysR family transcriptional regulator	False	0.698	348.0	8.169999999999998e-106												0	d__Bacteria;p__Firmicutes_A;c__Clostridia;o__Lachnospirales;f__Lachnospiraceae;g__Blautia_A;s__Blautia_A sp900066165	72.78
bin.1_scaffold_6218_2	bin.1	scaffold_6218	2	899	1918	-1	A	K00053	rob:CK5_31300 ketol-acid reductoisomerase; K00053	True	0.9279999999999999	661.0	2.349999999999999e-212								Acetohydroxy acid isomeroreductase, NADPH-binding domain [PF07991.12]; Acetohydroxy acid isomeroreductase, catalytic domain [PF01450.19]				0	d__Bacteria;p__Firmicutes_A;c__Clostridia;o__Lachnospirales;f__Lachnospiraceae;g__Blautia_A;s__Blautia_A sp900066165	72.78
bin.1_scaffold_6218_3	bin.1	scaffold_6218	3	2110	2607	-1	C	K01653	rob:CK5_31310 acetolactate synthase, small subunit; K01653	False	0.732	246.0	4.1399999999999986e-72								Small subunit of acetolactate synthase [PF10369.9]; ACT domain [PF13710.6]; ACT domain [PF01842.25]				0	d__Bacteria;p__Firmicutes_A;c__Clostridia;o__Lachnospirales;f__Lachnospiraceae;g__Blautia_A;s__Blautia_A sp900066165	72.78
bin.1_scaffold_6218_4	bin.1	scaffold_6218	4	2802	3881	-1	A	K01104	rob:CK5_31320 Protein tyrosine/serine phosphatase; K01104	True	0.5720000000000001	395.0	4.2699999999999994e-120								Tyrosine phosphatase family [PF13350.6]				0	d__Bacteria;p__Firmicutes_A;c__Clostridia;o__Lachnospirales;f__Lachnospiraceae;g__Blautia_A;s__Blautia_A sp900066165	72.78
bin.1_scaffold_6218_5	bin.1	scaffold_6218	5	4071	5015	1	A	K07088	rum:CK1_31010 Predicted permeases; K07088	True	0.711	450.0	6.179999999999997e-140								Membrane transport protein [PF03547.18]				0	d__Bacteria;p__Firmicutes_A;c__Clostridia;o__Lachnospirales;f__Lachnospiraceae;g__Blautia_A;s__Blautia_A sp900066165	72.78
bin.1_scaffold_6218_6	bin.1	scaffold_6218	6	5025	6218	-1	C		cck:Ccar_06995 amidohydrolase	False	0.428	293.0	2.5699999999999992e-84	MER0846322	M20D	MER0846322 - family M20D unassigned peptidases (Ruminococcus sp. CAG:60) [M20.UPD]#M20D#{peptidase unit: 15-389}~source R5I624~	True	0.821	632.0	8.179999999999995e-203	Peptidase family M20/M25/M40 [PF01546.28]; Peptidase dimerisation domain [PF07687.14]				0	d__Bacteria;p__Firmicutes_A;c__Clostridia;o__Lachnospirales;f__Lachnospiraceae;g__Blautia_A;s__Blautia_A sp900066165	72.78
bin.1_scaffold_6218_7	bin.1	scaffold_6218	7	6280	7149	-1	A		rum:CK1_31020 HAD-superfamily hydrolase, subfamily IIB	True	0.733	400.0	3.439999999999999e-123								haloacid dehalogenase-like hydrolase [PF08282.12]; Sucrose-6F-phosphate phosphohydrolase [PF05116.13]				0	d__Bacteria;p__Firmicutes_A;c__Clostridia;o__Lachnospirales;f__Lachnospiraceae;g__Blautia_A;s__Blautia_A sp900066165	72.78
bin.1_scaffold_6218_8	bin.1	scaffold_6218	8	7142	8404	-1	A	K01267	blau:DQQ01_13460 M18 family aminopeptidase; K01267	True	0.703	590.0	2.809999999999999e-186	MER1159662	M18	MER1159662 - family M18 unassigned peptidases () [M18.UPW]#M18#{peptidase unit: 5-419}~source SCH59330~	True	0.9690000000000001	848.0	1.889999999999999e-277	Aminopeptidase I zinc metalloprotease (M18) [PF02127.15]				0	d__Bacteria;p__Firmicutes_A;c__Clostridia;o__Lachnospirales;f__Lachnospiraceae;g__Blautia_A;s__Blautia_A sp900066165	72.78
bin.1_scaffold_6218_9	bin.1	scaffold_6218	9	8599	8928	-1	C		arf:AR1Y2_0204 hypothetical protein	False	0.7609999999999999	171.0	3.45e-47								Mannose-6-phosphate isomerase [PF01050.18]; Cupin domain [PF07883.11]; Cupin [PF00190.22]; Glucose-6-phosphate isomerase (GPI) [PF06560.11]				0	d__Bacteria;p__Firmicutes_A;c__Clostridia;o__Lachnospirales;f__Lachnospiraceae;g__Blautia_A;s__Blautia_A sp900066165	72.78
bin.1_scaffold_6218_10	bin.1	scaffold_6218	10	9012	10226	-1	A	K10206	blab:EYS05_00690 LL-diaminopimelate aminotransferase; K10206	True	0.871	738.0	7.279999999999998e-238								Aminotransferase class I and II [PF00155.21]				0	d__Bacteria;p__Firmicutes_A;c__Clostridia;o__Lachnospirales;f__Lachnospiraceae;g__Blautia_A;s__Blautia_A sp900066165	72.78
bin.1_scaffold_6218_11	bin.1	scaffold_6218	11	10247	10831	-1	C	K02434	blab:EYS05_00695 gatB; Asp-tRNA(Asn)/Glu-tRNA(Gln) amidotransferase subunit GatB; K02434	False	0.735	289.0	2.5199999999999995e-86								GatB domain [PF02637.18]				0	d__Bacteria;p__Firmicutes_A;c__Clostridia;o__Lachnospirales;f__Lachnospiraceae;g__Blautia_A;s__Blautia_A sp900066165	72.78
bin.1_scaffold_6224_1	bin.1	scaffold_6224	1	3	1874	1	C		ehl:EHLA_1834 Invasin/intimin cell-adhesion fragments	False	0.373	318.0	1.96e-89								BspA type Leucine rich repeat region (6 copies) [PF13306.6]; Bacterial Ig-like domain (group 2) [PF02368.18]				0	d__Bacteria;p__Firmicutes_A;c__Clostridia;o__Lachnospirales;f__Lachnospiraceae;g__Blautia_A;s__Blautia_A sp900066165	72.78
bin.1_scaffold_6224_2	bin.1	scaffold_6224	2	2195	3652	1	A	K02027	bpro:PMF13cell1_04530 hypothetical protein; K02027	True	0.575	556.0	2.5699999999999994e-173												0	d__Bacteria;p__Firmicutes_A;c__Clostridia;o__Lachnospirales;f__Lachnospiraceae;g__Blautia_A;s__Blautia_A sp900066165	72.78
bin.1_scaffold_6224_3	bin.1	scaffold_6224	3	3711	7604	1	A		byl:A4V09_04605 hypothetical protein	True	0.366	789.0	1.879999999999999e-240								Histidine kinase-, DNA gyrase B-, and HSP90-like ATPase [PF02518.26]; Response regulator receiver domain [PF00072.24]; His Kinase A (phospho-acceptor) domain [PF00512.25]; Diguanylate cyclase, GGDEF domain [PF00990.21]; PAS fold [PF08447.12]		sp|Q9HUI3|ARUS_PSEAE Sensor histidine kinase AruS; Xh	Xh	0	d__Bacteria;p__Firmicutes_A;c__Clostridia;o__Lachnospirales;f__Lachnospiraceae;g__Blautia_A;s__Blautia_A sp900066165	72.78
bin.1_scaffold_6224_4	bin.1	scaffold_6224	4	7722	10157	1	A	K05349	bhu:bhn_I0707 beta-glucosidase Bgl3B; K05349	True	0.711	1157.0	0.0								Glycosyl hydrolase family 3 N terminal domain [PF00933.21]; Glycosyl hydrolase family 3 C-terminal domain [PF01915.22]; Fibronectin type III-like domain [PF14310.6]	GH3 beta-glucosidase (EC 3.2.1.21); xylan 1,4-beta-xylosidase (EC 3.2.1.37); beta-glucosylceramidase (EC 3.2.1.45); beta-N-acetylhexosaminidase (EC 3.2.1.52); alpha-L-arabinofuranosidase (EC 3.2.1.55); glucan 1,3-beta-glucosidase (EC 3.2.1.58); glucan 1,4-beta-glucosidase (EC 3.2.1.74); isoprimeverose-producing oligoxyloglucan hydrolase (EC 3.2.1.120); coniferin beta-glucosidase (EC 3.2.1.126); e…			0	d__Bacteria;p__Firmicutes_A;c__Clostridia;o__Lachnospirales;f__Lachnospiraceae;g__Blautia_A;s__Blautia_A sp900066165	72.78
bin.1_scaffold_6224_5	bin.1	scaffold_6224	5	10171	10674	1	C		lacy:A4V08_23745 polysaccharide biosynthesis protein GtrA	False	0.7190000000000001	243.0	7.779999999999998e-71												0	d__Bacteria;p__Firmicutes_A;c__Clostridia;o__Lachnospirales;f__Lachnospiraceae;g__Blautia_A;s__Blautia_A sp900066165	72.78
bin.1_scaffold_6291_1	bin.1	scaffold_6291	1	150	896	-1	C	K06201	byl:A4V09_23675 copper homeostasis protein CutC; K06201	False	0.682	339.0	8.749999999999998e-103								CutC family [PF03932.14]				0	d__Bacteria;p__Firmicutes_A;c__Clostridia;o__Lachnospirales;f__Lachnospiraceae;g__Blautia_A;s__Blautia_A sp900066165	72.78
bin.1_scaffold_6291_2	bin.1	scaffold_6291	2	1035	1796	-1	A	K02444	rum:CK1_13700 Transcriptional regulators of sugar metabolism; K02444	True	0.735	376.0	1.5099999999999996e-115								DeoR C terminal sensor domain [PF00455.22]; DeoR-like helix-turn-helix domain [PF08220.12]				0	d__Bacteria;p__Firmicutes_A;c__Clostridia;o__Lachnospirales;f__Lachnospiraceae;g__Blautia_A;s__Blautia_A sp900066165	72.78
bin.1_scaffold_6291_3	bin.1	scaffold_6291	3	1956	2933	-1	A	K10823	byl:A4V09_23655 oligopeptide ABC transporter ATP-binding protein OppF; K10823	True	0.84	562.0	1.4499999999999993e-178								ABC transporter [PF00005.27]; Oligopeptide/dipeptide transporter, C-terminal region [PF08352.12]; Zinc-uptake complex component A periplasmic [PF01297.17]				0	d__Bacteria;p__Firmicutes_A;c__Clostridia;o__Lachnospirales;f__Lachnospiraceae;g__Blautia_A;s__Blautia_A sp900066165	72.78
bin.1_scaffold_6291_4	bin.1	scaffold_6291	4	2923	3921	-1	A	K15583	byl:A4V09_23650 ABC transporter ATP-binding protein; K15583	True	0.831	572.0	7.589999999999997e-182								ABC transporter [PF00005.27]; Oligopeptide/dipeptide transporter, C-terminal region [PF08352.12]; RecF/RecN/SMC N terminal domain [PF02463.19]				0	d__Bacteria;p__Firmicutes_A;c__Clostridia;o__Lachnospirales;f__Lachnospiraceae;g__Blautia_A;s__Blautia_A sp900066165	72.78
bin.1_scaffold_6291_5	bin.1	scaffold_6291	5	3930	4853	-1	A	K15582	byl:A4V09_23645 diguanylate cyclase; K15582	True	0.815	516.0	6.459999999999997e-163								N-terminal TM domain of oligopeptide transport permease C [PF12911.7]				0	d__Bacteria;p__Firmicutes_A;c__Clostridia;o__Lachnospirales;f__Lachnospiraceae;g__Blautia_A;s__Blautia_A sp900066165	72.78
bin.1_scaffold_6291_6	bin.1	scaffold_6291	6	4856	5884	-1	A	K15581	byl:A4V09_23640 peptide ABC transporter permease; K15581	True	0.867	561.0	5.919999999999998e-178												0	d__Bacteria;p__Firmicutes_A;c__Clostridia;o__Lachnospirales;f__Lachnospiraceae;g__Blautia_A;s__Blautia_A sp900066165	72.78
bin.1_scaffold_6291_7	bin.1	scaffold_6291	7	5997	7589	-1	A	K15580	byl:A4V09_23635 ABC transporter substrate-binding protein; K15580	True	0.784	806.0	4.8899999999999976e-259								Bacterial extracellular solute-binding proteins, family 5 Middle [PF00496.22]				0	d__Bacteria;p__Firmicutes_A;c__Clostridia;o__Lachnospirales;f__Lachnospiraceae;g__Blautia_A;s__Blautia_A sp900066165	72.78
bin.1_scaffold_6291_8	bin.1	scaffold_6291	8	8055	9152	-1	C		cpy:Cphy_1860 conserved hypothetical protein	False	0.361	188.0	1.3899999999999998e-48												0	d__Bacteria;p__Firmicutes_A;c__Clostridia;o__Lachnospirales;f__Lachnospiraceae;g__Blautia_A;s__Blautia_A sp900066165	72.78
bin.1_scaffold_6291_9	bin.1	scaffold_6291	9	9142	9372	-1	C	K07727	cthd:CDO33_11845 transcriptional regulator; K07727	False	0.7979999999999999	125.0	6.09e-32								Cro/C1-type HTH DNA-binding domain [PF13443.6]				0	d__Bacteria;p__Firmicutes_A;c__Clostridia;o__Lachnospirales;f__Lachnospiraceae;g__Blautia_A;s__Blautia_A sp900066165	72.78
bin.1_scaffold_6291_10	bin.1	scaffold_6291	10	9522	10499	-1	C		dhd:Dhaf_0499 conserved hypothetical protein	False	0.39399999999999996	223.0	3.489999999999999e-61												0	d__Bacteria;p__Firmicutes_A;c__Clostridia;o__Lachnospirales;f__Lachnospiraceae;g__Blautia_A;s__Blautia_A sp900066165	72.78
bin.1_scaffold_6341_1	bin.1	scaffold_6341	1	1	657	1	C		coo:CCU_22810 O-Methyltransferase involved in polyketide biosynthesis	False	0.667	288.0	1.4e-85								Leucine carboxyl methyltransferase [PF04072.14]				0	d__Bacteria;p__Firmicutes_A;c__Clostridia;o__Lachnospirales;f__Lachnospiraceae;g__Blautia_A;s__Blautia_A sp900066165	72.78
bin.1_scaffold_6341_2	bin.1	scaffold_6341	2	684	935	1	C		esu:EUS_27550 BAAT / Acyl-CoA thioester hydrolase C terminal.	False	0.8140000000000001	115.0	4.45e-28												0	d__Bacteria;p__Firmicutes_A;c__Clostridia;o__Lachnospirales;f__Lachnospiraceae;g__Blautia_A;s__Blautia_A sp900066165	72.78
bin.1_scaffold_6341_3	bin.1	scaffold_6341	3	1188	3770	1	A	K03695	rob:CK5_20150 ATP-dependent chaperone ClpB; K03695	True	0.867	1547.0	0.0								AAA domain (Cdc48 subfamily) [PF07724.14]; AAA lid domain [PF17871.1]; C-terminal, D2-small domain, of ClpB protein [PF10431.9]; AAA domain (dynein-related subfamily) [PF07728.14]; Sigma-54 interaction domain [PF00158.26]; ATPase family associated with various cellular activities (AAA) [PF00004.29]; Clp amino terminal domain, pathogenicity island component [PF02861.20]; Torsin [PF06309.11]; AAA d…		sp|P0ABH9|CLPA_ECOLI ATP-dependent Clp protease ATP-binding subunit ClpA; Xh	Xh	0	d__Bacteria;p__Firmicutes_A;c__Clostridia;o__Lachnospirales;f__Lachnospiraceae;g__Blautia_A;s__Blautia_A sp900066165	72.78
bin.1_scaffold_6341_4	bin.1	scaffold_6341	4	3808	3981	1	C		blab:EYS05_01555 DUF4250 domain-containing protein	False	0.711	84.0	5e-18								Domain of unknown function (DUF4250) [PF14056.6]				0	d__Bacteria;p__Firmicutes_A;c__Clostridia;o__Lachnospirales;f__Lachnospiraceae;g__Blautia_A;s__Blautia_A sp900066165	72.78
bin.1_scaffold_6341_5	bin.1	scaffold_6341	5	4448	4939	1	C		bpro:PMF13cell1_04876 putative HTH-type transcriptional regulator	False	0.5479999999999999	144.0	8.23e-37								MarR family [PF01047.22]; Winged helix DNA-binding domain [PF13463.6]; MarR family [PF12802.7]; Winged helix-turn-helix DNA-binding [PF13412.6]; Helix-turn-helix domain [PF12840.7]				0	d__Bacteria;p__Firmicutes_A;c__Clostridia;o__Lachnospirales;f__Lachnospiraceae;g__Blautia_A;s__Blautia_A sp900066165	72.78
bin.1_scaffold_6341_6	bin.1	scaffold_6341	6	5017	7179	1	A	K06147	blab:EYS05_01545 ABC transporter ATP-binding protein; K06147	True	0.713	1032.0	0.0								ABC transporter [PF00005.27]; ABC transporter transmembrane region [PF00664.23]				0	d__Bacteria;p__Firmicutes_A;c__Clostridia;o__Lachnospirales;f__Lachnospiraceae;g__Blautia_A;s__Blautia_A sp900066165	72.78
bin.1_scaffold_6341_7	bin.1	scaffold_6341	7	7176	9023	1	A	K06147	rob:CK5_20190 ABC-type multidrug transport system, ATPase and permease components; K06147	True	0.833	1056.0	0.0								ABC transporter transmembrane region [PF00664.23]; ABC transporter [PF00005.27]				0	d__Bacteria;p__Firmicutes_A;c__Clostridia;o__Lachnospirales;f__Lachnospiraceae;g__Blautia_A;s__Blautia_A sp900066165	72.78
bin.1_scaffold_6341_8	bin.1	scaffold_6341	8	9301	10653	1	A	K03657	blab:EYS05_01505 AAA family ATPase; K03657	True	0.759	689.0	7.289999999999997e-220								AAA domain [PF13245.6]; UvrD/REP helicase N-terminal domain [PF00580.21]				0	d__Bacteria;p__Firmicutes_A;c__Clostridia;o__Lachnospirales;f__Lachnospiraceae;g__Blautia_A;s__Blautia_A sp900066165	72.78
bin.1_scaffold_6377_1	bin.1	scaffold_6377	1	2	229	1	C	K01625	rum:CK1_32450 2-keto-3-deoxy-6-phosphogluconate aldolase; K01625	False	0.877	126.0	2.2400000000000002e-32								KDPG and KHG aldolase [PF01081.19]				0	d__Bacteria;p__Firmicutes_A;c__Clostridia;o__Lachnospirales;f__Lachnospiraceae;g__Blautia_A;s__Blautia_A sp900066165	72.78
bin.1_scaffold_6377_2	bin.1	scaffold_6377	2	431	1963	1	A	K10441	bprs:CK3_03100 monosaccharide ABC transporter ATP-binding protein, CUT2 family (TC 3.A.1.2.-); K10441	True	0.8029999999999999	821.0	1.2799999999999993e-264								ABC transporter [PF00005.27]				0	d__Bacteria;p__Firmicutes_A;c__Clostridia;o__Lachnospirales;f__Lachnospiraceae;g__Blautia_A;s__Blautia_A sp900066165	72.78
bin.1_scaffold_6377_3	bin.1	scaffold_6377	3	1956	2972	1	A	K10440	bprs:CK3_03110 monosaccharide ABC transporter membrane protein, CUT2 family (TC 3.A.1.2.-); K10440	True	0.7809999999999999	541.0	6.399999999999998e-171								Branched-chain amino acid transport system / permease component [PF02653.16]				0	d__Bacteria;p__Firmicutes_A;c__Clostridia;o__Lachnospirales;f__Lachnospiraceae;g__Blautia_A;s__Blautia_A sp900066165	72.78
bin.1_scaffold_6377_4	bin.1	scaffold_6377	4	3111	4043	1	A	K10439	bprs:CK3_03120 ABC-type sugar transport system, periplasmic component; K10439	True	0.823	468.0	3.619999999999999e-146								Periplasmic binding protein domain [PF13407.6]; ABC transporter substrate-binding protein PnrA-like [PF02608.14]				0	d__Bacteria;p__Firmicutes_A;c__Clostridia;o__Lachnospirales;f__Lachnospiraceae;g__Blautia_A;s__Blautia_A sp900066165	72.78
bin.1_scaffold_6377_5	bin.1	scaffold_6377	5	4078	4242	1	E																		0	d__Bacteria;p__Firmicutes_A;c__Clostridia;o__Lachnospirales;f__Lachnospiraceae;g__Blautia_A;s__Blautia_A sp900066165	72.78
bin.1_scaffold_6377_6	bin.1	scaffold_6377	6	4212	5903	1	A	K07720	cso:CLS_19720 Response regulator containing CheY-like receiver domain and AraC-type DNA-binding domain; K07720	True	0.45	441.0	1.6599999999999996e-132								Helix-turn-helix domain [PF12833.7]; Response regulator receiver domain [PF00072.24]				0	d__Bacteria;p__Firmicutes_A;c__Clostridia;o__Lachnospirales;f__Lachnospiraceae;g__Blautia_A;s__Blautia_A sp900066165	72.78
bin.1_scaffold_6377_7	bin.1	scaffold_6377	7	5911	6960	1	A	K07718	lacy:A4V08_27380 sensor histidine kinase; K07718	True	0.561	372.0	2.2999999999999994e-112								Histidine kinase [PF06580.13]; Histidine kinase-, DNA gyrase B-, and HSP90-like ATPase [PF02518.26]				0	d__Bacteria;p__Firmicutes_A;c__Clostridia;o__Lachnospirales;f__Lachnospiraceae;g__Blautia_A;s__Blautia_A sp900066165	72.78
bin.1_scaffold_6377_8	bin.1	scaffold_6377	8	6957	8441	1	A	K10441	lacy:A4V08_27385 sugar ABC transporter ATP-binding protein; K10441	True	0.48700000000000004	447.0	1.4799999999999997e-135								ABC transporter [PF00005.27]				0	d__Bacteria;p__Firmicutes_A;c__Clostridia;o__Lachnospirales;f__Lachnospiraceae;g__Blautia_A;s__Blautia_A sp900066165	72.78
bin.1_scaffold_6377_9	bin.1	scaffold_6377	9	8694	10595	-1	A	K05349	rho:RHOM_16780 beta-glucosidase; K05349	True	0.7340000000000001	942.0	3.4899999999999982e-304								Glycosyl hydrolase family 3 N terminal domain [PF00933.21]; Glycosyl hydrolase family 3 C-terminal domain [PF01915.22]; Fibronectin type III-like domain [PF14310.6]	GH3 beta-glucosidase (EC 3.2.1.21); xylan 1,4-beta-xylosidase (EC 3.2.1.37); beta-glucosylceramidase (EC 3.2.1.45); beta-N-acetylhexosaminidase (EC 3.2.1.52); alpha-L-arabinofuranosidase (EC 3.2.1.55); glucan 1,3-beta-glucosidase (EC 3.2.1.58); glucan 1,4-beta-glucosidase (EC 3.2.1.74); isoprimeverose-producing oligoxyloglucan hydrolase (EC 3.2.1.120); coniferin beta-glucosidase (EC 3.2.1.126); e…			0	d__Bacteria;p__Firmicutes_A;c__Clostridia;o__Lachnospirales;f__Lachnospiraceae;g__Blautia_A;s__Blautia_A sp900066165	72.78
bin.1_scaffold_6391_1	bin.1	scaffold_6391	1	3	68	-1	E																		0	d__Bacteria;p__Firmicutes_A;c__Clostridia;o__Lachnospirales;f__Lachnospiraceae;g__Blautia_A;s__Blautia_A sp900066165	72.78
bin.1_scaffold_6391_2	bin.1	scaffold_6391	2	116	781	-1	C		cbol:CGC65_03035 Asp/Glu/hydantoin racemase	False	0.6859999999999999	306.0	8.129999999999999e-92												0	d__Bacteria;p__Firmicutes_A;c__Clostridia;o__Lachnospirales;f__Lachnospiraceae;g__Blautia_A;s__Blautia_A sp900066165	72.78
bin.1_scaffold_6391_3	bin.1	scaffold_6391	3	981	3035	-1	A	K12308	coo:CCU_08540 Beta-galactosidase; K12308	True	0.7040000000000001	960.0	0.0								Beta-galactosidase [PF02449.15]; Beta-galactosidase trimerisation domain [PF08532.10]; Beta-galactosidase C-terminal domain [PF08533.10]; Glycosyl hydrolases family 35 [PF01301.19]; Cellulase (glycosyl hydrolase family 5) [PF00150.18]	GH42 beta-galactosidase (EC 3.2.1.23); alpha-L-arabinopyranosidase (EC 3.2.1.-) [GH42]			0	d__Bacteria;p__Firmicutes_A;c__Clostridia;o__Lachnospirales;f__Lachnospiraceae;g__Blautia_A;s__Blautia_A sp900066165	72.78
bin.1_scaffold_6391_4	bin.1	scaffold_6391	4	3063	5078	-1	A	K12308	mas:Mahau_1293 Beta-galactosidase; K12308	True	0.58	748.0	2.459999999999999e-236								Beta-galactosidase [PF02449.15]; Beta-galactosidase trimerisation domain [PF08532.10]; Beta-galactosidase C-terminal domain [PF08533.10]; Cellulase (glycosyl hydrolase family 5) [PF00150.18]; Glycosyl hydrolases family 35 [PF01301.19]	GH42 beta-galactosidase (EC 3.2.1.23); alpha-L-arabinopyranosidase (EC 3.2.1.-) [GH42]			0	d__Bacteria;p__Firmicutes_A;c__Clostridia;o__Lachnospirales;f__Lachnospiraceae;g__Blautia_A;s__Blautia_A sp900066165	72.78
bin.1_scaffold_6391_5	bin.1	scaffold_6391	5	5168	7816	-1	A		paeh:H70357_18760 glycoside hydrolase	True	0.4	608.0	9.019999999999997e-185								alpha-L-rhamnosidase [PF17132.4]; Glycosyl hydrolases family 2, sugar binding domain [PF02837.18]	GH106 alpha-L-rhamnosidase (EC 3.2.1.40); rhamnogalacturonan alpha-L-rhamnohydrolase (EC 3.2.1.174) [GH106]			0	d__Bacteria;p__Firmicutes_A;c__Clostridia;o__Lachnospirales;f__Lachnospiraceae;g__Blautia_A;s__Blautia_A sp900066165	72.78
bin.1_scaffold_6391_6	bin.1	scaffold_6391	6	7886	8917	-1	A		pms:KNP414_04756 hypothetical protein	True	0.611	398.0	1.7499999999999993e-121								Glycosyl hydrolases family 32 N-terminal domain [PF00251.20]; beta-1,4-mannooligosaccharide phosphorylase [PF04041.13]; Glycosyl hydrolases family 43 [PF04616.14]	GH117 alpha-1,3-L-neoagarooligosaccharide hydrolase (EC 3.2.1.-); alpha-1,3-L-neoagarobiase / neoagarobiose hydrolase (EC 3.2.1.-) [GH117]; GH117 alpha-1,3-L-neoagarooligosaccharide hydrolase (EC 3.2.1.-); alpha-1,3-L-neoagarobiase / neoagarobiose hydrolase (EC 3.2.1.-) [GH117]; GH32 invertase (EC 3.2.1.26); endo-inulinase (EC 3.2.1.7); beta-2,6-fructan 6-levanbiohydrolase (EC 3.2.1.64); endo-lev…			0	d__Bacteria;p__Firmicutes_A;c__Clostridia;o__Lachnospirales;f__Lachnospiraceae;g__Blautia_A;s__Blautia_A sp900066165	72.78
bin.1_scaffold_6391_7	bin.1	scaffold_6391	7	8946	10577	-1	C		amz:B737_4335 beta-galactosidase	False	0.364	81.0	8.449999999999999e-13												0	d__Bacteria;p__Firmicutes_A;c__Clostridia;o__Lachnospirales;f__Lachnospiraceae;g__Blautia_A;s__Blautia_A sp900066165	72.78
bin.1_scaffold_6395_1	bin.1	scaffold_6395	1	130	1182	1	A	K02015	rto:RTO_29910 ABC-type Fe3+-siderophore transport system, permease component; K02015	True	0.743	512.0	1.4499999999999996e-160								FecCD transport family [PF01032.18]				0	d__Bacteria;p__Firmicutes_A;c__Clostridia;o__Lachnospirales;f__Lachnospiraceae;g__Blautia_A;s__Blautia_A sp900066165	72.78
bin.1_scaffold_6395_2	bin.1	scaffold_6395	2	1184	2284	1	A	K02013	rob:CK5_06620 ABC-type cobalamin/Fe3+-siderophores transport systems, ATPase components; K02013	True	0.737	542.0	8.789999999999998e-171								ABC transporter [PF00005.27]				0	d__Bacteria;p__Firmicutes_A;c__Clostridia;o__Lachnospirales;f__Lachnospiraceae;g__Blautia_A;s__Blautia_A sp900066165	72.78
bin.1_scaffold_6395_3	bin.1	scaffold_6395	3	2416	3279	1	A		fpa:FPR_15610 Uncharacterized conserved protein	True	0.64	364.0	8.699999999999999e-111								Uncharacterised 5xTM membrane BCR, YitT family COG1284 [PF02588.15]; Uncharacterized protein conserved in bacteria (DUF2179) [PF10035.9]				0	d__Bacteria;p__Firmicutes_A;c__Clostridia;o__Lachnospirales;f__Lachnospiraceae;g__Blautia_A;s__Blautia_A sp900066165	72.78
bin.1_scaffold_6395_4	bin.1	scaffold_6395	4	3272	4024	-1	C		ccel:CCDG5_2027 hypothetical protein	False	0.479	215.0	7.62e-60								Helix-turn-helix domain [PF12833.7]; Response regulator receiver domain [PF00072.24]				0	d__Bacteria;p__Firmicutes_A;c__Clostridia;o__Lachnospirales;f__Lachnospiraceae;g__Blautia_A;s__Blautia_A sp900066165	72.78
bin.1_scaffold_6395_5	bin.1	scaffold_6395	5	4017	5777	-1	C	K07718	ccel:CCDG5_2028 hypothetical protein; K07718	False	0.289	247.0	6.289999999999999e-66								Histidine kinase [PF06580.13]; Histidine kinase-, DNA gyrase B-, and HSP90-like ATPase [PF02518.26]; HAMP domain [PF00672.25]				0	d__Bacteria;p__Firmicutes_A;c__Clostridia;o__Lachnospirales;f__Lachnospiraceae;g__Blautia_A;s__Blautia_A sp900066165	72.78
bin.1_scaffold_6395_6	bin.1	scaffold_6395	6	5945	7234	1	A	K10117	ccel:CCDG5_2029 extracellular solute-binding protein; K10117	True	0.6609999999999999	535.0	2.939999999999999e-167								Bacterial extracellular solute-binding protein [PF01547.25]; Bacterial extracellular solute-binding protein [PF13416.6]				0	d__Bacteria;p__Firmicutes_A;c__Clostridia;o__Lachnospirales;f__Lachnospiraceae;g__Blautia_A;s__Blautia_A sp900066165	72.78
bin.1_scaffold_6395_7	bin.1	scaffold_6395	7	7329	8225	1	C	K10118	sbu:SpiBuddy_0131 ABC-type transporter, integral membrane subunit; K10118	False	0.56	313.0	1.0999999999999998e-92								Binding-protein-dependent transport system inner membrane component [PF00528.22]				0	d__Bacteria;p__Firmicutes_A;c__Clostridia;o__Lachnospirales;f__Lachnospiraceae;g__Blautia_A;s__Blautia_A sp900066165	72.78
bin.1_scaffold_6395_8	bin.1	scaffold_6395	8	8222	9055	1	A	K10119	ccel:CCDG5_2031 ABC transporter inner membrane protein; K10119	True	0.644	351.0	2.489999999999999e-106								Binding-protein-dependent transport system inner membrane component [PF00528.22]				0	d__Bacteria;p__Firmicutes_A;c__Clostridia;o__Lachnospirales;f__Lachnospiraceae;g__Blautia_A;s__Blautia_A sp900066165	72.78
bin.1_scaffold_6395_9	bin.1	scaffold_6395	9	9081	10574	1	A	K01811	cthd:CDO33_09740 alpha-xylosidase; K01811	True	0.664	657.0	6.759999999999996e-208								Glycosyl hydrolases family 31 [PF01055.26]; Galactose mutarotase-like [PF13802.6]; Melibiase [PF02065.18]	GH31 alpha-glucosidase (EC 3.2.1.20); alpha-galactosidase (EC 3.2.1.22); alpha-mannosidase (EC 3.2.1.24); alpha-1,3-glucosidase (EC 3.2.1.84); sucrase-isomaltase (EC 3.2.1.48) (EC 3.2.1.10); alpha-xylosidase (EC 3.2.1.177); alpha-glucan lyase (EC 4.2.2.13); isomaltosyltransferase (EC 2.4.1.-); oligosaccharide alpha-1,4-glucosyltransferase (EC 2.4.1.161); sulfoquinovosidase (EC 3.2.1.-) [GH31]			0	d__Bacteria;p__Firmicutes_A;c__Clostridia;o__Lachnospirales;f__Lachnospiraceae;g__Blautia_A;s__Blautia_A sp900066165	72.78
bin.1_scaffold_6459_1	bin.1	scaffold_6459	1	1	597	1	C	K00820	blab:EYS05_00925 glmS; glutamine--fructose-6-phosphate transaminase (isomerizing); K00820	False	0.7959999999999999	323.0	2.6899999999999996e-98								SIS domain [PF01380.22]				0	d__Bacteria;p__Firmicutes_A;c__Clostridia;o__Lachnospirales;f__Lachnospiraceae;g__Blautia_A;s__Blautia_A sp900066165	72.78
bin.1_scaffold_6459_2	bin.1	scaffold_6459	2	727	2367	1	A	K03833	awo:Awo_c08160 selB; selenocysteine-specific translation elongation factor SelB; K03833	True	0.415	445.0	3.8599999999999994e-134								Elongation factor Tu GTP binding domain [PF00009.27]; Elongation factor SelB, winged helix [PF09107.11]		sp|P15170|ERF3A_HUMAN Eukaryotic peptide chain release factor GTP-binding subunit ERF3A; Xh	Xh	0	d__Bacteria;p__Firmicutes_A;c__Clostridia;o__Lachnospirales;f__Lachnospiraceae;g__Blautia_A;s__Blautia_A sp900066165	72.78
bin.1_scaffold_6459_3	bin.1	scaffold_6459	3	2758	3783	1	A	K03621	rob:CK5_25000 phosphate:acyl-[acyl carrier protein] acyltransferase; K03621	True	0.795	539.0	3.5399999999999984e-170								Fatty acid synthesis protein [PF02504.15]				0	d__Bacteria;p__Firmicutes_A;c__Clostridia;o__Lachnospirales;f__Lachnospiraceae;g__Blautia_A;s__Blautia_A sp900066165	72.78
bin.1_scaffold_6459_4	bin.1	scaffold_6459	4	3863	4546	1	A	K03685	rob:CK5_25010 RNAse III; K03685	True	0.795	357.0	2.3499999999999993e-109								Ribonuclease-III-like [PF14622.6]; Ribonuclease III domain [PF00636.26]; Double-stranded RNA binding motif [PF00035.26]; double strand RNA binding domain from DEAD END PROTEIN 1 [PF14709.7]		sp|Q5UQT7|RNC_MIMIV Probable ribonuclease 3; Xu	Xu	0	d__Bacteria;p__Firmicutes_A;c__Clostridia;o__Lachnospirales;f__Lachnospiraceae;g__Blautia_A;s__Blautia_A sp900066165	72.78
bin.1_scaffold_6459_5	bin.1	scaffold_6459	5	4565	8125	1	A	K03529	rob:CK5_25020 condensin subunit Smc; K03529	True	0.682	1607.0	0.0								RecF/RecN/SMC N terminal domain [PF02463.19]; SMC proteins Flexible Hinge Domain [PF06470.13]; Eukaryotic membrane protein family [PF05346.11]; AAA domain [PF13476.6]; AAA ATPase domain [PF13175.6]		sp|P04522|EXO2_BPT4 Exonuclease subunit 2; XhXp	Xp;Xh	0	d__Bacteria;p__Firmicutes_A;c__Clostridia;o__Lachnospirales;f__Lachnospiraceae;g__Blautia_A;s__Blautia_A sp900066165	72.78
bin.1_scaffold_6459_6	bin.1	scaffold_6459	6	8140	9081	1	A	K03110	blab:EYS05_16435 ftsY; signal recognition particle-docking protein FtsY; K03110	True	0.862	552.0	3.009999999999999e-175								SRP54-type protein, GTPase domain [PF00448.22]; SRP54-type protein, helical bundle domain [PF02881.19]				0	d__Bacteria;p__Firmicutes_A;c__Clostridia;o__Lachnospirales;f__Lachnospiraceae;g__Blautia_A;s__Blautia_A sp900066165	72.78
bin.1_scaffold_6459_7	bin.1	scaffold_6459	7	9111	10322	1	A	K01754	rum:CK1_11850 threonine dehydratase, medium form; K01754	True	0.893	751.0	2.129999999999999e-242								Pyridoxal-phosphate dependent enzyme [PF00291.25]				0	d__Bacteria;p__Firmicutes_A;c__Clostridia;o__Lachnospirales;f__Lachnospiraceae;g__Blautia_A;s__Blautia_A sp900066165	72.78
bin.1_scaffold_6459_8	bin.1	scaffold_6459	8	10289	10387	1	E																		0	d__Bacteria;p__Firmicutes_A;c__Clostridia;o__Lachnospirales;f__Lachnospiraceae;g__Blautia_A;s__Blautia_A sp900066165	72.78
bin.1_scaffold_6467_1	bin.1	scaffold_6467	1	168	872	-1	A		rob:CK5_00970 Protein kinase domain.	True	0.841	409.0	3.77e-127								Protein kinase domain [PF00069.25]; Protein tyrosine kinase [PF07714.17]; Lipopolysaccharide kinase (Kdo/WaaP) family [PF06293.14]; Fungal protein kinase [PF17667.1]; Lipopolysaccharide core biosynthesis protein (WaaY) [PF06176.11]				0	d__Bacteria;p__Firmicutes_A;c__Clostridia;o__Lachnospirales;f__Lachnospiraceae;g__Blautia_A;s__Blautia_A sp900066165	72.78
bin.1_scaffold_6467_2	bin.1	scaffold_6467	2	1104	1529	1	C		rob:CK5_00960 hypothetical protein	False	0.862	254.0	1.78e-75												0	d__Bacteria;p__Firmicutes_A;c__Clostridia;o__Lachnospirales;f__Lachnospiraceae;g__Blautia_A;s__Blautia_A sp900066165	72.78
bin.1_scaffold_6467_3	bin.1	scaffold_6467	3	1969	3192	1	A		euc:EC1_18690 sodium/proton antiporter, CPA1 family (TC 2.A.36)	True	0.7170000000000001	576.0	1.3099999999999997e-181								Sodium/hydrogen exchanger family [PF00999.21]				0	d__Bacteria;p__Firmicutes_A;c__Clostridia;o__Lachnospirales;f__Lachnospiraceae;g__Blautia_A;s__Blautia_A sp900066165	72.78
bin.1_scaffold_6467_4	bin.1	scaffold_6467	4	3261	4142	-1	C		bprl:CL2_22630 hypothetical protein	False	0.594	287.0	4.829999999999999e-84								PD-(D/E)XK nuclease family transposase [PF12784.7]				0	d__Bacteria;p__Firmicutes_A;c__Clostridia;o__Lachnospirales;f__Lachnospiraceae;g__Blautia_A;s__Blautia_A sp900066165	72.78
bin.1_scaffold_6467_5	bin.1	scaffold_6467	5	4419	5615	1	A	K19955	rto:RTO_23290 Uncharacterized oxidoreductases, Fe-dependent alcohol dehydrogenase family; K19955	True	0.6829999999999999	544.0	1.0299999999999996e-170								Iron-containing alcohol dehydrogenase [PF00465.19]; Iron-containing alcohol dehydrogenase [PF13685.6]				0	d__Bacteria;p__Firmicutes_A;c__Clostridia;o__Lachnospirales;f__Lachnospiraceae;g__Blautia_A;s__Blautia_A sp900066165	72.78
bin.1_scaffold_6467_6	bin.1	scaffold_6467	6	5682	6677	-1	A	K07258	blab:EYS05_04885 D-alanyl-D-alanine carboxypeptidase; K07258	True	0.637	383.0	3.04e-116	MER0166263	S11	MER0166263 - K15-type DD-transpeptidase (Ruminococcus obeum) [S11.004]#S11#{peptidase unit: 69-334}~source ZP_01966124~	True	0.6659999999999999	347.0	2.01e-105	D-alanyl-D-alanine carboxypeptidase [PF00768.20]				0	d__Bacteria;p__Firmicutes_A;c__Clostridia;o__Lachnospirales;f__Lachnospiraceae;g__Blautia_A;s__Blautia_A sp900066165	72.78
bin.1_scaffold_6467_7	bin.1	scaffold_6467	7	6707	6817	-1	E																		0	d__Bacteria;p__Firmicutes_A;c__Clostridia;o__Lachnospirales;f__Lachnospiraceae;g__Blautia_A;s__Blautia_A sp900066165	72.78
bin.1_scaffold_6467_8	bin.1	scaffold_6467	8	6933	9440	-1	A	K05349	rum:CK1_23290 Beta-glucosidase-related glycosidases; K05349	True	0.6409999999999999	1041.0	0.0								Glycosyl hydrolase family 3 N terminal domain [PF00933.21]; Glycosyl hydrolase family 3 C-terminal domain [PF01915.22]; Fibronectin type III-like domain [PF14310.6]	GH3 beta-glucosidase (EC 3.2.1.21); xylan 1,4-beta-xylosidase (EC 3.2.1.37); beta-glucosylceramidase (EC 3.2.1.45); beta-N-acetylhexosaminidase (EC 3.2.1.52); alpha-L-arabinofuranosidase (EC 3.2.1.55); glucan 1,3-beta-glucosidase (EC 3.2.1.58); glucan 1,4-beta-glucosidase (EC 3.2.1.74); isoprimeverose-producing oligoxyloglucan hydrolase (EC 3.2.1.120); coniferin beta-glucosidase (EC 3.2.1.126); e…			0	d__Bacteria;p__Firmicutes_A;c__Clostridia;o__Lachnospirales;f__Lachnospiraceae;g__Blautia_A;s__Blautia_A sp900066165	72.78
bin.1_scaffold_6467_9	bin.1	scaffold_6467	9	9440	10285	-1	A	K02026	rho:RHOM_05830 multiple sugar transport system permease protein; K02026	True	0.835	486.0	4.909999999999999e-153								Binding-protein-dependent transport system inner membrane component [PF00528.22]				0	d__Bacteria;p__Firmicutes_A;c__Clostridia;o__Lachnospirales;f__Lachnospiraceae;g__Blautia_A;s__Blautia_A sp900066165	72.78
bin.1_scaffold_6467_10	bin.1	scaffold_6467	10	10282	10437	-1	C	K02025	rum:CK1_23320 carbohydrate ABC transporter membrane protein 1, CUT1 family (TC 3.A.1.1.-); K02025	False	0.8590000000000001	86.0	7.5e-19												0	d__Bacteria;p__Firmicutes_A;c__Clostridia;o__Lachnospirales;f__Lachnospiraceae;g__Blautia_A;s__Blautia_A sp900066165	72.78
bin.1_scaffold_6481_1	bin.1	scaffold_6481	1	127	867	-1	A	K06173	rum:CK1_38490 pseudouridylate synthase I; K06173	True	0.914	470.0	2.879999999999999e-148								tRNA pseudouridine synthase [PF01416.20]				0	d__Bacteria;p__Firmicutes_A;c__Clostridia;o__Lachnospirales;f__Lachnospiraceae;g__Blautia_A;s__Blautia_A sp900066165	72.78
bin.1_scaffold_6481_2	bin.1	scaffold_6481	2	973	1776	-1	A	K16785	rum:CK1_38500 ABC-type cobalt transport system, permease component CbiQ and related transporters; K16785	True	0.804	442.0	3.999999999999999e-138								Cobalt transport protein [PF02361.16]				0	d__Bacteria;p__Firmicutes_A;c__Clostridia;o__Lachnospirales;f__Lachnospiraceae;g__Blautia_A;s__Blautia_A sp900066165	72.78
bin.1_scaffold_6481_3	bin.1	scaffold_6481	3	1773	2660	-1	A	K16787	rum:CK1_38510 ABC-type cobalt transport system, ATPase component; K16787	True	0.8390000000000001	507.0	3.809999999999999e-160								ABC transporter [PF00005.27]; RecF/RecN/SMC N terminal domain [PF02463.19]; AAA domain, putative AbiEii toxin, Type IV TA system [PF13304.6]				0	d__Bacteria;p__Firmicutes_A;c__Clostridia;o__Lachnospirales;f__Lachnospiraceae;g__Blautia_A;s__Blautia_A sp900066165	72.78
bin.1_scaffold_6481_4	bin.1	scaffold_6481	4	2651	3496	-1	A	K16786	blab:EYS05_02605 energy-coupling factor transporter ATPase; K16786	True	0.8420000000000001	491.0	1.1199999999999997e-154								ABC transporter [PF00005.27]; RecF/RecN/SMC N terminal domain [PF02463.19]				0	d__Bacteria;p__Firmicutes_A;c__Clostridia;o__Lachnospirales;f__Lachnospiraceae;g__Blautia_A;s__Blautia_A sp900066165	72.78
bin.1_scaffold_6481_5	bin.1	scaffold_6481	5	3515	4132	-1	C	K03978	blab:EYS05_02610 YihA family ribosome biogenesis GTP-binding protein; K03978	False	0.7979999999999999	334.0	7.449999999999997e-102								50S ribosome-binding GTPase [PF01926.23]; Ferrous iron transport protein B [PF02421.18]; RsgA GTPase [PF03193.16]; Ethanolamine utilisation - propanediol utilisation [PF10662.9]				0	d__Bacteria;p__Firmicutes_A;c__Clostridia;o__Lachnospirales;f__Lachnospiraceae;g__Blautia_A;s__Blautia_A sp900066165	72.78
bin.1_scaffold_6481_6	bin.1	scaffold_6481	6	4150	6462	-1	A	K01338	rob:CK5_19250 ATP-dependent protease La; K01338	True	0.753	1176.0	0.0	MER1035846	S16	MER1035846 - family S16 unassigned peptidases (Ruminococcus sp. CAG:60) [S16.UPW]#S16#{peptidase unit: 537-769}~source R5HS32~	True	0.894	436.0	3.799999999999999e-129	Lon protease (S16) C-terminal proteolytic domain [PF05362.13]; ATP-dependent protease La (LON) substrate-binding domain [PF02190.16]; ATPase family associated with various cellular activities (AAA) [PF00004.29]; AAA domain (dynein-related subfamily) [PF07728.14]; ATPase family associated with various cellular activities (AAA) [PF07726.11]; Subunit ChlI of Mg-chelatase [PF13541.6]; AAA domain (Cdc…		sp|Q5UPT0|LONH_MIMIV Lon protease homolog; Xh	Xh	0	d__Bacteria;p__Firmicutes_A;c__Clostridia;o__Lachnospirales;f__Lachnospiraceae;g__Blautia_A;s__Blautia_A sp900066165	72.78
bin.1_scaffold_6481_7	bin.1	scaffold_6481	7	6482	7804	-1	A	K03544	blab:EYS05_02620 clpX; ATP-dependent Clp protease ATP-binding subunit ClpX; K03544	True	0.835	759.0	1.5599999999999993e-244	MER0278187	M41	MER0278187 - family M41 non-peptidase homologues (Glossina morsitans) [M41.UNW]#M41#{peptidase unit: 240-464}~source TMP013082-PA~	False	0.29100000000000004	62.0	1.27e-08	AAA domain (Cdc48 subfamily) [PF07724.14]; ClpX C4-type zinc finger [PF06689.13]; ATPase family associated with various cellular activities (AAA) [PF00004.29]; Holliday junction DNA helicase RuvB P-loop domain [PF05496.12]; C-terminal, D2-small domain, of ClpB protein [PF10431.9]; AAA domain (dynein-related subfamily) [PF07728.14]; Magnesium chelatase, subunit ChlI [PF01078.21]		sp|P0ABH9|CLPA_ECOLI ATP-dependent Clp protease ATP-binding subunit ClpA; Xh	Xh	0	d__Bacteria;p__Firmicutes_A;c__Clostridia;o__Lachnospirales;f__Lachnospiraceae;g__Blautia_A;s__Blautia_A sp900066165	72.78
bin.1_scaffold_6481_8	bin.1	scaffold_6481	8	8133	8714	-1	A	K01358	rob:CK5_19230 ATP-dependent Clp protease, proteolytic subunit ClpP; K01358	True	0.899	364.0	1.6499999999999994e-112	MER1320615	S14	MER1320615 - family S14 unassigned peptidases () [S14.UPW]#S14#{peptidase unit: 1-193}~source SCH20224~	True	0.938	382.0	2.8399999999999992e-120	Clp protease [PF00574.23]		REFSEQ peptidase S14; Xu	Xu	0	d__Bacteria;p__Firmicutes_A;c__Clostridia;o__Lachnospirales;f__Lachnospiraceae;g__Blautia_A;s__Blautia_A sp900066165	72.78
bin.1_scaffold_6481_9	bin.1	scaffold_6481	9	8833	10140	-1	A	K03545	blab:EYS05_02630 trigger factor; K03545	True	0.782	683.0	3.0499999999999986e-218								Bacterial trigger factor protein (TF) [PF05697.13]; Bacterial trigger factor protein (TF) C-terminus [PF05698.14]; FKBP-type peptidyl-prolyl cis-trans isomerase [PF00254.28]				0	d__Bacteria;p__Firmicutes_A;c__Clostridia;o__Lachnospirales;f__Lachnospiraceae;g__Blautia_A;s__Blautia_A sp900066165	72.78
bin.1_scaffold_6489_1	bin.1	scaffold_6489	1	10	1098	-1	A	K02647	rob:CK5_21620 transcriptional regulator, CdaR family; K02647	True	0.8590000000000001	646.0	1.0799999999999995e-206								PucR C-terminal helix-turn-helix domain [PF13556.6]; GGDEF-like domain [PF17853.1]				0	d__Bacteria;p__Firmicutes_A;c__Clostridia;o__Lachnospirales;f__Lachnospiraceae;g__Blautia_A;s__Blautia_A sp900066165	72.78
[truncated: 142,527 more rows]
