# Supplementary material for: DRAM for distilling microbial metabolism to automate the curation of microbiome function
Source: Nucleic Acids Res. 2020 Aug 7;48(16):8883–900. doi: 10.1093/nar/gkaa621 (PMC7498326; doi:10.1093/nar/gkaa621)
Supplement: gkaa621_Supplemental_Files [file gkaa621_supplemental_files.zip › DRAM_SuppFile04_All_rev3.xlsx]

## Sheet: Tab1
DRAM	Number of Entries		MetaErg	Number of Entries		Prokka	Number of Entries		DFAST	Number of Entries
PFAM	17772		GenomeDB	82867358		NCBI AMR	5029		COG	4873
kegg	28789626		Uniprot	560459		HAMAP	1536		TIGRFAM	4489
uniref90	74876214		casgenes	398		ISFInder db	5218		Uniprot	404803
MEROPS	1221971		FOAM1	14666		Uniprot	21901		Total	414165
refseq viral	247793		FOAM2	14666		CM	1127
vogdb	25414		FOAM3	14666		Total	34811
dbCAN	607		FOAM4	14666
Total	105179397		FOAM5	14669
			FOAM-hmm_rel1a	73333
			metabolic hmm	126
			PFAM	17929
			TIGRFAM	4488
			Total	83597424

## Sheet: Tab2
	E. coli K-12 MG1655					15 Soil Genomes					HMP Sample
	annotated	hypothetical	unannotated	Mean Runtime (minutes)	Max Memory Usage (GB)	annotated	hypothetical	unannotated	Mean Runtime (minutes)	Max Memory Usage (GB)	annotated	hypothetical	unannotated	Mean Runtime (minutes)	Max Memory Usage (GB)
Prokka	3518	0	787	8.4	1	25466	0	29568	27	1.3	76093	0	72182	70.9	0.24
DFAST	3557	0	749	2.1	1.9	31258	0	23854	32.6	1.9	85038	0	59308	78	1.9
MetaErg	4001	167	27	22.2	9.7	42478	883	10206	264.6	11.9	123419	2629	23501	563.7	9
DRAM	4128	184	4	12.7	98.5	44911	8465	1664	209.9	100.2	119736	19903	3912	595.9	99.2
Patescibacteria
Annotator	Has EC	No EC
DRAM	285	909
prokka	274	923
dfast	137	1121
metaerg	244	911

## Sheet: Tab3
organism	annotator	annotated	hypothetical	unannotated
Cytophaga_hutchinsonii_ATCC_33406	DRAM	2674	991	59
Dechloromonas_aromatica_RCB	DRAM	3586	612	48
Desulfovibrio_desulfuricans_ATCC_27774	DRAM	2017	308	20
Gallionella_capsiferriformans_ES-2	DRAM	2444	437	18
Geobacter_sulfurreducens_PCA	DRAM	3005	390	31
Methanosarcina_acetivorans_str._C2A	DRAM	3447	1179	253
Methylobacter_whittenburyi	DRAM	1335	165	27
Nitrosarchaeum_koreense_MY1	DRAM	1386	485	19
Nitrospira_defluvii	DRAM	3967	34	118
Parcubacteria_2626541964	DRAM	825	362	7
Prometheoarchaeum_syntrophicum_MK-D1	DRAM	2490	658	787
Pseudomonas_putida_KT2440	DRAM	4903	691	42
Streptomyces_coelicolor_A3	DRAM	6668	1069	16
Synechocystis_sp._PCC_6803	DRAM	2866	414	86
Syntrophobacter_fumaroxidans_MPOB	DRAM	3298	670	133
Cytophaga_hutchinsonii_ATCC_33406	Prokka	1485	0	2287
Dechloromonas_aromatica_RCB	Prokka	2311	0	1928
Desulfovibrio_desulfuricans_ATCC_27774	Prokka	1312	0	1082
Gallionella_capsiferriformans_ES-2	Prokka	1602	0	1317
Geobacter_sulfurreducens_PCA	Prokka	1861	0	1550
Methanosarcina_acetivorans_str._C2A	Prokka	1728	0	3152
Methylobacter_whittenburyi	Prokka	807	0	741
Nitrosarchaeum_koreense_MY1	Prokka	640	0	1283
Nitrospira_defluvii	Prokka	1756	0	2320
Parcubacteria_2626541964	Prokka	471	0	726
Prometheoarchaeum_syntrophicum_MK-D1	Prokka	1043	0	2903
Pseudomonas_putida_KT2440	Prokka	3255	0	2322
Streptomyces_coelicolor_A3	Prokka	3511	0	4200
Synechocystis_sp._PCC_6803	Prokka	1651	0	1651
Syntrophobacter_fumaroxidans_MPOB	Prokka	2033	0	2106
Cytophaga_hutchinsonii_ATCC_33406	DFAST	1713	0	1984
Methanosarcina_acetivorans_str._C2A	DFAST	2615	0	2201
Geobacter_sulfurreducens_PCA	DFAST	2719	0	704
Streptomyces_coelicolor_A3	DFAST	5498	0	2410
Syntrophobacter_fumaroxidans_MPOB	DFAST	2188	0	2053
Parcubacteria_2626541964	DFAST	432	0	755
Methylobacter_whittenburyi	DFAST	931	0	629
Nitrosarchaeum_koreense_MY1	DFAST	744	0	1128
Synechocystis_sp._PCC_6803	DFAST	1744	0	1511
Pseudomonas_putida_KT2440	DFAST	3878	0	1721
Desulfovibrio_desulfuricans_ATCC_27774	DFAST	1535	0	881
Dechloromonas_aromatica_RCB	DFAST	2523	0	1758
Nitrospira_defluvii	DFAST	1774	0	2313
Gallionella_capsiferriformans_ES-2	DFAST	1742	0	1138
Prometheoarchaeum_syntrophicum_MK-D1	DFAST	1222	0	2668
Cytophaga_hutchinsonii_ATCC_33406	MetaERG	2715	87	839
Dechloromonas_aromatica_RCB	MetaERG	3548	55	579
Desulfovibrio_desulfuricans_ATCC_27774	MetaERG	1966	27	332
Gallionella_capsiferriformans_ES-2	MetaERG	2388	38	406
Geobacter_sulfurreducens_PCA	MetaERG	2889	35	430
Methanosarcina_acetivorans_str._C2A	MetaERG	3409	99	1049
Methylobacter_whittenburyi	MetaERG	1242	22	240
Nitrosarchaeum_koreense_MY1	MetaERG	1234	14	548
Nitrospira_defluvii	MetaERG	2983	62	924
Parcubacteria_2626541964	MetaERG	802	11	342
Prometheoarchaeum_syntrophicum_MK-D1	MetaERG	2505	29	1300
Pseudomonas_putida_KT2440	MetaERG	4757	81	700
Streptomyces_coelicolor_A3	MetaERG	6167	154	1308
Synechocystis_sp._PCC_6803	MetaERG	2626	110	498
Syntrophobacter_fumaroxidans_MPOB	MetaERG	3247	59	711

## Sheet: Tab4
Genome	Accession number	Isolate/MAG	GBTB-Tk Taxonomy	CheckM Completion	CheckM Contamination	Number of scaffolds	Number of tRNAs	5S rRNA Location	16S rRNA location	23S rRNA location	Reasoning
Cytophaga_hutchinsonii_ATCC_33406	NC_008255.1	Isolate	d__Bacteria;p__Bacteroidota;c__Bacteroidia;o__Cytophagales;f__Cytophagaceae;g__Cytophaga;s__Cytophaga hutchinsonii	100	0	1	40	3 present	3 present	3 present	Diverse carbon substrate use
Dechloromonas_aromatica_RCB	NC_007298.1	Isolate	d__Bacteria;p__Proteobacteria;c__Gammaproteobacteria;o__Burkholderiales;f__Rhodocyclaceae;g__Dechloromonas;s__Dechloromonas aromatica	99.61	0.3	1	64	0	4 present	4 present	Breadth of metabolism (many electron acceptors)
Desulfovibrio_desulfuricans_ATCC_27774	NC_011883.1	Isolate	d__Bacteria;p__Desulfobacterota_A;c__Desulfovibrionia;o__Desulfovibrionales;f__Desulfovibrionaceae;g__Desulfovibrio;s__Desulfovibrio desulfuricans_A	99.41	0	1	53	3 present	3 present	3 present	Sulfate Reduction
Gallionella_capsiferriformans_ES-2	NC_014394.1	Isolate	d__Bacteria;p__Proteobacteria;c__Gammaproteobacteria;o__Burkholderiales;f__Gallionellaceae;g__Gallionella;s__Gallionella capsiferriformans	99.37	0.78	1	52	3 present	3 present	3 present	Iron Oxidation
Geobacter_sulfurreducens_PCA	NC_002939.5	Isolate	d__Bacteria;p__Desulfuromonadota;c__Desulfuromonadia;o__Geobacterales;f__Geobacteraceae;g__Geobacter;s__Geobacter sulfurreducens	99.35	0	1	49	2 present	2 present	2 present	Iron Reduction
Methanosarcina_acetivorans_str._C2A	AE010299.1	Isolate	d__Archaea;p__Halobacterota;c__Methanosarcinia;o__Methanosarcinales;f__Methanosarcinaceae;g__Methanosarcina;s__Methanosarcina acetivorans	99.84	0.03	1	60	3 present	3 present	3 present	Methanogen
Methylobacter_whittenburyi	NZ_JQNS01000005.1	Isolate	d__Bacteria;p__Proteobacteria;c__Gammaproteobacteria;o__Methylococcales;f__Methylomonadaceae;g__Methylobacter;s__Methylobacter marinus	50.86	0	1	15	0	Methylobacter_whittenburyi_NZ_JQNS01000005.1, (1, 907)	0	Methanotroph
Nitrosarchaeum_koreense_MY1	NZ_AFPU01000001.1	Isolate	d__Archaea;p__Crenarchaeota;c__Nitrososphaeria;o__Nitrososphaerales;f__Nitrosopumilaceae;g__Nitrosoarchaeum;s__Nitrosoarchaeum koreensis	100	0	1	45	Nitrosarchaeum_koreense_MY1_NZ_AFPU01000001.1, (215335, 215447)	Nitrosarchaeum_koreense_MY1_NZ_AFPU01000001.1, (932095, 933559)	Nitrosarchaeum_koreense_MY1_NZ_AFPU01000001.1, (928963, 931928)	Amonnium oxidation
Nitrospira_defluvii	NC_014355.1	Isolate	d__Bacteria;p__Nitrospirota;c__Nitrospiria;o__Nitrospirales;f__Nitrospiraceae;g__Nitrospira_A;s__Nitrospira_A defluvii	97.67	2.27	1	48	Nitrospira_defluvii_NC_014355.1, (1389814, 1389923)	Nitrospira_defluvii_NC_014355.1, (1384632, 1386168)	Nitrospira_defluvii_NC_014355.1, (1386680, 1389681)	Denitrication
Parcubacteria (Falkowbacteria) bacterium GW2011_GWF2_38_1205	2626541964	MAG	d__Bacteria;p__Patescibacteria;c__ABY1;o__BM507;f__UBA12075;g__UBA12075;s__UBA12075 sp003514005	68.81	0	18	49	Parcubacteria_2626541964_2626609581, (90900, 91009)	Parcubacteria_2626541964_2626609581, (67955, 69433)	Parcubacteria_2626541964_2626609581, (87698, 90764)	CPR (uncultivated- bacteria)
Prometheoarchaeum_syntrophicum_MK-D1	SAMN12405820	Isolate	d__Archaea;p__Asgardarchaeota;c__Lokiarchaeia;o__CR-4;f__;g__;s__	91.74	6.07	1	45	0	Prometheoarchaeum_syntrophicum_MK-D1_CP042905.1_Anaerobic_archaeon_MK-D1_chromosome,_complete_genome, (724530, 726016)	Prometheoarchaeum_syntrophicum_MK-D1_CP042905.1_Anaerobic_archaeon_MK-D1_chromosome,_complete_genome, (656095, 659004)	cultivated Asgard
Pseudomonas_putida_KT2440	NC_002947.4	Isolate	d__Bacteria;p__Proteobacteria;c__Gammaproteobacteria;o__Pseudomonadales;f__Pseudomonadaceae;g__Pseudomonas_E;s__Pseudomonas_E hunanensis	99.97	1.2	1	76	8 present	7 present	7 present	Oxygen Respiration
Streptomyces_coelicolor_A3	NC_003888.3	Isolate	d__Bacteria;p__Actinobacteriota;c__Actinobacteria;o__Streptomycetales;f__Streptomycetaceae;g__Streptomyces;s__Streptomyces coelicolor	100	0	1	71	6 present	6 present	6 present	Model soil organism
Synechocystis_sp._PCC_6803	NC_000911.1	Isolate	d__Bacteria;p__Cyanobacteria;c__Cyanobacteriia;o__Cyanobacteriales;f__Microcystaceae;g__Synechocystis;s__Synechocystis sp000284455	99.78	0	1	41	0	2 present	2 present	Phototroph
Syntrophobacter_fumaroxidans_MPOB	NC_008554.1	Isolate	d__Bacteria;p__Desulfobacterota;c__Syntrophobacteria;o__Syntrophobacterales;f__Syntrophobacteraceae;g__Syntrophobacter;s__Syntrophobacter fumaroxidans	99.84	7.58	1	52	2 present	2 present	2 present	Syntroph

## Sheet: Tab5
	Full	No K12	No E. coli	No Escherichia
true_positive	3128	3113	3105	3104
false_positive	150	147	154	154
false_negative	425	448	450	454
true_negative	1008	1003	1002	999
precision	0.95424	0.954908	0.952746	0.952732
recall	0.880383	0.874193	0.873418	0.8724
specificity	0.870466	0.872174	0.866782	0.866435
f1_score	0.915825	0.912769	0.911359	0.910798

## Sheet: Tab6
MetaG	Number of Reads that went into assembly	Read Length	N50 (scaffolds >5kb)	Longest Contig	Number of scaffolds (>5,000bp)	NCBI Accession Number	Total Bins Recovered (all quality)	Bins >50% complete, less than 10% contamination recovered
HMP MetaG	292258582	100	27961	525906	14483	SRS019068	135	76
HMP MetaG	38652784	101	30805	308862	1146	SRS1041093
HMP MetaG	94436302	100	45187	460129	4590	SRS098717
HMP MetaG	46433040	100	32521	488695	4148	SRS149784
HMP MetaG	97926784	100	32555	439461	4693	SRS014613
HMP MetaG	102411260	100	21168	528450	7132	SRS016335
HMP MetaG	48863898	100	39206	392896	3867	SRS148253
HMP MetaG	57294808	101	41493	274391	1845	SRS063489
HMP MetaG	43148360	100	35416	694667	3630	SRS147614
HMP MetaG	36181690	101	62651	466338	1846	SRS1041036
HMP MetaG	9358630	101	27536	166059	999	SRS078177
HMP MetaG	30496818	101	39464	590232	3425	SRS893279
HMP MetaG	23232142	101	44149	377227	2398	SRS1055034
HMP MetaG	40996346	101	34946	612854	2785	SRS017916
HMP MetaG	28211280	101	24652	204202	1743	SRS1041113
HMP MetaG	91924594	100	38396	477192	2217	SRS043001
HMP MetaG	100305164	100	28984	699386	6986	SRS051031
HMP MetaG	10255952	101	82996	672930	667	SRS017622
HMP MetaG	77079480	100	47306	421964	2937	SRS077117
HMP MetaG	76971580	101	15115	390954	4362	SRS024625
HMP MetaG	42431512	101	41214	298337	1253	SRS893380
HMP MetaG	50229756	100	50277	577227	3624	SRS048060
HMP MetaG	72660614	100	32680	438682	3697	SRS014287
HMP MetaG	94112638	101	34254	308648	1292	SRS023829
HMP MetaG	48377388	100	42371	369001	2791	SRS104327
HMP MetaG	87885516	100	27033	543613	5984	SRS015133
HMP MetaG	72474226	100	28527	246883	3892	SRS019381
HMP MetaG	57454996	100	27312	387487	4974	SRS015264
HMP MetaG	71001858	101	23003	270243	5108	SRS017821
HMP MetaG	32778850	101	40507	452483	3549	SRS1041092
HMP MetaG	41427368	101	32791	460969	2859	SRS077589
HMP MetaG	71978772	100	42200	417273	1500	SRS057717
HMP MetaG	38042274	100	51943	539807	3239	SRS013940
HMP MetaG	60047352	101	32202	643697	4316	SRS013638
HMP MetaG	175885780	100	34181	454159	3841	SRS077552
HMP MetaG	43633330	100	35708	613776	4928	SRS147557
HMP MetaG	67060830	100	28505	510286	5915	SRS143991
HMP MetaG	107865256	100	24619	234994	3545	SRS011405
HMP MetaG	8807176	101	23910	238011	1383	SRS147039
HMP MetaG	78541132	101	37938	506626	1698	SRS024549
HMP MetaG	62240710	100	27930	499874	8281	SRS144537
HMP MetaG	105012934	101	23543	358032	6103	SRS023914
HMP MetaG	34260932	101	48145	385155	2860	SRS098061
HMP MetaG	42097418	100	36696	508766	2867	SRS019062
HMP MetaG	26819104	100	45218	399799	2580	SRS016203
HMP MetaG	68032082	100	41868	882091	4355	SRS148511

## Sheet: Tab7
Bin	GTDB-Tk Taxonomy	CheckM Completion	CheckM Contamination	Number of scaffolds	Number of tRNAs	5S rRNA Location	16S rRNA location	23S rRNA location	Quality assement (Bowers, et al.)	Accession Number
bin.42	d__Bacteria;p__Firmicutes_A;c__Clostridia;o__4C28d-15;f__CAG-314;g__CAG-314;s__CAG-314 sp000437915	93.95	0.81	21	45	bin.42_scaffold_2063, (18423, 18532)	bin.42_scaffold_6736, (8481, 9987)	bin.42_scaffold_2063, (18680, 21587)	High	SAMN14208193
bin.64	d__Bacteria;p__Firmicutes_A;c__Clostridia;o__Lachnospirales;f__Lachnospiraceae;g__Butyrivibrio_A;s__Butyrivibrio_A crossotus	99.33	0	29	40	0	0	0	Medium	SAMN14208194
bin.37	d__Bacteria;p__Bacteroidota;c__Bacteroidia;o__Bacteroidales;f__Marinifilaceae;g__Odoribacter;s__Odoribacter splanchnicus	98.39	0.27	139	52	0	0	0	Medium	SAMN14208195
bin.112	d__Bacteria;p__Bacteroidota;c__Bacteroidia;o__Bacteroidales;f__Tannerellaceae;g__Parabacteroides;s__Parabacteroides merdae	98.37	0	62	65	0	0	0	Medium	SAMN14208196
bin.17	d__Bacteria;p__Bacteroidota;c__Bacteroidia;o__Bacteroidales;f__Coprobacteraceae;g__Coprobacter;s__Coprobacter fastidiosus	98.23	0.66	122	49	0	0	0	Medium	SAMN14208197
bin.50	d__Bacteria;p__Firmicutes_A;c__Clostridia;o__Lachnospirales;f__Lachnospiraceae;g__CAG-45;s__CAG-45 sp900066395	98.13	1.22	53	38	0	0	0	Medium	SAMN14208198
bin.76	d__Bacteria;p__Firmicutes_A;c__Clostridia;o__Lachnospirales;f__Lachnospiraceae;g__Eubacterium_F;s__Eubacterium_F sp003491505	97.99	0.67	73	39	0	0	0	Medium	SAMN14208199
bin.59	d__Bacteria;p__Firmicutes_A;c__Clostridia;o__Oscillospirales;f__Acutalibacteraceae;g__CAG-180;s__CAG-180 sp000432435	97.99	0.34	23	44	2 present	0	0	Medium	SAMN14208200
bin.117	d__Bacteria;p__Firmicutes_A;c__Clostridia;o__Lachnospirales;f__Lachnospiraceae;g__Coprococcus;s__Coprococcus eutactus_A	97.99	0	38	34	0	0	0	Medium	SAMN14208201
bin.18	d__Bacteria;p__Bacteroidota;c__Bacteroidia;o__Bacteroidales;f__Tannerellaceae;g__Parabacteroides;s__Parabacteroides distasonis	97.57	0	43	70	bin.18_scaffold_358, (4, 94)	0	0	Medium	SAMN14208202
bin.70	d__Bacteria;p__Firmicutes_A;c__Clostridia;o__Oscillospirales;f__Acutalibacteraceae;g__CAG-177;s__CAG-177 sp003514385	97.27	0	40	40	bin.70_scaffold_1226, (35136, 35230)	0	0	Medium	SAMN14208203
bin.55	d__Bacteria;p__Firmicutes_A;c__Clostridia;o__Lachnospirales;f__Lachnospiraceae;g__Lachnospira;s__Lachnospira sp900316325	97.13	1.68	58	46	0	0	0	Medium	SAMN14208204
bin.87	d__Bacteria;p__Firmicutes_A;c__Clostridia;o__Oscillospirales;f__Acutalibacteraceae;g__Eubacterium_R;s__Eubacterium_R sp000436835	97.09	0.22	57	46	3 present	0	0	Medium	SAMN14208205
bin.13	d__Bacteria;p__Bacteroidota;c__Bacteroidia;o__Bacteroidales;f__Rikenellaceae;g__Alistipes;s__Alistipes putredinis	96.79	0.96	29	41	0	0	0	Medium	SAMN14208206
bin.33	d__Bacteria;p__Firmicutes_A;c__Clostridia;o__Oscillospirales;f__Acutalibacteraceae;g__;s__	96.64	0.67	48	45	2 present	bin.33_scaffold_1258, (37420, 38322)	0	Medium	SAMN14208207
bin.44	d__Bacteria;p__Firmicutes_A;c__Clostridia;o__Lachnospirales;f__Lachnospiraceae;g__Roseburia;s__Roseburia hominis	95.85	0.48	79	49	0	0	0	Medium	SAMN14208208
bin.129	d__Bacteria;p__Firmicutes_A;c__Clostridia;o__Oscillospirales;f__Acutalibacteraceae;g__UBA1417;s__UBA1417 sp003531055	95.84	4.03	106	39	bin.129_scaffold_4911, (4, 91)	bin.129_scaffold_2456, (1, 780)	0	Medium	SAMN14208209
bin.118	d__Bacteria;p__Bacteroidota;c__Bacteroidia;o__Bacteroidales;f__Barnesiellaceae;g__Barnesiella;s__Barnesiella sp002159975	95.45	0	32	42	0	bin.118_scaffold_163, (1, 948)	0	Medium	SAMN14208210
bin.101	d__Bacteria;p__Firmicutes_A;c__Clostridia;o__Lachnospirales;f__Lachnospiraceae;g__Lachnospira;s__Lachnospira sp000436475	95.03	0.5	89	25	0	0	0	Medium	SAMN14208211
bin.91	d__Bacteria;p__Firmicutes_A;c__Clostridia;o__Christensenellales;f__CAG-74;g__UBA11524;s__UBA11524 sp000437595	94.84	1.81	141	48	4 present	0	0	Medium	SAMN14208212
bin.47	d__Bacteria;p__Proteobacteria;c__Gammaproteobacteria;o__Burkholderiales;f__Burkholderiaceae;g__Duodenibacillus;s__	94.77	0.62	36	46	0	0	0	Medium	SAMN14208213
bin.103	d__Bacteria;p__Firmicutes_A;c__Clostridia;o__Oscillospirales;f__Ruminococcaceae;g__Ruminiclostridium_E;s__Ruminiclostridium_E siraeum	94.63	0	138	31	0	0	0	Medium	SAMN14208214
bin.24	d__Bacteria;p__Firmicutes;c__Bacilli;o__RF39;f__CAG-611;g__CAG-451;s__CAG-451 sp000438295	93.82	2.81	50	34	0	0	0	Medium	SAMN14208215
bin.48	d__Bacteria;p__Firmicutes_A;c__Clostridia;o__Oscillospirales;f__Ruminococcaceae;g__Faecalibacterium;s__Faecalibacterium prausnitzii_G	93.48	0	110	39	0	0	0	Medium	SAMN14208216
bin.61	d__Bacteria;p__Firmicutes_A;c__Clostridia;o__Lachnospirales;f__Lachnospiraceae;g__KLE1615;s__KLE1615 sp900066985	93.04	2.22	195	45	0	0	0	Medium	SAMN14208217
bin.95	d__Bacteria;p__Firmicutes_A;c__Clostridia;o__Lachnospirales;f__Lachnospiraceae;g__Eisenbergiella;s__Eisenbergiella sp900066775	92.87	1.92	115	32	0	0	0	Medium	SAMN14208218
bin.31	d__Bacteria;p__Firmicutes_A;c__Clostridia;o__Oscillospirales;f__Oscillospiraceae;g__CAG-83;s__	92.81	0.67	73	39	bin.31_scaffold_13158, (4759, 4864)	0	0	Medium	SAMN14208219
bin.32	d__Bacteria;p__Firmicutes_A;c__Clostridia;o__Oscillospirales;f__Ruminococcaceae;g__;s__	92.79	2.01	108	39	0	0	0	Medium	SAMN14208220
bin.29	d__Bacteria;p__Firmicutes;c__Bacilli;o__Erysipelotrichales;f__Erysipelotrichaceae;g__Holdemanella;s__Holdemanella biformis	92.59	0.84	139	33	0	0	0	Medium	SAMN14208221
bin.23	d__Bacteria;p__Firmicutes_A;c__Clostridia;o__Christensenellales;f__CAG-138;g__PeH17;s__PeH17 sp000435055	92.31	0	38	47	0	0	0	Medium	SAMN14208222
bin.124	d__Bacteria;p__Bacteroidota;c__Bacteroidia;o__Bacteroidales;f__Bacteroidaceae;g__Bacteroides_B;s__Bacteroides_B vulgatus	92.31	0.38	176	57	bin.124_scaffold_7125, (9500, 9582)	0	0	Medium	SAMN14208223
bin.5	d__Bacteria;p__Firmicutes_A;c__Clostridia;o__Lachnospirales;f__Lachnospiraceae;g__Ruminococcus_A;s__Ruminococcus_A sp003011855	91.77	3.38	109	49	bin.5_scaffold_516, (573, 683)	0	0	Medium	SAMN14208224
bin.68	d__Bacteria;p__Bacteroidota;c__Bacteroidia;o__Bacteroidales;f__Rikenellaceae;g__Alistipes;s__Alistipes onderdonkii	91.32	0.96	112	32	bin.68_scaffold_3388, (28413, 28494)	0	0	Medium	SAMN14208225
bin.65	d__Bacteria;p__Firmicutes_A;c__Clostridia;o__4C28d-15;f__CAG-727;g__UBA7597;s__UBA7597 sp003448195	91.06	0	52	37	0	bin.65_scaffold_6167, (616, 2121)	0	Medium	SAMN14208226
bin.86	d__Bacteria;p__Firmicutes;c__Bacilli;o__Erysipelotrichales;f__Erysipelatoclostridiaceae;g__Erysipelatoclostridium;s__Erysipelatoclostridium sp000752095	89.62	1.42	136	25	0	0	0	Medium	SAMN14208227
bin.7	d__Bacteria;p__Firmicutes_A;c__Clostridia;o__Lachnospirales;f__Lachnospiraceae;g__COE1;s__COE1 sp001916965	89.35	2.01	102	37	0	0	0	Medium	SAMN14208228
bin.28	d__Bacteria;p__Firmicutes_A;c__Clostridia;o__Lachnospirales;f__Lachnospiraceae;g__UBA11774;s__UBA11774 sp003507655	89.32	2.81	111	28	0	0	0	Medium	SAMN14208229
bin.67	d__Bacteria;p__Firmicutes_C;c__Negativicutes;o__Acidaminococcales;f__Acidaminococcaceae;g__Acidaminococcus;s__Acidaminococcus intestini	89.22	1.02	141	39	0	0	0	Medium	SAMN14208230
bin.30	d__Bacteria;p__Desulfobacterota_A;c__Desulfovibrionia;o__Desulfovibrionales;f__Desulfovibrionaceae;g__Desulfovibrio;s__Desulfovibrio sp900319575	88.79	0.99	142	46	0	0	0	Medium	SAMN14208231
bin.3	d__Bacteria;p__Bacteroidota;c__Bacteroidia;o__Bacteroidales;f__Marinifilaceae;g__Butyricimonas;s__Butyricimonas synergistica_A	88.44	1.25	297	32	2 present	0	0	Medium	SAMN14208232
bin.9	d__Bacteria;p__Firmicutes_A;c__Clostridia;o__Oscillospirales;f__Ruminococcaceae;g__Gemmiger;s__Gemmiger sp003476825	88.31	1.36	174	20	0	0	0	Medium	SAMN14208233
bin.126	d__Bacteria;p__Firmicutes;c__Bacilli;o__Erysipelotrichales;f__Erysipelatoclostridiaceae;g__Catenibacterium;s__Catenibacterium mitsuokai	87.74	0.94	154	18	0	0	0	Medium	SAMN14208234
bin.26	d__Bacteria;p__Firmicutes_A;c__Clostridia;o__Oscillospirales;f__Ruminococcaceae;g__CAG-115;s__CAG-115 sp003531585	87.25	0	104	29	bin.26_scaffold_8015, (8476, 8563)	0	0	Medium	SAMN14208235
bin.14	d__Bacteria;p__Firmicutes_A;c__Clostridia;o__Oscillospirales;f__Oscillospiraceae;g__CAG-110;s__CAG-110 sp000434635	86.47	0	169	18	bin.14_scaffold_7875, (8621, 8708)	0	0	Medium	SAMN14208236
bin.4	d__Bacteria;p__Firmicutes_A;c__Clostridia;o__Oscillospirales;f__Ruminococcaceae;g__Gemmiger;s__	86.44	0.17	151	29	bin.4_scaffold_2607, (3, 92)	0	0	Medium	SAMN14208237
bin.2	d__Bacteria;p__Firmicutes_A;c__Clostridia;o__Lachnospirales;f__Lachnospiraceae;g__GCA-900066135;s__GCA-900066135 sp900066135	84.59	4.96	148	24	0	0	0	Medium	SAMN14208238
bin.96	d__Bacteria;p__Firmicutes_A;c__Clostridia;o__Lachnospirales;f__Lachnospiraceae;g__Lachnospira;s__Lachnospira sp000437735	83.42	0.22	161	17	0	0	0	Medium	SAMN14208239
bin.78	d__Bacteria;p__Firmicutes_A;c__Clostridia;o__Lachnospirales;f__Lachnospiraceae;g__Fusicatenibacter;s__Fusicatenibacter saccharivorans	82.81	1.32	101	43	0	0	0	Medium	SAMN14208240
bin.120	d__Bacteria;p__Bacteroidota;c__Bacteroidia;o__Bacteroidales;f__Bacteroidaceae;g__Bacteroides;s__Bacteroides stercoris	81.38	0	62	47	bin.120_scaffold_330, (122003, 122108)	0	0	Medium	SAMN14208241
bin.66	d__Bacteria;p__Bacteroidota;c__Bacteroidia;o__Bacteroidales;f__Rikenellaceae;g__Alistipes;s__Alistipes shahii	80.34	0	80	32	0	0	0	Medium	SAMN14208242
bin.51	d__Bacteria;p__Firmicutes_A;c__Clostridia;o__Peptostreptococcales;f__Anaerovoracaceae;g__;s__	79.62	2.3	131	29	0	0	0	Medium	SAMN14208243
bin.89	d__Bacteria;p__Firmicutes_A;c__Clostridia;o__Oscillospirales;f__Ruminococcaceae;g__Faecalibacterium;s__Faecalibacterium prausnitzii_K	79.09	3.57	157	32	bin.89_scaffold_9932, (2, 86)	0	0	Medium	SAMN14208244
bin.40	d__Bacteria;p__Bacteroidota;c__Bacteroidia;o__Bacteroidales;f__Bacteroidaceae;g__Bacteroides;s__Bacteroides uniformis	78.79	0	67	55	0	0	0	Medium	SAMN14208245
bin.56	d__Bacteria;p__Proteobacteria;c__Gammaproteobacteria;o__Burkholderiales;f__Burkholderiaceae;g__Sutterella;s__Sutterella wadsworthensis_B	77.59	0	70	50	0	0	0	Medium	SAMN14208246
bin.45	d__Bacteria;p__Firmicutes_A;c__Clostridia;o__TANB77;f__CAG-508;g__CAG-269;s__CAG-269 sp001916065	77.12	2.01	46	28	2 present	0	bin.45_scaffold_3229, (15189, 18056)	Medium	SAMN14208247
bin.88	d__Bacteria;p__Firmicutes_A;c__Clostridia;o__Oscillospirales;f__Oscillospiraceae;g__ER4;s__ER4 sp003522105	76.87	1.23	105	24	0	0	0	Medium	SAMN14208248
bin.49	d__Bacteria;p__Firmicutes_A;c__Clostridia;o__Lachnospirales;f__Lachnospiraceae;g__Lachnospira;s__Lachnospira eligens_B	75.67	0	40	41	0	0	0	Medium	SAMN14208249
bin.94	d__Bacteria;p__Firmicutes_A;c__Clostridia;o__Lachnospirales;f__Lachnospiraceae;g__CAG-56;s__CAG-56 sp900066615	73	1.27	121	12	0	0	0	Medium	SAMN14208250
bin.1	d__Bacteria;p__Firmicutes_A;c__Clostridia;o__Lachnospirales;f__Lachnospiraceae;g__Blautia_A;s__Blautia_A sp900066165	72.78	1.37	155	13	0	0	0	Medium	SAMN14208251
bin.115	d__Bacteria;p__Firmicutes_A;c__Clostridia;o__Lachnospirales;f__Lachnospiraceae;g__CAG-81;s__CAG-81 sp900066535	70.28	2.48	156	20	0	0	0	Medium	SAMN14208252
bin.20	d__Bacteria;p__Firmicutes_A;c__Clostridia;o__Oscillospirales;f__CAG-272;g__;s__	68.78	1.01	136	17	0	0	0	Medium	SAMN14208253
bin.71	d__Bacteria;p__Bacteroidota;c__Bacteroidia;o__Bacteroidales;f__Bacteroidaceae;g__Prevotella;s__Prevotella sp003447235	68.67	0.89	52	22	0	0	0	Medium	SAMN14208254
bin.130	d__Bacteria;p__Firmicutes_A;c__Clostridia;o__Lachnospirales;f__Lachnospiraceae;g__Agathobacter;s__Agathobacter rectale	68.42	1.75	132	16	0	0	0	Medium	SAMN14208255
bin.108	d__Bacteria;p__Firmicutes_A;c__Clostridia;o__Oscillospirales;f__Ruminococcaceae;g__Ruminococcus_C;s__Ruminococcus_C callidus	68.23	0.34	126	11	0	0	0	Medium	SAMN14208256
bin.99	d__Bacteria;p__Firmicutes_A;c__Clostridia;o__Oscillospirales;f__Acutalibacteraceae;g__Ruminococcus_E;s__Ruminococcus_E bromii_B	67.79	0.67	18	29	2 present	0	0	Medium	SAMN14208257
bin.63	d__Bacteria;p__Firmicutes_A;c__Clostridia;o__Lachnospirales;f__Lachnospiraceae;g__Agathobacter;s__Agathobacter faecis	65.52	0	25	35	0	0	0	Medium	SAMN14208258
bin.116	d__Bacteria;p__Firmicutes_A;c__Clostridia;o__Lachnospirales;f__Lachnospiraceae;g__Eubacterium_G;s__Eubacterium_G ventriosum	61.33	2.13	110	31	0	0	0	Medium	SAMN14208259
bin.74	d__Bacteria;p__Firmicutes_A;c__Clostridia;o__Oscillospirales;f__Oscillospiraceae;g__ER4;s__ER4 sp900317525	60.29	1.89	87	12	0	0	0	Medium	SAMN14208260
bin.109	d__Bacteria;p__Bacteroidota;c__Bacteroidia;o__Bacteroidales;f__Bacteroidaceae;g__Prevotellamassilia;s__Prevotellamassilia timonensis	60.13	0	54	37	0	0	0	Medium	SAMN14208261
bin.60	d__Bacteria;p__Firmicutes_A;c__Clostridia;o__Lachnospirales;f__Lachnospiraceae;g__TF01-11;s__TF01-11 sp003529475	58.78	0.34	159	15	0	0	0	Medium	SAMN14208262
bin.19	d__Bacteria;p__Firmicutes_A;c__Clostridia;o__Oscillospirales;f__Oscillospiraceae;g__CAG-170;s__CAG-170 sp000432135	58.72	1.9	120	8	2 present	0	0	Medium	SAMN14208263
bin.119	d__Bacteria;p__Firmicutes_C;c__Negativicutes;o__Acidaminococcales;f__Acidaminococcaceae;g__Phascolarctobacterium_A;s__Phascolarctobacterium_A succinatutens	58.08	0	35	38	2 present	0	0	Medium	SAMN14208264
bin.79	d__Bacteria;p__Firmicutes_A;c__Clostridia;o__Lachnospirales;f__Lachnospiraceae;g__CAG-882;s__CAG-882 sp003486385	57.89	0	49	15	0	0	0	Medium	SAMN14208265
bin.11	d__Bacteria;p__Firmicutes_A;c__Clostridia;o__Lachnospirales;f__Lachnospiraceae;g__TF01-11;s__TF01-11 sp001916135	55.32	2.35	134	11	0	0	0	Medium	SAMN14208266
bin.12	d__Bacteria;p__Firmicutes_A;c__Clostridia;o__Oscillospirales;f__Ruminococcaceae;g__Ruminococcus_D;s__Ruminococcus_D bicirculans	54.39	0	25	13	0	0	0	Medium	SAMN14208267
bin.27	d__Bacteria;p__Firmicutes_A;c__Clostridia;o__Lachnospirales;f__Lachnospiraceae;g__Roseburia;s__Roseburia inulinivorans	52.47	0.24	109	13	0	0	0	Medium	SAMN14208268

## Sheet: Tab8
Scaffold ID	Source Dataset	Assembly Software	Viral Identification Software	Predicted Genome Type	Predicted Genome Structure	Detection Type	Assembly Quality	Number of Contigs
VIRSorter_scaffold_1072-cat_1	metagenome	IDBA-ud	VIRSorter	dsDNA	Undetermined	Independent Sequence	Genome Fragment	1
VIRSorter_scaffold_2408-cat_1	metagenome	IDBA-ud	VIRSorter	dsDNA	Undetermined	Independent Sequence	Genome Fragment	1
VIRSorter_scaffold_2724-cat_1	metagenome	IDBA-ud	VIRSorter	dsDNA	Undetermined	Independent Sequence	Genome Fragment	1
VIRSorter_scaffold_3201-cat_1	metagenome	IDBA-ud	VIRSorter	dsDNA	Undetermined	Independent Sequence	Genome Fragment	1
VIRSorter_scaffold_3263-cat_1	metagenome	IDBA-ud	VIRSorter	dsDNA	Undetermined	Independent Sequence	Genome Fragment	1
VIRSorter_scaffold_3312-cat_1	metagenome	IDBA-ud	VIRSorter	dsDNA	Undetermined	Independent Sequence	Genome Fragment	1
VIRSorter_scaffold_4252-cat_1	metagenome	IDBA-ud	VIRSorter	dsDNA	Undetermined	Independent Sequence	Genome Fragment	1
VIRSorter_scaffold_3642-cat_1	metagenome	IDBA-ud	VIRSorter	dsDNA	Undetermined	Independent Sequence	Genome Fragment	1
VIRSorter_scaffold_4836-cat_1	metagenome	IDBA-ud	VIRSorter	dsDNA	Undetermined	Independent Sequence	Genome Fragment	1
VIRSorter_scaffold_5984-cat_1	metagenome	IDBA-ud	VIRSorter	dsDNA	Undetermined	Independent Sequence	Genome Fragment	1
VIRSorter_scaffold_5233-cat_1	metagenome	IDBA-ud	VIRSorter	dsDNA	Undetermined	Independent Sequence	Genome Fragment	1
VIRSorter_scaffold_10570-cat_1	metagenome	IDBA-ud	VIRSorter	dsDNA	Undetermined	Independent Sequence	Genome Fragment	1
VIRSorter_scaffold_6039-cat_1	metagenome	IDBA-ud	VIRSorter	dsDNA	Undetermined	Independent Sequence	Genome Fragment	1
VIRSorter_scaffold_6300-cat_1	metagenome	IDBA-ud	VIRSorter	dsDNA	Undetermined	Independent Sequence	Genome Fragment	1
VIRSorter_scaffold_6327-cat_1	metagenome	IDBA-ud	VIRSorter	dsDNA	Undetermined	Independent Sequence	Genome Fragment	1
VIRSorter_scaffold_6622-cat_1	metagenome	IDBA-ud	VIRSorter	dsDNA	Undetermined	Independent Sequence	Genome Fragment	1
VIRSorter_scaffold_6685-cat_1	metagenome	IDBA-ud	VIRSorter	dsDNA	Undetermined	Independent Sequence	Genome Fragment	1
VIRSorter_scaffold_6745-cat_1	metagenome	IDBA-ud	VIRSorter	dsDNA	Undetermined	Independent Sequence	Genome Fragment	1
VIRSorter_scaffold_6855-cat_1	metagenome	IDBA-ud	VIRSorter	dsDNA	Undetermined	Independent Sequence	Genome Fragment	1
VIRSorter_scaffold_9251-cat_1	metagenome	IDBA-ud	VIRSorter	dsDNA	Undetermined	Independent Sequence	Genome Fragment	1
VIRSorter_scaffold_7308-cat_1	metagenome	IDBA-ud	VIRSorter	dsDNA	Undetermined	Independent Sequence	Genome Fragment	1
VIRSorter_scaffold_9290-cat_1	metagenome	IDBA-ud	VIRSorter	dsDNA	Undetermined	Independent Sequence	Genome Fragment	1
VIRSorter_scaffold_8236-cat_1	metagenome	IDBA-ud	VIRSorter	dsDNA	Undetermined	Independent Sequence	Genome Fragment	1
VIRSorter_scaffold_8538-cat_1	metagenome	IDBA-ud	VIRSorter	dsDNA	Undetermined	Independent Sequence	Genome Fragment	1
VIRSorter_scaffold_8581-cat_1	metagenome	IDBA-ud	VIRSorter	dsDNA	Undetermined	Independent Sequence	Genome Fragment	1
VIRSorter_scaffold_8765-cat_1	metagenome	IDBA-ud	VIRSorter	dsDNA	Undetermined	Independent Sequence	Genome Fragment	1
VIRSorter_scaffold_8777-cat_1	metagenome	IDBA-ud	VIRSorter	dsDNA	Undetermined	Independent Sequence	Genome Fragment	1
VIRSorter_scaffold_8932-cat_1	metagenome	IDBA-ud	VIRSorter	dsDNA	Undetermined	Independent Sequence	Genome Fragment	1
VIRSorter_scaffold_9414-cat_1	metagenome	IDBA-ud	VIRSorter	dsDNA	Undetermined	Independent Sequence	Genome Fragment	1
VIRSorter_scaffold_13742-cat_1	metagenome	IDBA-ud	VIRSorter	dsDNA	Undetermined	Independent Sequence	Genome Fragment	1
VIRSorter_scaffold_9635-cat_1	metagenome	IDBA-ud	VIRSorter	dsDNA	Undetermined	Independent Sequence	Genome Fragment	1
VIRSorter_scaffold_9800-cat_1	metagenome	IDBA-ud	VIRSorter	dsDNA	Undetermined	Independent Sequence	Genome Fragment	1
VIRSorter_scaffold_10443-cat_1	metagenome	IDBA-ud	VIRSorter	dsDNA	Undetermined	Independent Sequence	Genome Fragment	1
VIRSorter_scaffold_10718-cat_1	metagenome	IDBA-ud	VIRSorter	dsDNA	Undetermined	Independent Sequence	Genome Fragment	1
VIRSorter_scaffold_10864-cat_1	metagenome	IDBA-ud	VIRSorter	dsDNA	Undetermined	Independent Sequence	Genome Fragment	1
VIRSorter_scaffold_10949-cat_1	metagenome	IDBA-ud	VIRSorter	dsDNA	Undetermined	Independent Sequence	Genome Fragment	1
VIRSorter_scaffold_10991-cat_1	metagenome	IDBA-ud	VIRSorter	dsDNA	Undetermined	Independent Sequence	Genome Fragment	1
VIRSorter_scaffold_11592-cat_1	metagenome	IDBA-ud	VIRSorter	dsDNA	Undetermined	Independent Sequence	Genome Fragment	1
VIRSorter_scaffold_12248-cat_1	metagenome	IDBA-ud	VIRSorter	dsDNA	Undetermined	Independent Sequence	Genome Fragment	1
VIRSorter_scaffold_12252-cat_1	metagenome	IDBA-ud	VIRSorter	dsDNA	Undetermined	Independent Sequence	Genome Fragment	1
VIRSorter_scaffold_12264-cat_1	metagenome	IDBA-ud	VIRSorter	dsDNA	Undetermined	Independent Sequence	Genome Fragment	1
VIRSorter_scaffold_12362-cat_1	metagenome	IDBA-ud	VIRSorter	dsDNA	Undetermined	Independent Sequence	Genome Fragment	1
VIRSorter_scaffold_12712-cat_1	metagenome	IDBA-ud	VIRSorter	dsDNA	Undetermined	Independent Sequence	Genome Fragment	1
VIRSorter_scaffold_21910-cat_1	metagenome	IDBA-ud	VIRSorter	dsDNA	Undetermined	Independent Sequence	Genome Fragment	1
VIRSorter_scaffold_13040-cat_1	metagenome	IDBA-ud	VIRSorter	dsDNA	Undetermined	Independent Sequence	Genome Fragment	1
VIRSorter_scaffold_13294-cat_1	metagenome	IDBA-ud	VIRSorter	dsDNA	Undetermined	Independent Sequence	Genome Fragment	1
VIRSorter_scaffold_19421-cat_1	metagenome	IDBA-ud	VIRSorter	dsDNA	Undetermined	Independent Sequence	Genome Fragment	1
VIRSorter_scaffold_13666-cat_1	metagenome	IDBA-ud	VIRSorter	dsDNA	Undetermined	Independent Sequence	Genome Fragment	1
VIRSorter_scaffold_13668-cat_1	metagenome	IDBA-ud	VIRSorter	dsDNA	Undetermined	Independent Sequence	Genome Fragment	1
VIRSorter_scaffold_13720-cat_1	metagenome	IDBA-ud	VIRSorter	dsDNA	Undetermined	Independent Sequence	Genome Fragment	1
VIRSorter_scaffold_13799-cat_1	metagenome	IDBA-ud	VIRSorter	dsDNA	Undetermined	Independent Sequence	Genome Fragment	1
VIRSorter_scaffold_13824-cat_1	metagenome	IDBA-ud	VIRSorter	dsDNA	Undetermined	Independent Sequence	Genome Fragment	1
VIRSorter_scaffold_1109-circular-cat_2	metagenome	IDBA-ud	VIRSorter	dsDNA	Undetermined	Independent Sequence	Genome Fragment	1
VIRSorter_scaffold_239-circular-cat_2	metagenome	IDBA-ud	VIRSorter	dsDNA	Undetermined	Independent Sequence	Genome Fragment	1
VIRSorter_scaffold_1098-circular-cat_2	metagenome	IDBA-ud	VIRSorter	dsDNA	Undetermined	Independent Sequence	Genome Fragment	1
VIRSorter_scaffold_572-circular-cat_2	metagenome	IDBA-ud	VIRSorter	dsDNA	Undetermined	Independent Sequence	Genome Fragment	1
VIRSorter_scaffold_1042-circular-cat_2	metagenome	IDBA-ud	VIRSorter	dsDNA	Undetermined	Independent Sequence	Genome Fragment	1
VIRSorter_scaffold_218-circular-cat_2	metagenome	IDBA-ud	VIRSorter	dsDNA	Undetermined	Independent Sequence	Genome Fragment	1
VIRSorter_scaffold_295-circular-cat_2	metagenome	IDBA-ud	VIRSorter	dsDNA	Undetermined	Independent Sequence	Genome Fragment	1
VIRSorter_scaffold_1096-circular-cat_2	metagenome	IDBA-ud	VIRSorter	dsDNA	Undetermined	Independent Sequence	Genome Fragment	1
VIRSorter_scaffold_32-cat_2	metagenome	IDBA-ud	VIRSorter	dsDNA	Undetermined	Independent Sequence	Genome Fragment	1
VIRSorter_scaffold_34-cat_2	metagenome	IDBA-ud	VIRSorter	dsDNA	Undetermined	Independent Sequence	Genome Fragment	1
VIRSorter_scaffold_227-cat_2	metagenome	IDBA-ud	VIRSorter	dsDNA	Undetermined	Independent Sequence	Genome Fragment	1
VIRSorter_scaffold_137-cat_2	metagenome	IDBA-ud	VIRSorter	dsDNA	Undetermined	Independent Sequence	Genome Fragment	1
VIRSorter_scaffold_181-cat_2	metagenome	IDBA-ud	VIRSorter	dsDNA	Undetermined	Independent Sequence	Genome Fragment	1
VIRSorter_scaffold_225-cat_2	metagenome	IDBA-ud	VIRSorter	dsDNA	Undetermined	Independent Sequence	Genome Fragment	1
VIRSorter_scaffold_1274-cat_2	metagenome	IDBA-ud	VIRSorter	dsDNA	Undetermined	Independent Sequence	Genome Fragment	1
VIRSorter_scaffold_289-cat_2	metagenome	IDBA-ud	VIRSorter	dsDNA	Undetermined	Independent Sequence	Genome Fragment	1
VIRSorter_scaffold_333-cat_2	metagenome	IDBA-ud	VIRSorter	dsDNA	Undetermined	Independent Sequence	Genome Fragment	1
VIRSorter_scaffold_531-cat_2	metagenome	IDBA-ud	VIRSorter	dsDNA	Undetermined	Independent Sequence	Genome Fragment	1
VIRSorter_scaffold_368-cat_2	metagenome	IDBA-ud	VIRSorter	dsDNA	Undetermined	Independent Sequence	Genome Fragment	1
VIRSorter_scaffold_399-cat_2	metagenome	IDBA-ud	VIRSorter	dsDNA	Undetermined	Independent Sequence	Genome Fragment	1
VIRSorter_scaffold_989-cat_2	metagenome	IDBA-ud	VIRSorter	dsDNA	Undetermined	Independent Sequence	Genome Fragment	1
VIRSorter_scaffold_506-cat_2	metagenome	IDBA-ud	VIRSorter	dsDNA	Undetermined	Independent Sequence	Genome Fragment	1
VIRSorter_scaffold_520-cat_2	metagenome	IDBA-ud	VIRSorter	dsDNA	Undetermined	Independent Sequence	Genome Fragment	1
VIRSorter_scaffold_1694-cat_2	metagenome	IDBA-ud	VIRSorter	dsDNA	Undetermined	Independent Sequence	Genome Fragment	1
VIRSorter_scaffold_534-cat_2	metagenome	IDBA-ud	VIRSorter	dsDNA	Undetermined	Independent Sequence	Genome Fragment	1
VIRSorter_scaffold_1223-cat_2	metagenome	IDBA-ud	VIRSorter	dsDNA	Undetermined	Independent Sequence	Genome Fragment	1
VIRSorter_scaffold_1414-cat_2	metagenome	IDBA-ud	VIRSorter	dsDNA	Undetermined	Independent Sequence	Genome Fragment	1
VIRSorter_scaffold_630-cat_2	metagenome	IDBA-ud	VIRSorter	dsDNA	Undetermined	Independent Sequence	Genome Fragment	1
VIRSorter_scaffold_567-cat_2	metagenome	IDBA-ud	VIRSorter	dsDNA	Undetermined	Independent Sequence	Genome Fragment	1
VIRSorter_scaffold_603-cat_2	metagenome	IDBA-ud	VIRSorter	dsDNA	Undetermined	Independent Sequence	Genome Fragment	1
VIRSorter_scaffold_680-cat_2	metagenome	IDBA-ud	VIRSorter	dsDNA	Undetermined	Independent Sequence	Genome Fragment	1
VIRSorter_scaffold_711-cat_2	metagenome	IDBA-ud	VIRSorter	dsDNA	Undetermined	Independent Sequence	Genome Fragment	1
VIRSorter_scaffold_734-cat_2	metagenome	IDBA-ud	VIRSorter	dsDNA	Undetermined	Independent Sequence	Genome Fragment	1
VIRSorter_scaffold_727-cat_2	metagenome	IDBA-ud	VIRSorter	dsDNA	Undetermined	Independent Sequence	Genome Fragment	1
VIRSorter_scaffold_851-cat_2	metagenome	IDBA-ud	VIRSorter	dsDNA	Undetermined	Independent Sequence	Genome Fragment	1
VIRSorter_scaffold_1062-cat_2	metagenome	IDBA-ud	VIRSorter	dsDNA	Undetermined	Independent Sequence	Genome Fragment	1
VIRSorter_scaffold_739-cat_2	metagenome	IDBA-ud	VIRSorter	dsDNA	Undetermined	Independent Sequence	Genome Fragment	1
VIRSorter_scaffold_793-cat_2	metagenome	IDBA-ud	VIRSorter	dsDNA	Undetermined	Independent Sequence	Genome Fragment	1
VIRSorter_scaffold_1119-cat_2	metagenome	IDBA-ud	VIRSorter	dsDNA	Undetermined	Independent Sequence	Genome Fragment	1
VIRSorter_scaffold_1014-cat_2	metagenome	IDBA-ud	VIRSorter	dsDNA	Undetermined	Independent Sequence	Genome Fragment	1
VIRSorter_scaffold_825-cat_2	metagenome	IDBA-ud	VIRSorter	dsDNA	Undetermined	Independent Sequence	Genome Fragment	1
VIRSorter_scaffold_891-cat_2	metagenome	IDBA-ud	VIRSorter	dsDNA	Undetermined	Independent Sequence	Genome Fragment	1
VIRSorter_scaffold_3590-cat_2	metagenome	IDBA-ud	VIRSorter	dsDNA	Undetermined	Independent Sequence	Genome Fragment	1
VIRSorter_scaffold_903-cat_2	metagenome	IDBA-ud	VIRSorter	dsDNA	Undetermined	Independent Sequence	Genome Fragment	1
VIRSorter_scaffold_938-cat_2	metagenome	IDBA-ud	VIRSorter	dsDNA	Undetermined	Independent Sequence	Genome Fragment	1
VIRSorter_scaffold_939-cat_2	metagenome	IDBA-ud	VIRSorter	dsDNA	Undetermined	Independent Sequence	Genome Fragment	1
VIRSorter_scaffold_1450-cat_2	metagenome	IDBA-ud	VIRSorter	dsDNA	Undetermined	Independent Sequence	Genome Fragment	1
VIRSorter_scaffold_980-cat_2	metagenome	IDBA-ud	VIRSorter	dsDNA	Undetermined	Independent Sequence	Genome Fragment	1
VIRSorter_scaffold_1075-cat_2	metagenome	IDBA-ud	VIRSorter	dsDNA	Undetermined	Independent Sequence	Genome Fragment	1
VIRSorter_scaffold_3223-cat_2	metagenome	IDBA-ud	VIRSorter	dsDNA	Undetermined	Independent Sequence	Genome Fragment	1
VIRSorter_scaffold_1307-cat_2	metagenome	IDBA-ud	VIRSorter	dsDNA	Undetermined	Independent Sequence	Genome Fragment	1
VIRSorter_scaffold_1229-cat_2	metagenome	IDBA-ud	VIRSorter	dsDNA	Undetermined	Independent Sequence	Genome Fragment	1
VIRSorter_scaffold_1240-cat_2	metagenome	IDBA-ud	VIRSorter	dsDNA	Undetermined	Independent Sequence	Genome Fragment	1
VIRSorter_scaffold_1322-cat_2	metagenome	IDBA-ud	VIRSorter	dsDNA	Undetermined	Independent Sequence	Genome Fragment	1
VIRSorter_scaffold_2688-cat_2	metagenome	IDBA-ud	VIRSorter	dsDNA	Undetermined	Independent Sequence	Genome Fragment	1
VIRSorter_scaffold_1352-cat_2	metagenome	IDBA-ud	VIRSorter	dsDNA	Undetermined	Independent Sequence	Genome Fragment	1
VIRSorter_scaffold_1356-cat_2	metagenome	IDBA-ud	VIRSorter	dsDNA	Undetermined	Independent Sequence	Genome Fragment	1
VIRSorter_scaffold_1373-cat_2	metagenome	IDBA-ud	VIRSorter	dsDNA	Undetermined	Independent Sequence	Genome Fragment	1
VIRSorter_scaffold_1391-cat_2	metagenome	IDBA-ud	VIRSorter	dsDNA	Undetermined	Independent Sequence	Genome Fragment	1
VIRSorter_scaffold_1487-cat_2	metagenome	IDBA-ud	VIRSorter	dsDNA	Undetermined	Independent Sequence	Genome Fragment	1
VIRSorter_scaffold_1501-cat_2	metagenome	IDBA-ud	VIRSorter	dsDNA	Undetermined	Independent Sequence	Genome Fragment	1
VIRSorter_scaffold_1503-cat_2	metagenome	IDBA-ud	VIRSorter	dsDNA	Undetermined	Independent Sequence	Genome Fragment	1
VIRSorter_scaffold_1505-cat_2	metagenome	IDBA-ud	VIRSorter	dsDNA	Undetermined	Independent Sequence	Genome Fragment	1
VIRSorter_scaffold_1546-cat_2	metagenome	IDBA-ud	VIRSorter	dsDNA	Undetermined	Independent Sequence	Genome Fragment	1
VIRSorter_scaffold_1587-cat_2	metagenome	IDBA-ud	VIRSorter	dsDNA	Undetermined	Independent Sequence	Genome Fragment	1
VIRSorter_scaffold_1593-cat_2	metagenome	IDBA-ud	VIRSorter	dsDNA	Undetermined	Independent Sequence	Genome Fragment	1
VIRSorter_scaffold_1602-cat_2	metagenome	IDBA-ud	VIRSorter	dsDNA	Undetermined	Independent Sequence	Genome Fragment	1
VIRSorter_scaffold_1792-cat_2	metagenome	IDBA-ud	VIRSorter	dsDNA	Undetermined	Independent Sequence	Genome Fragment	1
VIRSorter_scaffold_1924-cat_2	metagenome	IDBA-ud	VIRSorter	dsDNA	Undetermined	Independent Sequence	Genome Fragment	1
VIRSorter_scaffold_4006-cat_2	metagenome	IDBA-ud	VIRSorter	dsDNA	Undetermined	Independent Sequence	Genome Fragment	1
VIRSorter_scaffold_1737-cat_2	metagenome	IDBA-ud	VIRSorter	dsDNA	Undetermined	Independent Sequence	Genome Fragment	1
VIRSorter_scaffold_3280-cat_2	metagenome	IDBA-ud	VIRSorter	dsDNA	Undetermined	Independent Sequence	Genome Fragment	1
VIRSorter_scaffold_3240-cat_2	metagenome	IDBA-ud	VIRSorter	dsDNA	Undetermined	Independent Sequence	Genome Fragment	1
VIRSorter_scaffold_1876-cat_2	metagenome	IDBA-ud	VIRSorter	dsDNA	Undetermined	Independent Sequence	Genome Fragment	1
VIRSorter_scaffold_2581-cat_2	metagenome	IDBA-ud	VIRSorter	dsDNA	Undetermined	Independent Sequence	Genome Fragment	1
VIRSorter_scaffold_1883-cat_2	metagenome	IDBA-ud	VIRSorter	dsDNA	Undetermined	Independent Sequence	Genome Fragment	1
VIRSorter_scaffold_2202-cat_2	metagenome	IDBA-ud	VIRSorter	dsDNA	Undetermined	Independent Sequence	Genome Fragment	1
VIRSorter_scaffold_1906-cat_2	metagenome	IDBA-ud	VIRSorter	dsDNA	Undetermined	Independent Sequence	Genome Fragment	1
VIRSorter_scaffold_1909-cat_2	metagenome	IDBA-ud	VIRSorter	dsDNA	Undetermined	Independent Sequence	Genome Fragment	1
VIRSorter_scaffold_1913-cat_2	metagenome	IDBA-ud	VIRSorter	dsDNA	Undetermined	Independent Sequence	Genome Fragment	1
VIRSorter_scaffold_2070-cat_2	metagenome	IDBA-ud	VIRSorter	dsDNA	Undetermined	Independent Sequence	Genome Fragment	1
VIRSorter_scaffold_2116-cat_2	metagenome	IDBA-ud	VIRSorter	dsDNA	Undetermined	Independent Sequence	Genome Fragment	1
VIRSorter_scaffold_2130-cat_2	metagenome	IDBA-ud	VIRSorter	dsDNA	Undetermined	Independent Sequence	Genome Fragment	1
VIRSorter_scaffold_5046-cat_2	metagenome	IDBA-ud	VIRSorter	dsDNA	Undetermined	Independent Sequence	Genome Fragment	1
VIRSorter_scaffold_2180-cat_2	metagenome	IDBA-ud	VIRSorter	dsDNA	Undetermined	Independent Sequence	Genome Fragment	1
VIRSorter_scaffold_2204-cat_2	metagenome	IDBA-ud	VIRSorter	dsDNA	Undetermined	Independent Sequence	Genome Fragment	1
VIRSorter_scaffold_2223-cat_2	metagenome	IDBA-ud	VIRSorter	dsDNA	Undetermined	Independent Sequence	Genome Fragment	1
VIRSorter_scaffold_2226-cat_2	metagenome	IDBA-ud	VIRSorter	dsDNA	Undetermined	Independent Sequence	Genome Fragment	1
VIRSorter_scaffold_2277-cat_2	metagenome	IDBA-ud	VIRSorter	dsDNA	Undetermined	Independent Sequence	Genome Fragment	1
VIRSorter_scaffold_2340-cat_2	metagenome	IDBA-ud	VIRSorter	dsDNA	Undetermined	Independent Sequence	Genome Fragment	1
VIRSorter_scaffold_2351-cat_2	metagenome	IDBA-ud	VIRSorter	dsDNA	Undetermined	Independent Sequence	Genome Fragment	1
VIRSorter_scaffold_2438-cat_2	metagenome	IDBA-ud	VIRSorter	dsDNA	Undetermined	Independent Sequence	Genome Fragment	1
VIRSorter_scaffold_2440-cat_2	metagenome	IDBA-ud	VIRSorter	dsDNA	Undetermined	Independent Sequence	Genome Fragment	1
VIRSorter_scaffold_2480-cat_2	metagenome	IDBA-ud	VIRSorter	dsDNA	Undetermined	Independent Sequence	Genome Fragment	1
VIRSorter_scaffold_2528-cat_2	metagenome	IDBA-ud	VIRSorter	dsDNA	Undetermined	Independent Sequence	Genome Fragment	1
VIRSorter_scaffold_2538-cat_2	metagenome	IDBA-ud	VIRSorter	dsDNA	Undetermined	Independent Sequence	Genome Fragment	1
VIRSorter_scaffold_2585-cat_2	metagenome	IDBA-ud	VIRSorter	dsDNA	Undetermined	Independent Sequence	Genome Fragment	1
VIRSorter_scaffold_2648-cat_2	metagenome	IDBA-ud	VIRSorter	dsDNA	Undetermined	Independent Sequence	Genome Fragment	1
VIRSorter_scaffold_2710-cat_2	metagenome	IDBA-ud	VIRSorter	dsDNA	Undetermined	Independent Sequence	Genome Fragment	1
VIRSorter_scaffold_2825-cat_2	metagenome	IDBA-ud	VIRSorter	dsDNA	Undetermined	Independent Sequence	Genome Fragment	1
VIRSorter_scaffold_4965-cat_2	metagenome	IDBA-ud	VIRSorter	dsDNA	Undetermined	Independent Sequence	Genome Fragment	1
VIRSorter_scaffold_2879-cat_2	metagenome	IDBA-ud	VIRSorter	dsDNA	Undetermined	Independent Sequence	Genome Fragment	1
VIRSorter_scaffold_2895-cat_2	metagenome	IDBA-ud	VIRSorter	dsDNA	Undetermined	Independent Sequence	Genome Fragment	1
VIRSorter_scaffold_2951-cat_2	metagenome	IDBA-ud	VIRSorter	dsDNA	Undetermined	Independent Sequence	Genome Fragment	1
VIRSorter_scaffold_2998-cat_2	metagenome	IDBA-ud	VIRSorter	dsDNA	Undetermined	Independent Sequence	Genome Fragment	1
VIRSorter_scaffold_3026-cat_2	metagenome	IDBA-ud	VIRSorter	dsDNA	Undetermined	Independent Sequence	Genome Fragment	1
VIRSorter_scaffold_3081-cat_2	metagenome	IDBA-ud	VIRSorter	dsDNA	Undetermined	Independent Sequence	Genome Fragment	1
VIRSorter_scaffold_3108-cat_2	metagenome	IDBA-ud	VIRSorter	dsDNA	Undetermined	Independent Sequence	Genome Fragment	1
VIRSorter_scaffold_3112-cat_2	metagenome	IDBA-ud	VIRSorter	dsDNA	Undetermined	Independent Sequence	Genome Fragment	1
VIRSorter_scaffold_3195-cat_2	metagenome	IDBA-ud	VIRSorter	dsDNA	Undetermined	Independent Sequence	Genome Fragment	1
VIRSorter_scaffold_3231-cat_2	metagenome	IDBA-ud	VIRSorter	dsDNA	Undetermined	Independent Sequence	Genome Fragment	1
VIRSorter_scaffold_3309-cat_2	metagenome	IDBA-ud	VIRSorter	dsDNA	Undetermined	Independent Sequence	Genome Fragment	1
VIRSorter_scaffold_4312-cat_2	metagenome	IDBA-ud	VIRSorter	dsDNA	Undetermined	Independent Sequence	Genome Fragment	1
VIRSorter_scaffold_3321-cat_2	metagenome	IDBA-ud	VIRSorter	dsDNA	Undetermined	Independent Sequence	Genome Fragment	1
VIRSorter_scaffold_3366-cat_2	metagenome	IDBA-ud	VIRSorter	dsDNA	Undetermined	Independent Sequence	Genome Fragment	1
VIRSorter_scaffold_3384-cat_2	metagenome	IDBA-ud	VIRSorter	dsDNA	Undetermined	Independent Sequence	Genome Fragment	1
VIRSorter_scaffold_3411-cat_2	metagenome	IDBA-ud	VIRSorter	dsDNA	Undetermined	Independent Sequence	Genome Fragment	1
VIRSorter_scaffold_3447-cat_2	metagenome	IDBA-ud	VIRSorter	dsDNA	Undetermined	Independent Sequence	Genome Fragment	1
VIRSorter_scaffold_3520-cat_2	metagenome	IDBA-ud	VIRSorter	dsDNA	Undetermined	Independent Sequence	Genome Fragment	1
VIRSorter_scaffold_3521-cat_2	metagenome	IDBA-ud	VIRSorter	dsDNA	Undetermined	Independent Sequence	Genome Fragment	1
VIRSorter_scaffold_3540-cat_2	metagenome	IDBA-ud	VIRSorter	dsDNA	Undetermined	Independent Sequence	Genome Fragment	1
VIRSorter_scaffold_3547-cat_2	metagenome	IDBA-ud	VIRSorter	dsDNA	Undetermined	Independent Sequence	Genome Fragment	1
VIRSorter_scaffold_3594-cat_2	metagenome	IDBA-ud	VIRSorter	dsDNA	Undetermined	Independent Sequence	Genome Fragment	1
VIRSorter_scaffold_3597-cat_2	metagenome	IDBA-ud	VIRSorter	dsDNA	Undetermined	Independent Sequence	Genome Fragment	1
VIRSorter_scaffold_3814-cat_2	metagenome	IDBA-ud	VIRSorter	dsDNA	Undetermined	Independent Sequence	Genome Fragment	1
VIRSorter_scaffold_4986-cat_2	metagenome	IDBA-ud	VIRSorter	dsDNA	Undetermined	Independent Sequence	Genome Fragment	1
VIRSorter_scaffold_3811-cat_2	metagenome	IDBA-ud	VIRSorter	dsDNA	Undetermined	Independent Sequence	Genome Fragment	1
VIRSorter_scaffold_3815-cat_2	metagenome	IDBA-ud	VIRSorter	dsDNA	Undetermined	Independent Sequence	Genome Fragment	1
VIRSorter_scaffold_3915-cat_2	metagenome	IDBA-ud	VIRSorter	dsDNA	Undetermined	Independent Sequence	Genome Fragment	1
VIRSorter_scaffold_3975-cat_2	metagenome	IDBA-ud	VIRSorter	dsDNA	Undetermined	Independent Sequence	Genome Fragment	1
VIRSorter_scaffold_4015-cat_2	metagenome	IDBA-ud	VIRSorter	dsDNA	Undetermined	Independent Sequence	Genome Fragment	1
VIRSorter_scaffold_4075-cat_2	metagenome	IDBA-ud	VIRSorter	dsDNA	Undetermined	Independent Sequence	Genome Fragment	1
VIRSorter_scaffold_6854-cat_2	metagenome	IDBA-ud	VIRSorter	dsDNA	Undetermined	Independent Sequence	Genome Fragment	1
VIRSorter_scaffold_4129-cat_2	metagenome	IDBA-ud	VIRSorter	dsDNA	Undetermined	Independent Sequence	Genome Fragment	1
VIRSorter_scaffold_4156-cat_2	metagenome	IDBA-ud	VIRSorter	dsDNA	Undetermined	Independent Sequence	Genome Fragment	1
VIRSorter_scaffold_4193-cat_2	metagenome	IDBA-ud	VIRSorter	dsDNA	Undetermined	Independent Sequence	Genome Fragment	1
VIRSorter_scaffold_4234-cat_2	metagenome	IDBA-ud	VIRSorter	dsDNA	Undetermined	Independent Sequence	Genome Fragment	1
VIRSorter_scaffold_4241-cat_2	metagenome	IDBA-ud	VIRSorter	dsDNA	Undetermined	Independent Sequence	Genome Fragment	1
VIRSorter_scaffold_4262-cat_2	metagenome	IDBA-ud	VIRSorter	dsDNA	Undetermined	Independent Sequence	Genome Fragment	1
VIRSorter_scaffold_4311-cat_2	metagenome	IDBA-ud	VIRSorter	dsDNA	Undetermined	Independent Sequence	Genome Fragment	1
VIRSorter_scaffold_4325-cat_2	metagenome	IDBA-ud	VIRSorter	dsDNA	Undetermined	Independent Sequence	Genome Fragment	1
VIRSorter_scaffold_4697-cat_2	metagenome	IDBA-ud	VIRSorter	dsDNA	Undetermined	Independent Sequence	Genome Fragment	1
VIRSorter_scaffold_4354-cat_2	metagenome	IDBA-ud	VIRSorter	dsDNA	Undetermined	Independent Sequence	Genome Fragment	1
VIRSorter_scaffold_4384-cat_2	metagenome	IDBA-ud	VIRSorter	dsDNA	Undetermined	Independent Sequence	Genome Fragment	1
VIRSorter_scaffold_6244-cat_2	metagenome	IDBA-ud	VIRSorter	dsDNA	Undetermined	Independent Sequence	Genome Fragment	1
VIRSorter_scaffold_4522-cat_2	metagenome	IDBA-ud	VIRSorter	dsDNA	Undetermined	Independent Sequence	Genome Fragment	1
VIRSorter_scaffold_4536-cat_2	metagenome	IDBA-ud	VIRSorter	dsDNA	Undetermined	Independent Sequence	Genome Fragment	1
VIRSorter_scaffold_4622-cat_2	metagenome	IDBA-ud	VIRSorter	dsDNA	Undetermined	Independent Sequence	Genome Fragment	1
VIRSorter_scaffold_4643-cat_2	metagenome	IDBA-ud	VIRSorter	dsDNA	Undetermined	Independent Sequence	Genome Fragment	1
VIRSorter_scaffold_4669-cat_2	metagenome	IDBA-ud	VIRSorter	dsDNA	Undetermined	Independent Sequence	Genome Fragment	1
VIRSorter_scaffold_4713-cat_2	metagenome	IDBA-ud	VIRSorter	dsDNA	Undetermined	Independent Sequence	Genome Fragment	1
VIRSorter_scaffold_4776-cat_2	metagenome	IDBA-ud	VIRSorter	dsDNA	Undetermined	Independent Sequence	Genome Fragment	1
VIRSorter_scaffold_4778-cat_2	metagenome	IDBA-ud	VIRSorter	dsDNA	Undetermined	Independent Sequence	Genome Fragment	1
VIRSorter_scaffold_4803-cat_2	metagenome	IDBA-ud	VIRSorter	dsDNA	Undetermined	Independent Sequence	Genome Fragment	1
VIRSorter_scaffold_4814-cat_2	metagenome	IDBA-ud	VIRSorter	dsDNA	Undetermined	Independent Sequence	Genome Fragment	1
VIRSorter_scaffold_4845-cat_2	metagenome	IDBA-ud	VIRSorter	dsDNA	Undetermined	Independent Sequence	Genome Fragment	1
VIRSorter_scaffold_4928-cat_2	metagenome	IDBA-ud	VIRSorter	dsDNA	Undetermined	Independent Sequence	Genome Fragment	1
VIRSorter_scaffold_5171-cat_2	metagenome	IDBA-ud	VIRSorter	dsDNA	Undetermined	Independent Sequence	Genome Fragment	1
VIRSorter_scaffold_10454-cat_2	metagenome	IDBA-ud	VIRSorter	dsDNA	Undetermined	Independent Sequence	Genome Fragment	1
VIRSorter_scaffold_5352-cat_2	metagenome	IDBA-ud	VIRSorter	dsDNA	Undetermined	Independent Sequence	Genome Fragment	1
VIRSorter_scaffold_5450-cat_2	metagenome	IDBA-ud	VIRSorter	dsDNA	Undetermined	Independent Sequence	Genome Fragment	1
VIRSorter_scaffold_5454-cat_2	metagenome	IDBA-ud	VIRSorter	dsDNA	Undetermined	Independent Sequence	Genome Fragment	1
VIRSorter_scaffold_5455-cat_2	metagenome	IDBA-ud	VIRSorter	dsDNA	Undetermined	Independent Sequence	Genome Fragment	1
VIRSorter_scaffold_5774-cat_2	metagenome	IDBA-ud	VIRSorter	dsDNA	Undetermined	Independent Sequence	Genome Fragment	1
VIRSorter_scaffold_5793-cat_2	metagenome	IDBA-ud	VIRSorter	dsDNA	Undetermined	Independent Sequence	Genome Fragment	1
VIRSorter_scaffold_5797-cat_2	metagenome	IDBA-ud	VIRSorter	dsDNA	Undetermined	Independent Sequence	Genome Fragment	1
VIRSorter_scaffold_5871-cat_2	metagenome	IDBA-ud	VIRSorter	dsDNA	Undetermined	Independent Sequence	Genome Fragment	1
VIRSorter_scaffold_5877-cat_2	metagenome	IDBA-ud	VIRSorter	dsDNA	Undetermined	Independent Sequence	Genome Fragment	1
VIRSorter_scaffold_5897-cat_2	metagenome	IDBA-ud	VIRSorter	dsDNA	Undetermined	Independent Sequence	Genome Fragment	1
VIRSorter_scaffold_13663-cat_2	metagenome	IDBA-ud	VIRSorter	dsDNA	Undetermined	Independent Sequence	Genome Fragment	1
VIRSorter_scaffold_5997-cat_2	metagenome	IDBA-ud	VIRSorter	dsDNA	Undetermined	Independent Sequence	Genome Fragment	1
VIRSorter_scaffold_6105-cat_2	metagenome	IDBA-ud	VIRSorter	dsDNA	Undetermined	Independent Sequence	Genome Fragment	1
VIRSorter_scaffold_6843-cat_2	metagenome	IDBA-ud	VIRSorter	dsDNA	Undetermined	Independent Sequence	Genome Fragment	1
VIRSorter_scaffold_6136-cat_2	metagenome	IDBA-ud	VIRSorter	dsDNA	Undetermined	Independent Sequence	Genome Fragment	1
VIRSorter_scaffold_7541-cat_2	metagenome	IDBA-ud	VIRSorter	dsDNA	Undetermined	Independent Sequence	Genome Fragment	1
VIRSorter_scaffold_6219-cat_2	metagenome	IDBA-ud	VIRSorter	dsDNA	Undetermined	Independent Sequence	Genome Fragment	1
VIRSorter_scaffold_6223-cat_2	metagenome	IDBA-ud	VIRSorter	dsDNA	Undetermined	Independent Sequence	Genome Fragment	1
VIRSorter_scaffold_6248-cat_2	metagenome	IDBA-ud	VIRSorter	dsDNA	Undetermined	Independent Sequence	Genome Fragment	1
VIRSorter_scaffold_6343-cat_2	metagenome	IDBA-ud	VIRSorter	dsDNA	Undetermined	Independent Sequence	Genome Fragment	1
VIRSorter_scaffold_7231-cat_2	metagenome	IDBA-ud	VIRSorter	dsDNA	Undetermined	Independent Sequence	Genome Fragment	1
VIRSorter_scaffold_6748-cat_2	metagenome	IDBA-ud	VIRSorter	dsDNA	Undetermined	Independent Sequence	Genome Fragment	1
VIRSorter_scaffold_8306-cat_2	metagenome	IDBA-ud	VIRSorter	dsDNA	Undetermined	Independent Sequence	Genome Fragment	1
VIRSorter_scaffold_6525-cat_2	metagenome	IDBA-ud	VIRSorter	dsDNA	Undetermined	Independent Sequence	Genome Fragment	1
VIRSorter_scaffold_6534-cat_2	metagenome	IDBA-ud	VIRSorter	dsDNA	Undetermined	Independent Sequence	Genome Fragment	1
VIRSorter_scaffold_6551-cat_2	metagenome	IDBA-ud	VIRSorter	dsDNA	Undetermined	Independent Sequence	Genome Fragment	1
VIRSorter_scaffold_6556-cat_2	metagenome	IDBA-ud	VIRSorter	dsDNA	Undetermined	Independent Sequence	Genome Fragment	1
VIRSorter_scaffold_6721-cat_2	metagenome	IDBA-ud	VIRSorter	dsDNA	Undetermined	Independent Sequence	Genome Fragment	1
VIRSorter_scaffold_6737-cat_2	metagenome	IDBA-ud	VIRSorter	dsDNA	Undetermined	Independent Sequence	Genome Fragment	1
VIRSorter_scaffold_20881-cat_2	metagenome	IDBA-ud	VIRSorter	dsDNA	Undetermined	Independent Sequence	Genome Fragment	1
VIRSorter_scaffold_6764-cat_2	metagenome	IDBA-ud	VIRSorter	dsDNA	Undetermined	Independent Sequence	Genome Fragment	1
VIRSorter_scaffold_6800-cat_2	metagenome	IDBA-ud	VIRSorter	dsDNA	Undetermined	Independent Sequence	Genome Fragment	1
VIRSorter_scaffold_6931-cat_2	metagenome	IDBA-ud	VIRSorter	dsDNA	Undetermined	Independent Sequence	Genome Fragment	1
VIRSorter_scaffold_6948-cat_2	metagenome	IDBA-ud	VIRSorter	dsDNA	Undetermined	Independent Sequence	Genome Fragment	1
VIRSorter_scaffold_21057-cat_2	metagenome	IDBA-ud	VIRSorter	dsDNA	Undetermined	Independent Sequence	Genome Fragment	1
VIRSorter_scaffold_6951-cat_2	metagenome	IDBA-ud	VIRSorter	dsDNA	Undetermined	Independent Sequence	Genome Fragment	1
VIRSorter_scaffold_7012-cat_2	metagenome	IDBA-ud	VIRSorter	dsDNA	Undetermined	Independent Sequence	Genome Fragment	1
VIRSorter_scaffold_7067-cat_2	metagenome	IDBA-ud	VIRSorter	dsDNA	Undetermined	Independent Sequence	Genome Fragment	1
VIRSorter_scaffold_8511-cat_2	metagenome	IDBA-ud	VIRSorter	dsDNA	Undetermined	Independent Sequence	Genome Fragment	1
VIRSorter_scaffold_7286-cat_2	metagenome	IDBA-ud	VIRSorter	dsDNA	Undetermined	Independent Sequence	Genome Fragment	1
VIRSorter_scaffold_11517-cat_2	metagenome	IDBA-ud	VIRSorter	dsDNA	Undetermined	Independent Sequence	Genome Fragment	1
VIRSorter_scaffold_13071-cat_2	metagenome	IDBA-ud	VIRSorter	dsDNA	Undetermined	Independent Sequence	Genome Fragment	1
VIRSorter_scaffold_7456-cat_2	metagenome	IDBA-ud	VIRSorter	dsDNA	Undetermined	Independent Sequence	Genome Fragment	1
VIRSorter_scaffold_7692-cat_2	metagenome	IDBA-ud	VIRSorter	dsDNA	Undetermined	Independent Sequence	Genome Fragment	1
VIRSorter_scaffold_7700-cat_2	metagenome	IDBA-ud	VIRSorter	dsDNA	Undetermined	Independent Sequence	Genome Fragment	1
VIRSorter_scaffold_7715-cat_2	metagenome	IDBA-ud	VIRSorter	dsDNA	Undetermined	Independent Sequence	Genome Fragment	1
VIRSorter_scaffold_7730-cat_2	metagenome	IDBA-ud	VIRSorter	dsDNA	Undetermined	Independent Sequence	Genome Fragment	1
VIRSorter_scaffold_7818-cat_2	metagenome	IDBA-ud	VIRSorter	dsDNA	Undetermined	Independent Sequence	Genome Fragment	1
VIRSorter_scaffold_7864-cat_2	metagenome	IDBA-ud	VIRSorter	dsDNA	Undetermined	Independent Sequence	Genome Fragment	1
VIRSorter_scaffold_7921-cat_2	metagenome	IDBA-ud	VIRSorter	dsDNA	Undetermined	Independent Sequence	Genome Fragment	1
VIRSorter_scaffold_12387-cat_2	metagenome	IDBA-ud	VIRSorter	dsDNA	Undetermined	Independent Sequence	Genome Fragment	1
VIRSorter_scaffold_10078-cat_2	metagenome	IDBA-ud	VIRSorter	dsDNA	Undetermined	Independent Sequence	Genome Fragment	1
VIRSorter_scaffold_9843-cat_2	metagenome	IDBA-ud	VIRSorter	dsDNA	Undetermined	Independent Sequence	Genome Fragment	1
VIRSorter_scaffold_8343-cat_2	metagenome	IDBA-ud	VIRSorter	dsDNA	Undetermined	Independent Sequence	Genome Fragment	1
VIRSorter_scaffold_8441-cat_2	metagenome	IDBA-ud	VIRSorter	dsDNA	Undetermined	Independent Sequence	Genome Fragment	1
VIRSorter_scaffold_8463-cat_2	metagenome	IDBA-ud	VIRSorter	dsDNA	Undetermined	Independent Sequence	Genome Fragment	1
VIRSorter_scaffold_8609-cat_2	metagenome	IDBA-ud	VIRSorter	dsDNA	Undetermined	Independent Sequence	Genome Fragment	1
VIRSorter_scaffold_8842-cat_2	metagenome	IDBA-ud	VIRSorter	dsDNA	Undetermined	Independent Sequence	Genome Fragment	1
VIRSorter_scaffold_17848-cat_2	metagenome	IDBA-ud	VIRSorter	dsDNA	Undetermined	Independent Sequence	Genome Fragment	1
VIRSorter_scaffold_17886-cat_2	metagenome	IDBA-ud	VIRSorter	dsDNA	Undetermined	Independent Sequence	Genome Fragment	1
VIRSorter_scaffold_9044-cat_2	metagenome	IDBA-ud	VIRSorter	dsDNA	Undetermined	Independent Sequence	Genome Fragment	1
VIRSorter_scaffold_9068-cat_2	metagenome	IDBA-ud	VIRSorter	dsDNA	Undetermined	Independent Sequence	Genome Fragment	1
VIRSorter_scaffold_9071-cat_2	metagenome	IDBA-ud	VIRSorter	dsDNA	Undetermined	Independent Sequence	Genome Fragment	1
VIRSorter_scaffold_9129-cat_2	metagenome	IDBA-ud	VIRSorter	dsDNA	Undetermined	Independent Sequence	Genome Fragment	1
VIRSorter_scaffold_9226-cat_2	metagenome	IDBA-ud	VIRSorter	dsDNA	Undetermined	Independent Sequence	Genome Fragment	1
VIRSorter_scaffold_9229-cat_2	metagenome	IDBA-ud	VIRSorter	dsDNA	Undetermined	Independent Sequence	Genome Fragment	1
VIRSorter_scaffold_9232-cat_2	metagenome	IDBA-ud	VIRSorter	dsDNA	Undetermined	Independent Sequence	Genome Fragment	1
VIRSorter_scaffold_9287-cat_2	metagenome	IDBA-ud	VIRSorter	dsDNA	Undetermined	Independent Sequence	Genome Fragment	1
VIRSorter_scaffold_9554-cat_2	metagenome	IDBA-ud	VIRSorter	dsDNA	Undetermined	Independent Sequence	Genome Fragment	1
VIRSorter_scaffold_9618-cat_2	metagenome	IDBA-ud	VIRSorter	dsDNA	Undetermined	Independent Sequence	Genome Fragment	1
VIRSorter_scaffold_26817-cat_2	metagenome	IDBA-ud	VIRSorter	dsDNA	Undetermined	Independent Sequence	Genome Fragment	1
VIRSorter_scaffold_9677-cat_2	metagenome	IDBA-ud	VIRSorter	dsDNA	Undetermined	Independent Sequence	Genome Fragment	1
VIRSorter_scaffold_9691-cat_2	metagenome	IDBA-ud	VIRSorter	dsDNA	Undetermined	Independent Sequence	Genome Fragment	1
VIRSorter_scaffold_9706-cat_2	metagenome	IDBA-ud	VIRSorter	dsDNA	Undetermined	Independent Sequence	Genome Fragment	1
VIRSorter_scaffold_9732-cat_2	metagenome	IDBA-ud	VIRSorter	dsDNA	Undetermined	Independent Sequence	Genome Fragment	1
VIRSorter_scaffold_9838-cat_2	metagenome	IDBA-ud	VIRSorter	dsDNA	Undetermined	Independent Sequence	Genome Fragment	1
VIRSorter_scaffold_10044-cat_2	metagenome	IDBA-ud	VIRSorter	dsDNA	Undetermined	Independent Sequence	Genome Fragment	1
VIRSorter_scaffold_12249-cat_2	metagenome	IDBA-ud	VIRSorter	dsDNA	Undetermined	Independent Sequence	Genome Fragment	1
VIRSorter_scaffold_10100-cat_2	metagenome	IDBA-ud	VIRSorter	dsDNA	Undetermined	Independent Sequence	Genome Fragment	1
VIRSorter_scaffold_11959-cat_2	metagenome	IDBA-ud	VIRSorter	dsDNA	Undetermined	Independent Sequence	Genome Fragment	1
VIRSorter_scaffold_13862-cat_2	metagenome	IDBA-ud	VIRSorter	dsDNA	Undetermined	Independent Sequence	Genome Fragment	1
VIRSorter_scaffold_10194-cat_2	metagenome	IDBA-ud	VIRSorter	dsDNA	Undetermined	Independent Sequence	Genome Fragment	1
VIRSorter_scaffold_11461-cat_2	metagenome	IDBA-ud	VIRSorter	dsDNA	Undetermined	Independent Sequence	Genome Fragment	1
VIRSorter_scaffold_10211-cat_2	metagenome	IDBA-ud	VIRSorter	dsDNA	Undetermined	Independent Sequence	Genome Fragment	1
VIRSorter_scaffold_10228-cat_2	metagenome	IDBA-ud	VIRSorter	dsDNA	Undetermined	Independent Sequence	Genome Fragment	1
VIRSorter_scaffold_10251-cat_2	metagenome	IDBA-ud	VIRSorter	dsDNA	Undetermined	Independent Sequence	Genome Fragment	1
VIRSorter_scaffold_10336-cat_2	metagenome	IDBA-ud	VIRSorter	dsDNA	Undetermined	Independent Sequence	Genome Fragment	1
VIRSorter_scaffold_10349-cat_2	metagenome	IDBA-ud	VIRSorter	dsDNA	Undetermined	Independent Sequence	Genome Fragment	1
VIRSorter_scaffold_10416-cat_2	metagenome	IDBA-ud	VIRSorter	dsDNA	Undetermined	Independent Sequence	Genome Fragment	1
VIRSorter_scaffold_10418-cat_2	metagenome	IDBA-ud	VIRSorter	dsDNA	Undetermined	Independent Sequence	Genome Fragment	1
VIRSorter_scaffold_13429-cat_2	metagenome	IDBA-ud	VIRSorter	dsDNA	Undetermined	Independent Sequence	Genome Fragment	1
VIRSorter_scaffold_10481-cat_2	metagenome	IDBA-ud	VIRSorter	dsDNA	Undetermined	Independent Sequence	Genome Fragment	1
VIRSorter_scaffold_10488-cat_2	metagenome	IDBA-ud	VIRSorter	dsDNA	Undetermined	Independent Sequence	Genome Fragment	1
VIRSorter_scaffold_10569-cat_2	metagenome	IDBA-ud	VIRSorter	dsDNA	Undetermined	Independent Sequence	Genome Fragment	1
VIRSorter_scaffold_10640-cat_2	metagenome	IDBA-ud	VIRSorter	dsDNA	Undetermined	Independent Sequence	Genome Fragment	1
VIRSorter_scaffold_10761-cat_2	metagenome	IDBA-ud	VIRSorter	dsDNA	Undetermined	Independent Sequence	Genome Fragment	1
VIRSorter_scaffold_10931-cat_2	metagenome	IDBA-ud	VIRSorter	dsDNA	Undetermined	Independent Sequence	Genome Fragment	1
VIRSorter_scaffold_10951-cat_2	metagenome	IDBA-ud	VIRSorter	dsDNA	Undetermined	Independent Sequence	Genome Fragment	1
VIRSorter_scaffold_11017-cat_2	metagenome	IDBA-ud	VIRSorter	dsDNA	Undetermined	Independent Sequence	Genome Fragment	1
VIRSorter_scaffold_14758-cat_2	metagenome	IDBA-ud	VIRSorter	dsDNA	Undetermined	Independent Sequence	Genome Fragment	1
VIRSorter_scaffold_11165-cat_2	metagenome	IDBA-ud	VIRSorter	dsDNA	Undetermined	Independent Sequence	Genome Fragment	1
VIRSorter_scaffold_11179-cat_2	metagenome	IDBA-ud	VIRSorter	dsDNA	Undetermined	Independent Sequence	Genome Fragment	1
VIRSorter_scaffold_11219-cat_2	metagenome	IDBA-ud	VIRSorter	dsDNA	Undetermined	Independent Sequence	Genome Fragment	1
VIRSorter_scaffold_11505-cat_2	metagenome	IDBA-ud	VIRSorter	dsDNA	Undetermined	Independent Sequence	Genome Fragment	1
VIRSorter_scaffold_11596-cat_2	metagenome	IDBA-ud	VIRSorter	dsDNA	Undetermined	Independent Sequence	Genome Fragment	1
VIRSorter_scaffold_11642-cat_2	metagenome	IDBA-ud	VIRSorter	dsDNA	Undetermined	Independent Sequence	Genome Fragment	1
VIRSorter_scaffold_11652-cat_2	metagenome	IDBA-ud	VIRSorter	dsDNA	Undetermined	Independent Sequence	Genome Fragment	1
VIRSorter_scaffold_11733-cat_2	metagenome	IDBA-ud	VIRSorter	dsDNA	Undetermined	Independent Sequence	Genome Fragment	1
VIRSorter_scaffold_11745-cat_2	metagenome	IDBA-ud	VIRSorter	dsDNA	Undetermined	Independent Sequence	Genome Fragment	1
VIRSorter_scaffold_11964-cat_2	metagenome	IDBA-ud	VIRSorter	dsDNA	Undetermined	Independent Sequence	Genome Fragment	1
VIRSorter_scaffold_12044-cat_2	metagenome	IDBA-ud	VIRSorter	dsDNA	Undetermined	Independent Sequence	Genome Fragment	1
VIRSorter_scaffold_12095-cat_2	metagenome	IDBA-ud	VIRSorter	dsDNA	Undetermined	Independent Sequence	Genome Fragment	1
VIRSorter_scaffold_12150-cat_2	metagenome	IDBA-ud	VIRSorter	dsDNA	Undetermined	Independent Sequence	Genome Fragment	1
VIRSorter_scaffold_12178-cat_2	metagenome	IDBA-ud	VIRSorter	dsDNA	Undetermined	Independent Sequence	Genome Fragment	1
VIRSorter_scaffold_16588-cat_2	metagenome	IDBA-ud	VIRSorter	dsDNA	Undetermined	Independent Sequence	Genome Fragment	1
VIRSorter_scaffold_12431-cat_2	metagenome	IDBA-ud	VIRSorter	dsDNA	Undetermined	Independent Sequence	Genome Fragment	1
VIRSorter_scaffold_12672-cat_2	metagenome	IDBA-ud	VIRSorter	dsDNA	Undetermined	Independent Sequence	Genome Fragment	1
VIRSorter_scaffold_12675-cat_2	metagenome	IDBA-ud	VIRSorter	dsDNA	Undetermined	Independent Sequence	Genome Fragment	1
VIRSorter_scaffold_12830-cat_2	metagenome	IDBA-ud	VIRSorter	dsDNA	Undetermined	Independent Sequence	Genome Fragment	1
VIRSorter_scaffold_12838-cat_2	metagenome	IDBA-ud	VIRSorter	dsDNA	Undetermined	Independent Sequence	Genome Fragment	1
VIRSorter_scaffold_14644-cat_2	metagenome	IDBA-ud	VIRSorter	dsDNA	Undetermined	Independent Sequence	Genome Fragment	1
VIRSorter_scaffold_12856-cat_2	metagenome	IDBA-ud	VIRSorter	dsDNA	Undetermined	Independent Sequence	Genome Fragment	1
VIRSorter_scaffold_17189-cat_2	metagenome	IDBA-ud	VIRSorter	dsDNA	Undetermined	Independent Sequence	Genome Fragment	1
VIRSorter_scaffold_13140-cat_2	metagenome	IDBA-ud	VIRSorter	dsDNA	Undetermined	Independent Sequence	Genome Fragment	1
VIRSorter_scaffold_13212-cat_2	metagenome	IDBA-ud	VIRSorter	dsDNA	Undetermined	Independent Sequence	Genome Fragment	1
VIRSorter_scaffold_13308-cat_2	metagenome	IDBA-ud	VIRSorter	dsDNA	Undetermined	Independent Sequence	Genome Fragment	1
VIRSorter_scaffold_13458-cat_2	metagenome	IDBA-ud	VIRSorter	dsDNA	Undetermined	Independent Sequence	Genome Fragment	1
VIRSorter_scaffold_13549-cat_2	metagenome	IDBA-ud	VIRSorter	dsDNA	Undetermined	Independent Sequence	Genome Fragment	1
VIRSorter_scaffold_13594-cat_2	metagenome	IDBA-ud	VIRSorter	dsDNA	Undetermined	Independent Sequence	Genome Fragment	1
VIRSorter_scaffold_13647-cat_2	metagenome	IDBA-ud	VIRSorter	dsDNA	Undetermined	Independent Sequence	Genome Fragment	1
VIRSorter_scaffold_13712-cat_2	metagenome	IDBA-ud	VIRSorter	dsDNA	Undetermined	Independent Sequence	Genome Fragment	1
VIRSorter_scaffold_13716-cat_2	metagenome	IDBA-ud	VIRSorter	dsDNA	Undetermined	Independent Sequence	Genome Fragment	1
VIRSorter_scaffold_13757-cat_2	metagenome	IDBA-ud	VIRSorter	dsDNA	Undetermined	Independent Sequence	Genome Fragment	1
VIRSorter_scaffold_13788-cat_2	metagenome	IDBA-ud	VIRSorter	dsDNA	Undetermined	Independent Sequence	Genome Fragment	1
VIRSorter_scaffold_13819-cat_2	metagenome	IDBA-ud	VIRSorter	dsDNA	Undetermined	Independent Sequence	Genome Fragment	1
VIRSorter_scaffold_13859-cat_2	metagenome	IDBA-ud	VIRSorter	dsDNA	Undetermined	Independent Sequence	Genome Fragment	1
VIRSorter_scaffold_13858-cat_2	metagenome	IDBA-ud	VIRSorter	dsDNA	Undetermined	Independent Sequence	Genome Fragment	1
VIRSorter_scaffold_1104_gene_1_gene_34-475-29373-cat_4	metagenome	IDBA-ud	VIRSorter	dsDNA	Undetermined	Independent Sequence	Genome Fragment	1
VIRSorter_scaffold_2073_gene_1_gene_10-383-10176-cat_4	metagenome	IDBA-ud	VIRSorter	dsDNA	Undetermined	Independent Sequence	Genome Fragment	1
VIRSorter_scaffold_2603_gene_4_gene_20-4243-18476-cat_4	metagenome	IDBA-ud	VIRSorter	dsDNA	Undetermined	Independent Sequence	Genome Fragment	1
VIRSorter_scaffold_7_gene_114_gene_181-132805-172293-cat_5	metagenome	IDBA-ud	VIRSorter	dsDNA	Undetermined	Independent Sequence	Genome Fragment	1
VIRSorter_scaffold_70_gene_76_gene_119-79576-113928-cat_5	metagenome	IDBA-ud	VIRSorter	dsDNA	Undetermined	Independent Sequence	Genome Fragment	1
VIRSorter_scaffold_42_gene_1_gene_47-87-48450-cat_5	metagenome	IDBA-ud	VIRSorter	dsDNA	Undetermined	Independent Sequence	Genome Fragment	1
VIRSorter_scaffold_408_gene_1_gene_42-0-38366-cat_5	metagenome	IDBA-ud	VIRSorter	dsDNA	Undetermined	Independent Sequence	Genome Fragment	1
VIRSorter_scaffold_355_gene_61_gene_123-74382-117231-cat_5	metagenome	IDBA-ud	VIRSorter	dsDNA	Undetermined	Independent Sequence	Genome Fragment	1
VIRSorter_scaffold_112_gene_1_gene_46-180-39056-cat_5	metagenome	IDBA-ud	VIRSorter	dsDNA	Undetermined	Independent Sequence	Genome Fragment	1
VIRSorter_scaffold_133_gene_9_gene_44-8561-45859-cat_5	metagenome	IDBA-ud	VIRSorter	dsDNA	Undetermined	Independent Sequence	Genome Fragment	1
VIRSorter_scaffold_145_gene_25_gene_65-27497-63008-cat_5	metagenome	IDBA-ud	VIRSorter	dsDNA	Undetermined	Independent Sequence	Genome Fragment	1
VIRSorter_scaffold_147_gene_1_gene_43-32-50463-cat_5	metagenome	IDBA-ud	VIRSorter	dsDNA	Undetermined	Independent Sequence	Genome Fragment	1
VIRSorter_scaffold_182_gene_2_gene_95-1435-69138-cat_5	metagenome	IDBA-ud	VIRSorter	dsDNA	Undetermined	Independent Sequence	Genome Fragment	1
VIRSorter_scaffold_560_gene_25_gene_94-34359-101257-cat_5	metagenome	IDBA-ud	VIRSorter	dsDNA	Undetermined	Independent Sequence	Genome Fragment	1
VIRSorter_scaffold_238_gene_7_gene_70-8251-62244-cat_5	metagenome	IDBA-ud	VIRSorter	dsDNA	Undetermined	Independent Sequence	Genome Fragment	1
VIRSorter_scaffold_847_gene_24_gene_126-19909-83934-cat_5	metagenome	IDBA-ud	VIRSorter	dsDNA	Undetermined	Independent Sequence	Genome Fragment	1
VIRSorter_scaffold_328_gene_1_gene_44-0-28082-cat_5	metagenome	IDBA-ud	VIRSorter	dsDNA	Undetermined	Independent Sequence	Genome Fragment	1
VIRSorter_scaffold_336_gene_43_gene_111-45041-82152-cat_5	metagenome	IDBA-ud	VIRSorter	dsDNA	Undetermined	Independent Sequence	Genome Fragment	1
VIRSorter_scaffold_635_gene_39_gene_71-48245-79799-cat_5	metagenome	IDBA-ud	VIRSorter	dsDNA	Undetermined	Independent Sequence	Genome Fragment	1
VIRSorter_scaffold_396_gene_42_gene_79-46666-75179-cat_5	metagenome	IDBA-ud	VIRSorter	dsDNA	Undetermined	Independent Sequence	Genome Fragment	1
VIRSorter_scaffold_414_gene_1_gene_37-0-27548-cat_5	metagenome	IDBA-ud	VIRSorter	dsDNA	Undetermined	Independent Sequence	Genome Fragment	1
VIRSorter_scaffold_436_gene_8_gene_51-14007-52148-cat_5	metagenome	IDBA-ud	VIRSorter	dsDNA	Undetermined	Independent Sequence	Genome Fragment	1
VIRSorter_scaffold_442_gene_12_gene_28-18209-29513-cat_5	metagenome	IDBA-ud	VIRSorter	dsDNA	Undetermined	Independent Sequence	Genome Fragment	1
VIRSorter_scaffold_496_gene_12_gene_22-9837-20374-cat_5	metagenome	IDBA-ud	VIRSorter	dsDNA	Undetermined	Independent Sequence	Genome Fragment	1
VIRSorter_scaffold_528_gene_18_gene_82-20034-63608-cat_5	metagenome	IDBA-ud	VIRSorter	dsDNA	Undetermined	Independent Sequence	Genome Fragment	1
VIRSorter_scaffold_1221_gene_1_gene_28-0-23357-cat_5	metagenome	IDBA-ud	VIRSorter	dsDNA	Undetermined	Independent Sequence	Genome Fragment	1
VIRSorter_scaffold_654_gene_1_gene_51-0-32060-cat_5	metagenome	IDBA-ud	VIRSorter	dsDNA	Undetermined	Independent Sequence	Genome Fragment	1
VIRSorter_scaffold_2280_gene_20_gene_52-23667-49434-cat_5	metagenome	IDBA-ud	VIRSorter	dsDNA	Undetermined	Independent Sequence	Genome Fragment	1
VIRSorter_scaffold_2886_gene_1_gene_24-67-14058-cat_5	metagenome	IDBA-ud	VIRSorter	dsDNA	Undetermined	Independent Sequence	Genome Fragment	1
VIRSorter_scaffold_1213_gene_3_gene_12-3442-13030-cat_5	metagenome	IDBA-ud	VIRSorter	dsDNA	Undetermined	Independent Sequence	Genome Fragment	1
VIRSorter_scaffold_2038_gene_17_gene_32-17945-32032-cat_5	metagenome	IDBA-ud	VIRSorter	dsDNA	Undetermined	Independent Sequence	Genome Fragment	1
VIRSorter_scaffold_1769_gene_2_gene_17-1816-27212-cat_5	metagenome	IDBA-ud	VIRSorter	dsDNA	Undetermined	Independent Sequence	Genome Fragment	1
VIRSorter_scaffold_5016_gene_13_gene_43-11441-34270-cat_5	metagenome	IDBA-ud	VIRSorter	dsDNA	Undetermined	Independent Sequence	Genome Fragment	1
VIRSorter_scaffold_1544_gene_1_gene_18-0-25634-cat_5	metagenome	IDBA-ud	VIRSorter	dsDNA	Undetermined	Independent Sequence	Genome Fragment	1
VIRSorter_scaffold_1642_gene_14_gene_23-11496-19001-cat_5	metagenome	IDBA-ud	VIRSorter	dsDNA	Undetermined	Independent Sequence	Genome Fragment	1
VIRSorter_scaffold_1885_gene_5_gene_15-5370-12923-cat_5	metagenome	IDBA-ud	VIRSorter	dsDNA	Undetermined	Independent Sequence	Genome Fragment	1
VIRSorter_scaffold_2478_gene_12_gene_27-8912-25190-cat_5	metagenome	IDBA-ud	VIRSorter	dsDNA	Undetermined	Independent Sequence	Genome Fragment	1
VIRSorter_scaffold_2142_gene_13_gene_27-9758-18530-cat_5	metagenome	IDBA-ud	VIRSorter	dsDNA	Undetermined	Independent Sequence	Genome Fragment	1
VIRSorter_scaffold_2701_gene_1_gene_20-0-13896-cat_5	metagenome	IDBA-ud	VIRSorter	dsDNA	Undetermined	Independent Sequence	Genome Fragment	1
VIRSorter_scaffold_2636_gene_3_gene_16-2000-16040-cat_5	metagenome	IDBA-ud	VIRSorter	dsDNA	Undetermined	Independent Sequence	Genome Fragment	1
VIRSorter_scaffold_2668_gene_1_gene_24-368-15891-cat_5	metagenome	IDBA-ud	VIRSorter	dsDNA	Undetermined	Independent Sequence	Genome Fragment	1
VIRSorter_scaffold_2695_gene_10_gene_24-11066-21248-cat_5	metagenome	IDBA-ud	VIRSorter	dsDNA	Undetermined	Independent Sequence	Genome Fragment	1
VIRSorter_scaffold_2826_gene_11_gene_24-11317-20894-cat_5	metagenome	IDBA-ud	VIRSorter	dsDNA	Undetermined	Independent Sequence	Genome Fragment	1
VIRSorter_scaffold_3326_gene_11_gene_23-8471-18366-cat_5	metagenome	IDBA-ud	VIRSorter	dsDNA	Undetermined	Independent Sequence	Genome Fragment	1
VIRSorter_scaffold_3541_gene_4_gene_18-4320-16147-cat_5	metagenome	IDBA-ud	VIRSorter	dsDNA	Undetermined	Independent Sequence	Genome Fragment	1
VIRSorter_scaffold_3657_gene_8_gene_21-8059-17066-cat_5	metagenome	IDBA-ud	VIRSorter	dsDNA	Undetermined	Independent Sequence	Genome Fragment	1
VIRSorter_scaffold_3678_gene_4_gene_15-4787-16469-cat_5	metagenome	IDBA-ud	VIRSorter	dsDNA	Undetermined	Independent Sequence	Genome Fragment	1
VIRSorter_scaffold_4126_gene_8_gene_31-6173-15466-cat_5	metagenome	IDBA-ud	VIRSorter	dsDNA	Undetermined	Independent Sequence	Genome Fragment	1
VIRSorter_scaffold_5354_gene_1_gene_10-135-6046-cat_5	metagenome	IDBA-ud	VIRSorter	dsDNA	Undetermined	Independent Sequence	Genome Fragment	1
VIRSorter_scaffold_7601_gene_1_gene_12-0-5502-cat_5	metagenome	IDBA-ud	VIRSorter	dsDNA	Undetermined	Independent Sequence	Genome Fragment	1

## Sheet: Tab9
KO	EC	PFAM	gene	module	metabolism	reference	verified
K00616	EC:2.2.1.2		talC; transaldolase	M00007	M	Thompson et al. 2011	TRUE
K00036	EC:1.1.1.49; EC:1.1.1.363; EC:1.1.1.388		zwf; glucose-6-phosphate 1-dehydrogenase	M00006	M	Thompson et al. 2011	TRUE
K19243	EC:1.1.1.49; EC:1.1.1.363; EC:1.1.1.388		zwf; glucose-6-phosphate 1-dehydrogenase	M00006	M	Thompson et al. 2011	TRUE
K00033	EC:1.1.1.44; EC:1.1.1.343		gnd; 6-phosphogluconate dehydrogenase	M00004	M	Thompson et al. 2011	TRUE
K02703	EC:1.10.3.9		psbA; photosystem II reaction center D1 protein	M00161	M	Clokie et al. 2006; Sullivan et al. 2005; Lindell et al. 2004; Lindell et al. 2005; Mann et al. 2003	TRUE
K02706	EC:1.10.3.9		psbD; photosystem II reaction center D2 protein	M00161	M	Clokie et al. 2006; Sullivan et al. 2005; Lindell et al. 2004; Mann et al. 2003	TRUE
		PF00504	hlip; high-light inducible protein	M00161		Lindell et al. 2004; Lindell et al. 2005; Sullivan et al. 2005	TRUE
K02040		PF01384; PF10032	pstS; phosphate transport system substrate-binding protein		M	Zeng et al. 2012; Sullivan et al. 2005	TRUE
		PF02672	cp12, calvin cycle protein inhibitor	M00006		Thompson et al. 2011	TRUE
K00525	EC:1.17.4.1	PF00317; PF02867; PF03477	nrdA/nrdB; ribonucleotide reductase (RNR)	M00053		Thompson et al. 2011; Sullivan et al. 2005	TRUE
K06217		PF02562	phoH; phosphate starvation-inducible protein			Zeng et al. 2012; Sullivan et al. 2005	FALSE
K01077	EC:3.1.3.1		phoA; alkaline phosphatase	M00126		Zeng et al. 2012	TRUE
K05383		PF06206	cpeT; phycoerythrin biosynthesis gene	M00161		Doron et al. 2016; Gasper et al. 2017	TRUE
K02639			petE; ferredoxin	M00161	M	Sullivan et al. 2005; Doron et al. 2016	TRUE
K02639			petF; ferredoxin	M00161	M	Sullivan et al. 2005	FALSE
K10946	EC:1.14.18.3		amoC; ammonia monooxygenase c	M00174	M	Roux et al. 2016; Ahlgren et al. 2018	FALSE
K00058		PF00389	D-isomer specific 2-hydroxyacid dehydrogenase, catalytic domain		M	Roux et al. 2016	FALSE
K00058		PF02826	D-isomer specific 2-hydroxyacid dehydrogenase, NAD binding domain		M	Roux et al. 2016	FALSE
		PF10014	2OG-Fe dioxygenase		M	Roux et al. 2016	FALSE
		PF03171	2OG-Fe(II) oxygenase superfamily		M	Roux et al. 2016	FALSE
		PF13532	2OG-Fe(II) oxygenase superfamily		M	Roux et al. 2016	FALSE
		PF13640	2OG-Fe(II) oxygenase superfamily		M	Roux et al. 2016	FALSE
		PF13661	2OG-Fe(II) oxygenase superfamily		M	Roux et al. 2016	FALSE
		PF13759	Putative 2OG-Fe(II) oxygenase		M	Roux et al. 2016	FALSE
K23558	EC:1.1.1.418	PF01073	3-beta hydroxysteroid dehydrogenase/isomerase family		M	Roux et al. 2016	FALSE
K00022	EC:1.1.1.35	PF02737	3-hydroxyacyl-CoA dehydrogenase, NAD binding domain		M	Roux et al. 2016	FALSE
K00033	EC:1.1.1.44; EC:1.1.1.343	PF00393	6-phosphogluconate dehydrogenase, C-terminal domain		M	Roux et al. 2016	FALSE
K00132	EC:1.2.1.10	PF09290	Prokaryotic acetaldehyde dehydrogenase, dimerisation		M	Roux et al. 2016	FALSE
K01681	EC:4.2.1.3	PF00330	Aconitase family (aconitate hydratase)		M	Roux et al. 2016	FALSE
		PF08545	3-Oxoacyl-[acyl-carrier-protein (ACP)] synthase III		M	Roux et al. 2016	FALSE
		PF08541	3-Oxoacyl-[acyl-carrier-protein (ACP)] synthase III C terminal		M	Roux et al. 2016	FALSE
		PF00441	Acyl-CoA dehydrogenase, C-terminal domain		M	Roux et al. 2016	FALSE
		PF02771	Acyl-CoA dehydrogenase, N-terminal domain		M	Roux et al. 2016	FALSE
		PF00106	short chain dehydrogenase		M	Roux et al. 2016	FALSE
		PF13561	Enoyl-(Acyl carrier protein) reductase		M	Roux et al. 2016	FALSE
		PF00171	Aldehyde dehydrogenase family		M	Roux et al. 2016	FALSE
		PF00248	Aldo/keto reductase family		M	Roux et al. 2016	FALSE
K08964	EC:4.2.1.109	PF00596	Class II Aldolase and Adducin N-terminal domain		M	Roux et al. 2016	FALSE
		PF02274	Amidinotransferase		M	Roux et al. 2016	FALSE
		PF04909	Amidohydrolase		M	Roux et al. 2016	FALSE
		PF07969	Amidohydrolase family		M	Roux et al. 2016	FALSE
		PF13594	Amidohydrolase		M	Roux et al. 2016	FALSE
		PF00155	Aminotransferase class I and II		M	Roux et al. 2016	FALSE
		PF00266	Aminotransferase class-V		M	Roux et al. 2016	FALSE
		PF04896	Ammonia monooxygenase/methane monooxygenase, subunit C		M	Roux et al. 2016	FALSE
		PF01637	Archaeal ATPase		M	Roux et al. 2016	FALSE
		PF00491	Arginase family		M	Roux et al. 2016	FALSE
		PF00733	Asparagine synthase		M	Roux et al. 2016	FALSE
		PF00119	ATP synthase A chain		M	Roux et al. 2016	FALSE
		PF00116	Cytochrome C oxidase subunit II, periplasmic domain		M	Roux et al. 2016	FALSE
		PF02633	Creatinine amidohydrolase		M	Roux et al. 2016	FALSE
		PF01053	Cys/Met metabolism PLP-dependent enzyme		M	Roux et al. 2016	FALSE
		PF00032	Cytochrome b(C-terminal)/b6/petD		M	Roux et al. 2016	FALSE
		PF13631	Cytochrome b(N-terminal)/b6/petB		M	Roux et al. 2016	FALSE
		PF00034	Cytochrome c		M	Roux et al. 2016	FALSE
		PF03264	NapC/NirT cytochrome c family, N-terminal region		M	Roux et al. 2016	FALSE
		PF13442	Cytochrome C oxidase, cbb3-type, subunit III		M	Roux et al. 2016	FALSE
		PF01474	Class-II DAHP synthetase family		M	Roux et al. 2016	FALSE
		PF00926	3,4-dihydroxy-2-butanone 4-phosphate synthase		M	Roux et al. 2016	FALSE
		PF04358	DsrC like protein		M	Roux et al. 2016; Anantharaman et al. 2014	FALSE
		PF00378	Enoyl-CoA hydratase/isomerase family		M	Roux et al. 2016	FALSE
		PF00208	Glutamate/Leucine/Phenylalanine/Valine dehydrogenase		M	Roux et al. 2016	FALSE
		PF02812	Glu/Leu/Phe/Val dehydrogenase, dimerisation domain		M	Roux et al. 2016	FALSE
		PF00113	Enolase, C-terminal TIM barrel domain		M	Roux et al. 2016	FALSE
		PF01116	Fructose-bisphosphate aldolase class-II		M	Roux et al. 2016	FALSE
		PF00487	Fatty acid desaturase		M	Roux et al. 2016	FALSE
		PF07977	FabA-like domain		M	Roux et al. 2016	FALSE
		PF03320	Bacterial fructose-1,6-bisphosphatase, glpX-encoded		M	Roux et al. 2016	FALSE
		PF02911	Formyl transferase, C-terminal domain		M	Roux et al. 2016	FALSE
		PF00551	Formyl transferase		M	Roux et al. 2016	FALSE
		PF02781	Glucose-6-phosphate dehydrogenase, C-terminal domain		M	Roux et al. 2016	FALSE
		PF00479	Glucose-6-phosphate dehydrogenase, NAD binding domain		M	Roux et al. 2016	FALSE
		PF00310	Glutamine amidotransferases class-II		M	Roux et al. 2016	FALSE
		PF02649	Type I GTP cyclohydrolase folE2		M	Roux et al. 2016	FALSE
		PF01597	Glycine cleavage H-protein		M	Roux et al. 2016	FALSE
		PF02347	Glycine cleavage system P-protein		M	Roux et al. 2016	FALSE
		PF00120	Glutamine synthetase, catalytic domain		M	Roux et al. 2016	FALSE
		PF03951	Glutamine synthetase, beta-Grasp domain		M	Roux et al. 2016	FALSE
		PF01182	Glucosamine-6-phosphate isomerases/6-phosphogluconolactonase		M	Roux et al. 2016	FALSE
		PF00274	Fructose-bisphosphate aldolase class-I		M	Roux et al. 2016	FALSE
		PF02800	Glyceraldehyde 3-phosphate dehydrogenase, C-terminal domain		M	Roux et al. 2016	FALSE
		PF00044	Glyceraldehyde 3-phosphate dehydrogenase, NAD binding domain		M	Roux et al. 2016	FALSE
		PF00977	Histidine biosynthesis protein		M	Roux et al. 2016	FALSE
		PF00742	Homoserine dehydrogenase		M	Roux et al. 2016	FALSE
		PF00463	Isocitrate lyase family		M	Roux et al. 2016	FALSE
		PF02502	Ribose/Galactose Isomerase		M	Roux et al. 2016	FALSE
K01809	EC:5.3.1.8	PF01050	manA; mannose-6-phosphate isomerase		M	Roux et al. 2016; Hurwitz et al. 2015	FALSE
		PF13714	Phosphoenolpyruvate phosphomutase		M	Roux et al. 2016	FALSE
		PF00391	PEP-utilising enzyme, mobile domain		M	Roux et al. 2016	FALSE
		PF01293	Phosphoenolpyruvate carboxykinase		M	Roux et al. 2016	FALSE
		PF00162	Phosphoglycerate kinase		M	Roux et al. 2016	FALSE
		PF00408	Phosphoglucomutase/phosphomannomutase, C-terminal domain		M	Roux et al. 2016	FALSE
		PF00343	Carbohydrate phosphorylase		M	Roux et al. 2016	FALSE
		PF00124	Photosynthetic reaction centre protein		M	Roux et al. 2016	FALSE
		PF03332	Eukaryotic phosphomannomutase		M	Roux et al. 2016	FALSE
		PF14100	Methane oxygenase PmoA		M	Roux et al. 2016	FALSE
		PF01048	Phosphorylase superfamily		M	Roux et al. 2016	FALSE
		PF01619	Proline dehydrogenase		M	Roux et al. 2016	FALSE
		PF02666	Phosphatidylserine decarboxylase		M	Roux et al. 2016	FALSE
		PF14765	Polyketide synthase dehydratase		M	Roux et al. 2016	FALSE
		PF00223	Photosystem I psaA/psaB protein		M	Roux et al. 2016; Sharon et al. 2011	FALSE
		PF02531	PsaD		M	Roux et al. 2016; Sharon et al. 2011	FALSE
		PF02468	Photosystem II reaction centre N protein (psbN)		M	Roux et al. 2016; Sharon et al. 2011	FALSE
		PF02507	Photosystem I reaction centre subunit III		M	Roux et al. 2016	FALSE
		PF01701	Photosystem I reaction centre subunit IX / PsaJ		M	Roux et al. 2016; Sharon et al. 2011	FALSE
		PF00834	Ribulose-phosphate 3 epimerase family		M	Roux et al. 2016	FALSE
		PF00016	Ribulose bisphosphate carboxylase large chain, catalytic domain		M	Roux et al. 2016	FALSE
		PF00101	Ribulose bisphosphate carboxylase, small chain		M	Roux et al. 2016	FALSE
		PF01118	Semialdehyde dehydrogenase, NAD binding domain		M	Roux et al. 2016	FALSE
		PF00464	Serine hydroxymethyltransferase		M	Roux et al. 2016	FALSE
		PF13501	Sulfur oxidation protein SoxY		M	Roux et al. 2016	FALSE
		PF08770	Sulphur oxidation protein SoxZ		M	Roux et al. 2016	FALSE
		PF00108	Thiolase, N-terminal domain		M	Roux et al. 2016	FALSE
		PF00923	Transaldolase		M	Roux et al. 2016	FALSE
		PF02779	Transketolase, pyrimidine binding domain		M	Roux et al. 2016	FALSE
		PF02780	Transketolase, C-terminal domain		M	Roux et al. 2016	FALSE
		PF00456	Transketolase, thiamine diphosphate binding domain		M	Roux et al. 2016	FALSE
		PF01654	Bacterial Cytochrome Ubiquinol Oxidase		M	Roux et al. 2016	FALSE
		PF01817	Chorismate mutase type II		M	Roux et al. 2016	FALSE
		PF00135	Carboxylesterase family		M	Roux et al. 2016	FALSE
		PF00701	Dihydrodipicolinate synthetase family		M	Roux et al. 2016	FALSE
		PF01761	3-dehydroquinate synthase		M	Roux et al. 2016	FALSE
		PF00676	Dehydrogenase E1 component		M	Roux et al. 2016	FALSE
		PF06339	Ectoine synthase		M	Roux et al. 2016	FALSE
		PF13950	galE; UDP-glucose 4-epimerase C-term subunit		M	Roux et al. 2016; Hurwitz et al. 2015	FALSE
		PF04800	ETC complex I subunit conserved region		M	Roux et al. 2016	FALSE
		PF01557	Fumarylacetoacetate (FAA) hydrolase family		M	Roux et al. 2016	FALSE
		PF05013	N-formylglutamate amidohydrolase		M	Roux et al. 2016	FALSE
		PF01070	FMN-dependent dehydrogenase		M	Roux et al. 2016	FALSE
		PF03328	HpcH/HpaI aldolase/citrate lyase family		M	Roux et al. 2016	FALSE
		PF00109	Beta-ketoacyl synthase, N-terminal domain		M	Roux et al. 2016	FALSE
		PF02801	Beta-ketoacyl synthase, C-terminal domain		M	Roux et al. 2016	FALSE
		PF01451	Low molecular weight phosphotyrosine protein phosphatase		M	Roux et al. 2016	FALSE
		PF03331	UDP-3-O-acyl N-acetylglycosamine deacetylase		M	Roux et al. 2016	FALSE
		PF02401	LytB protein		M	Roux et al. 2016	FALSE
		PF06967	Mo-dependent nitrogenase C-terminus		M	Roux et al. 2016	FALSE
		PF01188	Mandelate racemase / muconate lactonizing enzyme, C-terminal domain		M	Roux et al. 2016	FALSE
		PF03446	NAD binding domain of 6-phosphogluconate dehydrogenase		M	Roux et al. 2016	FALSE
		PF02423	Ornithine cyclodeaminase/mu-crystallin family		M	Roux et al. 2016	FALSE
		PF02729	Aspartate/ornithine carbamoyltransferase, carbamoyl-P binding domain		M	Roux et al. 2016	FALSE
		PF00361	NADH-Ubiquinone/plastoquinone (complex I), various chains		M	Roux et al. 2016	FALSE
		PF05138	Phenylacetic acid catabolic protein		M	Roux et al. 2016	FALSE
		PF00291	Pyridoxal-phosphate dependent enzyme		M	Roux et al. 2016	FALSE
		PF01503	Phosphoribosyl-ATP pyrophosphohydrolase		M	Roux et al. 2016	FALSE
		PF14819	Nitrile reductase, 7-cyano-7-deazaguanine-reductase N-term		M	Roux et al. 2016	FALSE
		PF00301	Rubredoxin		M	Roux et al. 2016	FALSE
		PF03435	Saccharopine dehydrogenase		M	Roux et al. 2016	FALSE
K02233	EC:2.7.8.26		cobS; cobalamin-5-phosphate synthase	M00122		Lopez-Perez et al. 2018; Ignacio?Espinoza et al. 2012; Sullivan et al. 2005	FALSE
K05369	EC:1.3.7.2		pebA; Phycoerythrobilin biosynthesis			Sullivan et al. 2005	FALSE
			ho1; heme biosynthesis			Sullivan et al. 2005	FALSE
K05371	EC:1.3.7.6		pebS; phycoerythrobilin synthase			Dammeyer et al. 2008; Ignacio?Espinoza et al. 2012	TRUE
	EC:1.3.7.5		pcyA; Phycocyanobilin biosynthesis			Sullivan et al. 2005	FALSE
K00762	EC:2.4.2.10		pyrE; Orootate phosphoribosyltransferase			Sullivan et al. 2005	FALSE
K00602	EC:2.1.2.33.5.4.10		purH; phosphoribosyl formyl glycinamide synthase			Sullivan et al. 2005	FALSE
K01952	EC:6.3.5.3		purL; phosphoribosyl formyl glycinamide cyclo-ligase			Sullivan et al. 2005	FALSE
K01933	EC:6.3.3.1		purM;AICARFT/IMPCHase bienzyme			Sullivan et al. 2005	FALSE
K01492	EC:2.1.2.2; EC:2.1.2.3		purN; phophoribosyl glycinamide formyltransferase			Sullivan et al. 2005	FALSE
K04765	EC:3.6.1.9		mazG; pyrophosphohydrolase/pyrophosphatase			Rihtman et al. 2019; Sullivan et al. 2005; Ignacio?Espinoza et al. 2012; Borb√àly et al. 1980	TRUE
K00568		PF06983	3-demethylubiquinone-9 3-methyltransferase			Roux et al. 2016	FALSE
K06133	EC:2.7.8.-	PF01648	4'-phosphopantetheinyl transferase superfamily			Roux et al. 2016	FALSE
	EC:2.7.4.3	PF00406	Adenylate kinase			Roux et al. 2016	FALSE
	EC:2.7.4.3	PF05191	Adenylate kinase, active site lid			Roux et al. 2016	FALSE
		PF05221	S-adenosyl-L-homocysteine hydrolase			Roux et al. 2016	FALSE
		PF02675	speD; S-adenosylmethionine decarboxylase			Sullivan et al. 2005; Ignacio?Espinoza et al. 2012; Hurwitz et al. 2015; Roux et al. 2016	FALSE
	EC:4.2.1.24	PF00490	Delta-aminolevulinic acid dehydratase			Roux et al. 2016	FALSE
K00324	EC:1.6.1.27.1.1.1	PF05222	Alanine dehydrogenase/PNT, N-terminal domain			Roux et al. 2016	FALSE
		PF02522	Aminoglycoside 3-N-acetyltransferase			Roux et al. 2016	FALSE
		PF12139	Adenosine-5'-phosphosulfate reductase beta subunit			Roux et al. 2016	FALSE
		PF09206	Alpha-L-arabinofuranosidase B, catalytic			Roux et al. 2016	FALSE
		PF02397	Bacterial sugar transferase			Roux et al. 2016	FALSE
		PF01144	Coenzyme A transferase			Roux et al. 2016	FALSE
		PF01923	Cobalamin adenosyltransferase			Roux et al. 2016	FALSE
		PF06213	Cobalamin biosynthesis protein CobT			Roux et al. 2016	FALSE
		PF11775	Cobalamin biosynthesis protein CobT VWA domain			Roux et al. 2016	FALSE
		PF01218	Coproporphyrinogen III oxidase			Roux et al. 2016	FALSE
		PF01148	Cytidylyltransferase family			Roux et al. 2016	FALSE
		PF01467	Cytidylyltransferase			Roux et al. 2016	FALSE
		PF02348	Cytidylyltransferase			Roux et al. 2016	FALSE
		PF07732	Multicopper oxidase			Roux et al. 2016	FALSE
		PF02224	Cytidylate kinase			Roux et al. 2016	FALSE
		PF06442	R67 dihydrofolate reductase			Roux et al. 2016	FALSE
		PF01762	Galactosyltransferase			Roux et al. 2016	FALSE
		PF04107	Glutamate-cysteine ligase family 2(GCS2)			Roux et al. 2016	FALSE
		PF01408	Oxidoreductase family, NAD-binding Rossmann fold			Roux et al. 2016	FALSE
		PF00288	GHMP kinases N terminal domain			Roux et al. 2016	FALSE
		PF01832	Mannosyl-glycoprotein endo-beta-N-acetylglucosaminidase			Roux et al. 2016	FALSE
		PF04488	Glycosyltransferase sugar-binding region containing DXD motif			Roux et al. 2016	FALSE
		PF00723	Glycosyl hydrolases family 15			Roux et al. 2016	FALSE
		PF00933	Glycosyl hydrolase family 3 N terminal domain			Roux et al. 2016	FALSE
		PF04724	Glycosyltransferase family 17			Roux et al. 2016	FALSE
		PF00534	Glycosyl transferases group 1			Roux et al. 2016	FALSE
		PF00255	Glutathione peroxidase			Roux et al. 2016	FALSE
		PF13417	Glutathione S-transferase, N-terminal domain			Roux et al. 2016	FALSE
		PF01227	GTP cyclohydrolase I			Roux et al. 2016	FALSE
		PF09778	Guanylylate cyclase			Roux et al. 2016	FALSE
		PF00625	Guanylate kinase			Roux et al. 2016	FALSE
		PF01126	Heme oxygenase			Roux et al. 2016	FALSE
		PF00132	Bacterial transferase hexapeptide (six repeats)			Roux et al. 2016	FALSE
		PF01717	Cobalamin-independent synthase, Catalytic domain			Roux et al. 2016	FALSE
		PF00141	Peroxidase			Roux et al. 2016	FALSE
		PF01663	Type I phosphodiesterase / nucleotide pyrophosphatase			Roux et al. 2016	FALSE
		PF02585	GlcNAc-PI de-N-acetylase			Roux et al. 2016	FALSE
		PF05045	Rhamnan synthesis protein F			Roux et al. 2016	FALSE
		PF08501	Shikimate dehydrogenase substrate binding domain			Roux et al. 2016	FALSE
		PF00494	Squalene/phytoene synthase			Roux et al. 2016	FALSE
		PF00685	Sulfotransferase domain			Roux et al. 2016	FALSE
		PF03567	Sulfotransferase family			Roux et al. 2016	FALSE
		PF13469	Sulfotransferase family			Roux et al. 2016	FALSE
		PF09037	Stf0 sulphotransferase			Roux et al. 2016	FALSE
		PF02668	Taurine catabolism dioxygenase TauD, TfdA family			Roux et al. 2016	FALSE
		PF02882	Tetrahydrofolate dehydrogenase/cyclohydrolase, NAD(P)-binding domain			Roux et al. 2016	FALSE
		PF10396	GTP-binding protein TrmE N-terminus			Roux et al. 2016	FALSE
		PF00749	tRNA synthetases class I (E and Q), catalytic domain			Roux et al. 2016	FALSE
		PF00984	UDP-glucose/GDP-mannose dehydrogenase family, central domain			Roux et al. 2016	FALSE
	EC:1.1.1.22	PF03721	UDP-glucose/GDP-mannose dehydrogenase family, NAD binding domain			Roux et al. 2016	FALSE
K01599	EC:4.1.1.37	PF01208	Uroporphyrinogen decarboxylase (URO-D)			Roux et al. 2016	FALSE
		PF05090	Vitamin K-dependent gamma-carboxylase			Roux et al. 2016	FALSE
		PF07884	Vitamin K epoxide reductase family			Roux et al. 2016	FALSE
		PF05935	Arylsulfotransferase (ASST)			Roux et al. 2016	FALSE
		PF01145	SPFH domain / Band 7 family			Roux et al. 2016	FALSE
		PF04940	Sensors of blue-light using FAD			Roux et al. 2016	FALSE
		PF03703	Bacterial PH domain			Roux et al. 2016	FALSE
		PF00262	Calreticulin family			Roux et al. 2016	FALSE
		PF09489	Probable cobalt transporter subunit (CbtB)			Roux et al. 2016	FALSE
		PF01066	CDP-alcohol phosphatidyltransferase			Roux et al. 2016	FALSE
		PF02543	Carbamoyltransferase			Roux et al. 2016	FALSE
		PF00289	Carbamoyl-phosphate synthase L chain, N-terminal domain			Roux et al. 2016	FALSE
		PF02787	Carbamoyl-phosphate synthetase large chain, oligomerisation domain			Roux et al. 2016	FALSE
		PF01791	DeoC/LacD family aldolase			Roux et al. 2016	FALSE
		PF00122	E1-E2 ATPase			Roux et al. 2016	FALSE
		PF01370	NAD dependent epimerase/dehydratase family			Roux et al. 2016	FALSE
	EC:5.1.3.14	PF02350	UDP-N-acetylglucosamine 2-epimerase			Roux et al. 2016	FALSE
		PF03016	Exostosin family			Roux et al. 2016	FALSE
		PF00941	FAD binding domain in molybdopterin dehydrogenase			Roux et al. 2016	FALSE
		PF02913	FAD linked oxidases, C-terminal domain			Roux et al. 2016	FALSE
		PF05996	Ferredoxin-dependent bilin reductase			Roux et al. 2016	FALSE
		PF02152	Dihydroneopterin aldolase			Roux et al. 2016	FALSE
		PF00682	HMGL-like			Roux et al. 2016	FALSE
		PF07700	Heme NO binding			Roux et al. 2016	FALSE
		PF01288	7,8-dihydro-6-hydroxymethylpterin-pyrophosphokinase (HPPK)			Roux et al. 2016	FALSE
		PF00920	Dehydratase family			Roux et al. 2016	FALSE
		PF04362	Bacterial Fe(2+) trafficking			Roux et al. 2016	FALSE
		PF00206	Lyase			Roux et al. 2016	FALSE
		PF01596	O-methyltransferase			Roux et al. 2016	FALSE
		PF06463	Molybdenum Cofactor Synthesis C			Roux et al. 2016	FALSE
		PF00384	Molybdopterin oxidoreductase			Roux et al. 2016	FALSE
		PF02445	Quinolinate synthetase A protein			Roux et al. 2016	FALSE
		PF04131	Putative N-acetylmannosamine-6-phosphate epimerase			Roux et al. 2016	FALSE
		PF04095	Nicotinate phosphoribosyltransferase (NAPRTase) family			Roux et al. 2016	FALSE
		PF03824	High-affinity nickel-transport protein			Roux et al. 2016	FALSE
		PF00543	Nitrogen regulatory protein P-II			Roux et al. 2016	FALSE
		PF02548	Ketopantoate hydroxymethyltransferase			Roux et al. 2016	FALSE
		PF01734	Patatin-like phospholipase			Roux et al. 2016	FALSE
		PF13091	PLD-like domain			Roux et al. 2016	FALSE
		PF00348	Polyprenyl synthetase			Roux et al. 2016	FALSE
		PF02541	Ppx/GppA phosphatase family			Roux et al. 2016	FALSE
		PF00485	Phosphoribulokinase / Uridine kinase family			Roux et al. 2016	FALSE
		PF01242	6-pyruvoyl tetrahydropterin synthase			Roux et al. 2016	FALSE
		PF02700	Phosphoribosylformylglycinamidine (FGAM) synthase			Roux et al. 2016	FALSE
		PF06508	Queuosine biosynthesis protein QueC			Roux et al. 2016	FALSE
		PF14489	QueF-like protein			Roux et al. 2016	FALSE
		PF04321	RmlD substrate binding domain			Roux et al. 2016	FALSE
		PF02915	Rubrerythrin			Roux et al. 2016	FALSE
		PF01259	SAICAR synthetase			Roux et al. 2016	FALSE
		PF00550	Phosphopantetheine attachment site			Roux et al. 2016	FALSE
		PF00719	Inorganic pyrophosphatase			Roux et al. 2016	FALSE
		PF00722	Glycosyl hydrolases family 16; beta-1,3-glucanase			Sun et al. 2000; Emerson et al. 2018	TRUE
		PF00150	Cellulase; endo-beta-1,4-mannosidase			Emerson et al. 2018	TRUE
		PF0232	Glycosyl hydrolase family 70; alpha amylase			Emerson et al. 2018	FALSE
		PF07971	Alpha-1,2-mannosidase			Emerson et al. 2018	FALSE
	EC:3.2.1.51	PF01120	Alpha-L-fucosidase			Emerson et al. 2018	FALSE
		PF04616	Glycosyl hydrolases family 43; beta-1,4-xylosidase			Emerson et al. 2018	FALSE
		PF00703	Glycosyl hydrolases family 2; beta-galactosidase			Emerson et al. 2018	FALSE
		PF01373	Glycosyl hydrolase family 14; beta-galactosidase			Emerson et al. 2018	FALSE
		PF03659	Glycosyl hydrolase family 71; endo-alpha-mannosidase			Emerson et al. 2018	FALSE
		PF13385	Concanavalin A-like lectin; extracellular arabinase			Emerson et al. 2018	FALSE
K01779	EC:5.1.1.13		racD; aspartate Racmase			Trubl et al. 2018	FALSE
		PF01786	Plastoquinol terminal oxidase (PTOX)			Sullivan et al. 2010; Ignacio?Espinoza et al. 2012; Roux et al. 2016	FALSE
		PF01077; PF03460	rdsrA; reverse-acting dissimilatory sulfite reductase (alpha subunit)			Anantharaman et al. 2014	FALSE

## Sheet: Tab10
category	subcategory	function_name	function_ids	long_function_name
CAZY	CAZY	Polyphenolics	K05909, AA1, AA2, AA4, K05810, K00422	Polyphenolics Cleavage
CAZY	CAZY	Crystalline Cellulose	GH7, GH48, AA10, AA15, AA16, AA9, AA10, AA11, AA13	Crystalline Cellulose Backbone Cleavage
CAZY	CAZY	Amorphous Cellulose	GH5, GH6, GH7, GH8, GH9, GH10, GH124, GH12, GH44, GH45	Amorphous Cellulose Backbone Cleavage
CAZY	CAZY	Amorphous Cellulose	GH94, GH1, GH2, GH3, GH5, GH9, GH16, GH116	Amorphous Cellulose Oligo Cleavage
CAZY	CAZY	Xyloglucan	GH5, GH9, GH12, GH16, GH44, GH45, GH48, GH74, AA9	Xyloglucan Backbone Cleavage (Hemicellulose)
CAZY	CAZY	Xyloglucan	GH31, GH43, GH10, GH2	Xyloglucan Oligo Cleavage (Hemicellulose)
CAZY	CAZY	Xylans	GH10, GH26, GH8, GH5, GH11, GH30, GH98, GH141	Xylan Backbone Cleavage (Hemicellulose)
CAZY	CAZY	Xylans	GH39, GH3, GH31, GH52, GH120, GH115, GH67	Xylan Oligo Cleavage (Hemicellulose)
CAZY	CAZY	Alpha-mannan	GH99, GH76	Alpha-mannan Backbone Cleavage (Hemicellulose)
CAZY	CAZY	Alpha-mannan	GH76, GH92, GH38, GH63, GH47, GH125, GH130	Alpha-mannan Oligo Cleavage (Hemicellulose)
CAZY	CAZY	Beta-mannan	GH113, GH134, GH26, GH5	Beta-mannan Backbone Cleavage (Hemicellulose)
CAZY	CAZY	Beta-mannan	GH26,GH130, GH113, CE2, CE17, GH2	Beta-mannan Oligo Cleavage (Hemicellulose)
CAZY	CAZY	Mixed-Linkage glucans	GH16, GH30, GH17, GH7, GH8, GH9, GH5, GH55, GH64, GH81, GH128, GH152, GH157, GH158	Mixed-Linkage glucans Backbone Cleavage (Hemicellulose)
CAZY	CAZY	Mixed-Linkage glucans	GH3, GH16, GH17, GH55, GH1	Mixed-Linkage glucans Oligo Cleavage (Hemicellulose)
CAZY	CAZY	Starch	AA13, GH13, GH14, GH57, GH119, GH126	Starch Backbone Cleavage
CAZY	CAZY	Starch	GH133, GH15, GH97	Starch Oligo Cleavage
CAZY	CAZY	Pectin	GH28, PL1, PL2, PL9, PL10, PL11, PL22, PL26, PL3, PL4	Pectin Backbone Cleavage
CAZY	CAZY	Pectin	GH78, GH106, GH138, GH139, GH143, CE8, GH105, GH4, CE12, GH2	Pectin Oligo Cleavage
CAZY	CAZY	Arabinan	GH43, GH49	Arabinan Backbone Cleavage
CAZY	CAZY	Arabinan	GH93, GH43, GH51, GH3, GH54, GH62	Arabinan Oligo Cleavage
CAZY	CAZY	Alpha-galactans	GH166	Alpha-galactans Backbone Cleavage
CAZY	CAZY	Alpha-galactans	GH27, GH110, GH4, GH31, GH36, GH97	Alpha-galactans Oligo Cleavage
CAZY	CAZY	Beta-galactan (pectic galactan)	GH53	Beta-galactan (pectic galactan) Backbone Cleavage
CAZY	CAZY	Beta-galactan (pectic galactan)	GH2, GH35, GH42, GH1, GH59, GH147, GH165	Beta-galactan (pectic galactan) Oligo Cleavage
CAZY	CAZY	Chitin	GH18, GH19, GH23, GH73	Chitin Backbone Cleavage
CAZY	CAZY	Chitin	GH20, GH3, GH5, GH84, GH116, AA10, AA11, AA15, CE4	Chitin Oligo Cleavage
CAZY	CAZY	Sulf-Polysachharides	GH111, GH16, GH82, GH150, GH79, PL29, PL30, PL33, PL8, PL12, PL13, PL15, PL21, PL6, PL37, GH56, GH86	Sulf-Polysachharides Backbone Cleavage
CAZY	CAZY	Sulf-Polysachharides	PL21, PL37, PL23, PL24, PL25, GH88, PL15, PL6, GH117	Sulf-Polysachharides Oligo Cleavage
CAZY	CAZY	Mucin	GH101	Mucin Backbone Cleavage
CAZY	CAZY	Mucin	GH27, GH129, GH112, GH109, GH31, GH36	Mucin Oligo Cleavage
CAZY	CAZY	Fucose Cleavage	GH107, GH139, GH141, GH151, GH29, GH95	Fucose Oligo Cleavage
CAZY	CAZY	Arabinose cleavage	GH121, GH127, GH137, GH142, GH146, GH54, GH62, GH2	Arabinose Oligo cleavage
CAZY	CAZY	Rhamnose cleavage	GH78, GH106, GH145, PL24, PL25, PL27, PL28, GH28	Rhamnose Oligo cleavage
Nitrogen metabolism	Nitrification	ammonia => nitrite	EC:1.14.99.39	ammonia monooxygenase [EC:1.14.99.39] [RN:R00148]
Nitrogen metabolism	Nitrification	Bacterial/Archaeal ammonia oxidation	K10944, K10945, K10946	amoA; Methane/ammonia monooxygenase subunit A (aka: particulate ammonia monooxygenase) [EC:1.14.99.39] [RN:R00148]
Nitrogen metabolism	Nitrification	Bacterial (aerobic-specific) ammonia oxidation	K10535	hao: Hydroxylamine dehydrogenase [EC:1.7.2.6] [RN:R10164]
Nitrogen metabolism	Nitrification	Bacterial (anaerobic-specific) ammonia oxidation	K20932, K20933, K20934, K20935	hzs; Hydrazine synthase subunit (aka: hzsC) [EC:1.7.2.7] [RN:R09799]
Nitrogen metabolism	Nitrification	nitrite => nitrate	K00370, K00371	nxrA; Nitrite oxidoreductase, alpha subunit [EC:1.7.99.-] [RN:R00978]; nxrB; Nitrite oxidoreductase, beta subunit [EC:1.7.99.-] [RN:R00978]
Nitrogen metabolism	Denitrification	nitrate => nitrite	K02567, K00370, K00371, K02568	periplasmic nitrate reductase NapA [EC:1.7.99.-] [RN:R00798] or nitrate reductase 1 NarG [EC:1.7.99.-] [RN:R00798]
Nitrogen metabolism	Denitrification	nitrite => nitric oxide	K00362, K00370, K00368, K15864	respiratory nitrite reductase [EC:1.7.1.15] [RN:R00787], respiratory nitrate reductase 1 [EC:1.7.99.-] [RN:R00798]
Nitrogen metabolism	Denitrification	Dissimilatory nitrite reduction to ammonia (DNRA)	K03385, K15876	nrfA; Nitrite reductase (cytochrome c-552) [EC:1.7.2.2] [RN:R05712]; nrfH; cytochrome c nitrite reductase small subunit [EC:1.7.2.2] [RN:R05712]
Nitrogen metabolism	Denitrification	nitric oxide => nitrous oxide	K04561, K15877	nitric oxide reductase [EC:1.7.2.5] [RN:R00294]
Nitrogen metabolism	Denitrification	nitrous oxide => nitrogen	K00376	nitrous-oxide reductase [EC:1.7.2.4] [RN:R02804]
Nitrogen metabolism	Nitrogen fixation	nitrogen => ammonia	K02588, K02586	nitrogenase iron protein [RN:R05185]
Nitrogen metabolism	Nitrogen fixation	Nitrogen fixation altennative	K22896	vnfD; Vanadium-dependent nitrogenase alpha chain [EC:1.18.6.2] [RN:R12084]
Sulfur metabolism	Sulfur metabolism	dissimilatory sulfate reduction (and oxidation) sulfate => sulfide	K11180, K11181	dissimilatory sulfite reductase alpha subunit [EC:1.8.99.5]
Sulfur metabolism	Sulfur metabolism	thiosulfate => sulfite	K08352	thiosulfate reductase / polysulfide reductase chain A [EC:1.8.5.5]
Sulfur metabolism	Sulfur metabolism	thiosulfate reduction, thiosulfate => sulfite	K01011	rhodanase
Sulfur metabolism	Sulfur metabolism	Thiosulfate oxidation by SOX complex, thiosulfate => sulfate	K17222, K17223, K17224, K17225, K22622, K17226, K17227
Sulfur metabolism	Sulfur metabolism	tetrathionate => thiosulfate	K08357
Other Reductases	Reductases and Electron transport chain components	selenate/Chlorate reduction	K17050	selenate/chlorate reductase subunit alpha
Other Reductases	Reductases and Electron transport chain components	TMAO reductase	K07811	trimethylamine-N-oxide reductase (cytochrome c) [EC:1.7.2.3]
Other Reductases	Reductases and Electron transport chain components	mercury reduction	EC:1.16.1.1	mercury(II) reductase
Other Reductases	Reductases and Electron transport chain components	arsenate reduction, pt 1	EC:1.20.4.1	arsenate reductase (glutaredoxin); ArsC (ambiguous)
Other Reductases	Reductases and Electron transport chain components	arsenate reduction, pt 2	EC:1.20.99.1	arsenate reductase (donor); arsenate:(acceptor) oxidoreductase
Photosynthesis	Photosynthesis	Photosystem I	K02689, K02690, K02691, K02692, K02693, K02694	psaA-F; photosystem I P700 chlorophyll a apoprotein A1
Photosynthesis	Photosynthesis	Photosystem II	K02703, K02706	psbA, psbD photosystem II reaction center D1 protein [EC:1.10.3.9]
Methanogenesis and methanotrophy	Methanogenesis and methanotrophy	Key functional gene	K00399, K00401, K00402	methyl-coenzyme M reductase [EC:2.8.4.1] [RN:R04541]
Methanogenesis and methanotrophy	Methanogenesis and methanotrophy	acetate => methane, pt 1	K01895	acetyl-CoA synthetase [EC:6.2.1.1] [RN:R00235]
Methanogenesis and methanotrophy	Methanogenesis and methanotrophy	acetate => methane, pt 2	K00925	acetate kinase [EC:2.7.2.1] [RN:R00315]
Methanogenesis and methanotrophy	Methanogenesis and methanotrophy	acetate => methane, pt 3	K00625	phosphate acetyltransferase [EC:2.3.1.8] [RN:R00230]
Methanogenesis and methanotrophy	Methanogenesis and methanotrophy	methanol => methane	K04480	mtaB; 5-hydroxybenzimidazolylcobamide Co-methyltransferase
Methanogenesis and methanotrophy	Methanogenesis and methanotrophy	trimethylamine => dimethylamine	K14083	mttB; trimethylamine corrinoid protein Co-methyltransferase
Methanogenesis and methanotrophy	Methanogenesis and methanotrophy	dimethylamine => monomethylamine	K16178	mtbB; dimethylamine corrinoid protein Co-methyltransferase
Methanogenesis and methanotrophy	Methanogenesis and methanotrophy	monomethylamine => ammonia	K16176	mtmB; methylamine corrinoid protein Co-methyltransferase
Methanogenesis and methanotrophy	Methanogenesis and methanotrophy	putative but not defining CO2 => methane	K00200	formylmethanofuran dehydrogenase [EC:1.2.99.5] [RN:R03015]
Methanogenesis and methanotrophy	Methanogenesis and methanotrophy	methane => methanol, with oxygen (pmo)	K10944, K10945, K10946	pmoA; Methane/ammonia monooxygenase subunit A (aka: Particulate methane monoxygenase, or subunit Beta) [EC:1.14.18.3] [RN:R09518]
Methanogenesis and methanotrophy	Methanogenesis and methanotrophy	methane => methanol, with oxygen (mmo)	K16157, K16158, K16159, K16160, K16161, K16162	mmoX; Methane monooxygenase component A alpha chain (aka: Soluble methane monooxygenase, or methane hydroxylase) [EC1.14.13.25] [RN:R01142]
SCFA and alcohol conversions	SCFA and alcohol conversions	pyruvate => acetyl CoA v1	K00163	pyruvate dehydrogenase E1 component [EC:1.2.4.1]
SCFA and alcohol conversions	SCFA and alcohol conversions	pyruvate => acetyl CoA v2	K00174	2-oxoglutarate/2-oxoacid ferredoxin oxidoreductase subunit alpha [EC:1.2.7.3, 1.2.7.11]
SCFA and alcohol conversions	SCFA and alcohol conversions	pyruvate => acetylCoA f+ formate v3	K00656	formate C-acetyltransferase [EC:2.3.1.54]
SCFA and alcohol conversions	SCFA and alcohol conversions	acetate, pt 1	K00625	phosphate acetyltransferase [EC:2.3.1.8] [RN:R00230]
SCFA and alcohol conversions	SCFA and alcohol conversions	acetate, pt 2	K00925, K01905	acetate kinase [EC:2.7.2.1] [RN:R00315], 6.2.1.13, acetate---CoA ligase (ADP-forming) subunit alpha
SCFA and alcohol conversions	SCFA and alcohol conversions	acetate, pt 3	K01067	acetyl-CoA hydrolase [EC:3.1.2.1]
SCFA and alcohol conversions	SCFA and alcohol conversions	lactate L	K00016, K00101	L-lactate dehydrogenase [EC:1.1.1.27]; L-lactate dehydrogenase (cytochrome) [EC:1.1.2.3]
SCFA and alcohol conversions	SCFA and alcohol conversions	lactate D	K03778, K03777	D-lactate dehydrogenase [EC:1.1.1.28]; D-lactate dehydrogenase (quinone) [EC:1.1.5.12], D-lactate dehydrogenase (cytochrome) [EC:1.1.2.4], D-lactate dehydrogenase (cytochrome c-553)
SCFA and alcohol conversions	SCFA and alcohol conversions	Butyrate, pt 1	K00634	phosphate butyryltransferase [EC:2.3.1.19]
SCFA and alcohol conversions	SCFA and alcohol conversions	Butyrate, pt 2	K00929, K01896	butyrate kinase [EC:2.7.2.7], medium-chain acyl-CoA synthetase [EC:6.2.1.2]
SCFA and alcohol conversions	SCFA and alcohol conversions	Propionate, pt 1	K19697	propionate kinase [EC:2.7.2.15]
SCFA and alcohol conversions	SCFA and alcohol conversions	Propionate, pt 2	K01026	propionate CoA-transferase [EC:2.8.3.1]
SCFA and alcohol conversions	SCFA and alcohol conversions	Alcohol production	K00001, K00121, K04072, K13951, K13952, K13953, K13954, K13980, K18857	alcohol dehydrogenase [EC:1.1.1.1]

[truncated: 3 more sheets: Tab11, Tab12, Tab13]
